# Supplementary material for: MYCN mediates cysteine addiction and sensitizes neuroblastoma to ferroptosis
Source: Nat Cancer. 2022 Apr 28;3(4):471–85. doi: 10.1038/s43018-022-00355-4 (PMC9050595; doi:10.1038/s43018-022-00355-4)
Supplement: Source Data Fig. 1 — Statistical source data. [file 43018_2022_355_MOESM3_ESM.xlsx]

## Sheet: Fig. 1b
	Fig. 1b
	Dox-						Dox+						DMSO					10058-F4
Asp	1762.8	1110.05	1457.5	2213.28	1941.27	2368.18	1411.79	1488.54	2485.02	1739.02	2880.43	2011.05	1854.7	2885.35	2226.12	2060.44	1886.28	2205.8	1586.16	2151.95	1879.14	1121.41
Glu	20217.9	13582	13787.5	21202.3	18372.7	21166.9	6089.06	5341.55	10049	6842.52	10087.7	7501.79	16394	24427.4	16981	15223.9	19237.1	15372.4	11367.6	16174.1	13395.6	9665.63
Asn	495.83	406.151	251.081	308.323	325.414	365.399	261.818	224.93	162.302	105.368	160.535	104.882	674.792	774.068	760.285	577.565	522.658	850.995	555.344	769.214	680.803	457.252
Ser	420.993	405.765	436.144	528.164	488.496	558.393	187.876	203.545	460.477	297.045	479.069	330.154	261.778	333.962	267.851	243.543	270.836	310.613	320.411	369.299	365.022	245.677
Gln	7072.71	4697.89	4657.62	7183.73	3516.75	4258.12	1281.26	1380.21	3540.53	2200.82	2828.26	2133.71	4451.17	6964.22	3167.46	3810.89	6019.64	3600.15	3031.78	4446.23	3308.64	2966.56
Gly	4643.23	3622.95	3517.77	5277.91	3966.23	4705.17	2031.1	4440.43	2546.26	1818.22	2374.42	1685.85	4322.32	5209.5	4184.96	3817.4	4427.45	4937.62	4355.52	5540.31	5272.76	3907.21
His	1837.54	848.817	981.362	2234.15	1675.7	1721.38	164.531	145.004	443.474	160.814	299.479	163.674	646.412	1170.52	702.928	501.683	732.422	275.425	222.129	524.446	297.55	215.511
Arg	425.528	371.797	128.274	165.669	161.184	184.28	225.044	181.281	120.569	78.9655	130.74	87.4331	307.021	320.363	229.851	192.587	259.094	300.987	178.538	273.609	215.774	152.46
Thr	3746.64	2478.81	3579.74	5023.41	3742.7	4574.45	1182.06	1125.96	3188.48	2102.1	3103.07	2240.88	2906.85	4270.21	3493.24	3332.81	3901.66	2434.79	2093.92	2797.7	2691.07	1840.68
Ala	4222.64	2742.09	3064.83	4911.92	3079.14	3715.15	2100.78	1857.28	4161.29	2653.74	3768.93	2856.23	3718.2	5058.29	4849.64	4363.18	4385.72	4069.32	2559.31	3164.65	3100.79	1826.86
Pro	4048.3	2887.61	3037.16	3894.25	4612.71	5145.12	1360.09	1257.44	2397.4	1400.1	2304.32	1672.37	5898.48	7779.64	6429.34	5679.94	5651.97	5113.8	3835.55	5287.1	4670	2917.27
Tyr	382.435	267.315	370.688	470.793	463.426	554.323	114.024	106.109	238.146	152.629	225.55	166.842	304.836	443.482	401.221	408.157	451.969	237.807	209.162	287.475	301.708	200.449
Val	1076.78	741.123	887.319	1178.27	1061.53	1283.12	242.089	198.272	461.862	308.315	463.48	333.271	793.431	1101.68	872.693	859.034	1018.25	568.525	509.765	699.176	635.32	457.983
Met	331.357	244.7	286.564	369.969	290.136	357.969	113.841	108.33	238.32	147.858	213.56	156.704	278.389	364.639	275.935	269.5	311.108	222.511	169.798	260.582	234.603	167.774
Ile	878.143	624.257	700.462	938.627	854.013	1019.81	195.843	166.812	358.687	239.409	339.829	241.257	703.016	972.837	766.862	733.102	865.086	550.151	430.998	619.156	535.786	388.766
Leu	807.482	603.119	682.694	892.795	826.902	993.23	205.828	193.686	393.676	263.258	395.216	284.602	696.424	938.702	783.676	742.293	867.394	557.169	511.22	637.235	577.096	412.856
Lys	351.535	271.472	398.166	574.238	474.434	578.18	156.165	147.431	301.43	208.425	362.224	246.047	216.451	363.052	360.551	339.809	443.74	259.516	299.896	334.18	341.673	203.575
Phe	348.294	226.554	414.468	525.013	493.048	590.894	92.4293	83.3253	241.594	155.856	239.135	168.154	277.544	415.088	328.044	348.526	409.744	214.723	213.92	259.513	252.001	173.541
Cys	112.336	74.1346	56.3086	69.6113	109.519	157.357	19.0226	11.0205	6.18188	3.21111	14.2553	7.62797	135.981	169.186	96.1276	96.95	143.787	33.4464	41.3816	25.125	23.6172	23.6584

## Sheet: Fig. 1c
	Fig. 1c
	– Dox (MYCN high)	viability (% of control)	Full	Glycine	Arginine	Cystine	Glutamine	Histidine	Isoleucine	Leucine	Lysine	Methionine	Phenylalanine	Serine	Threonine	Tryptophan	Tyrosine	Valine
			108.951	164.152	26.4509	23.4598	20.4911	22.5893	18.5045	29.308	22.0089	19.7545	24.5089	93.2812	17.7009	44.0402	19.4866	17.0536
			108.504	162.924	28.2589	22.7902	20.7366	19.0178	18.683	29.5982	22.5223	21.7188	23.1696	90.4018	15.625	43.1473	23.0357	18.1696
			82.567	156.987	26.7411	23.3705	21.4062	19.6205	19.0178	30.9821	22.7232	21.7857	24.6205	100.424	16.7857	42.9464	18.8393	19.6205
	+ Dox (MYCN low)	viability (% of control)	Full	Glycine	Arginine	Cystine	Glutamine	Histidine	Isoleucine	Leucine	Lysine	Methionine	Phenylalanine	Serine	Threonine	Tryptophan	Tyrosine	Valine
			97.6225	118.494	28.784	77.078	32.3231	20.7985	19.9819	31.343	22.8312	22.4682	30.853	88.6751	14.5191	45.3176	23.3757	18.167
			100.091	133.466	30.9437	66.1887	28.5299	21.5608	19.8911	32.6316	23.9383	23.1397	27.3684	75.5535	18.3485	44.0835	19.1652	18.3666
			102.305	134.319	33.6116	73.9564	28.9474	21.0708	18.3303	32.6134	24.6642	20.0181	29.2559	75.9528	16.098	43.412	20.5445	19.274

## Sheet: Fig. 1d
	Fig. 1d
	Full	98.8485	102.38	98.7718
	Cys2 free	20.0102	20.5988	20.8803
	10058-F4 Full	101.791	94.696	103.513
	10058-F4 Cys2 free	58.9748	63.0349	62.8299

## Sheet: Fig. 1e
	Fig. 1e
	Full	96.3282	99.0175	104.662
	Cys2 free	10.6784	10.9151	10.6497
	+ Dox Full	99.8219	102.672	97.4899
	+ Dox Cys2 free	62.251	57.668	67.7409

## Sheet: Fig. 1f
	Fig. 1f	Cell line	Activity	Viability upon cystine deprivation(%)			Pearson r
		SK-N-FI	45.3	76			r	-0.8151
		SH-SY5Y	51.3	55			95% confidence interval	-0.9653 to -0.2594
		NB69	54	30			R squared	0.6644
		NBL-S	61.3	39
		SiMa	61.6	25			P value
		KELLY	59.5	49			P (two-tailed)	0.0137
		IMR5/75	61.5	11
		SK-N-DZ	79	8

## Sheet: Fig. 1g
	Fig. 1g
	Full (DMSO)	106.438	93.1672	100.394
	Full (Fer-1)	79.5498	86.7306	86.3658
	Cys2 free (DMSO)	22.6806	26.7837	22.5855
	Cys2 free (Fer-1)	67.0057	65.2444	65.7422

## Sheet: Fig. 1h
	Fig. 1g
		Full			Cys2 free
	–Dox	355	307	277	5812	5560	5715
	+Dox	344	352	312	777	645	578

## Sheet: Fig. 1j
	Fig. 1j
		SK-N-DZ					IMR5/75					SK-N-FI					NHDF
		Control	NoCys	No Cys+Fer-1	NoCys+GSH		Control	NoCys	No Cys+Fer-1	NoCys+GSH		Control	NoCys	No Cys+Fer-1	NoCys+GSH		Control	NoCys	No Cys+Fer-1	NoCys+GSH
		105.929	3.915	78.784	55.813		101.609	12.0587	86.0958	106.923		100.011	89.2322	90.6419	95.8932		80.1833	99.2073	93.1632	107.828
		101.755	3.622	80.033	61.662		102.251	9.99019	71.4738	100.629		99.8936	89.9307	93.8454	93.7216		107.431	76.7154	102.378	122.393
		92.024	3.41	81.336	65.889		105.657	14.5908	65.732	93.5316		100.202	91.6261	91.0515	93.7216		103.963	83.0567	88.11	116.151
		100.292	3.463		47.943		90.4823	14.3768	77.1443	99.0059		99.8936	90.1815	93.4581	99.538		108.422	73.7429	86.921	77.5081
	P value			0.000133434	0.000809052				0.00091536	0.000139114

## Sheet: Fig. 1k
	Fig. 1k
	CellROX						GSH									rGSH/GSSG
	– Dox (MYCN high)	42.3	38.2	49.14			7096	4212.2	4598.18	3269.2	3505.97	4682.74	4252.5	5720.45		66.53	59.32	63.65
	+ Dox (MYCN low)	71.8	67.6	60.4			1338.36	1248.05	2227.58	1420.42	2084.92	1575.55	1683.7	1434.7		28.74	27.56	32.32
	P value						0.000464488									0.0038
