# Supplementary material for: MYCN mediates cysteine addiction and sensitizes neuroblastoma to ferroptosis
Source: Nat Cancer. 2022 Apr 28;3(4):471–85. doi: 10.1038/s43018-022-00355-4 (PMC9050595; doi:10.1038/s43018-022-00355-4)
Supplement: Source Data Fig. 2 — Statistical source data. [file 43018_2022_355_MOESM5_ESM.xlsx]

## Sheet: Fig. 2a
	Fig. 2a			Cysteine levels (pmol/10 6 cells)
					Full			Cys2 low			Cys2 –			Cys2 –/Gln –			Gln low			Gln –			Glu high
				Cysteine	86.75	44.33	47.04	23.59	19.89	7.52	28.08	18.57	8.53	19.14	13.25	3.82	181.24	138.2	98.04	122.32	66.54	69.1	51.61	22.67	30.83
											|_			_|
				P value							ns

## Sheet: Fig. 2b
	Fig. 2b			Glutathione (GSH) levels (pmol/10 6 cells)
					Full			Cys2 low			Cys2 no			Cys2 no/Gln no			Gln low			Gln no			Glu high
				GSH	5214.46	3889.45	2850.54	494.4	634.64	313.11	435.32	563.25	378.08	1223.55	1780.54	1062.6	3745.23	3825.39	2235.63	6367.51	3825.35	3887.72	3547.68	1722.18	2199.01
											|_			_|
				P value							0.0315

## Sheet: Fig. 2c
	Fig. 2c
	Full	98.5405	99.0898	102.354
	Cys2–	17.828	16.6824	16.5254
	Gln–	63.2298	57.8154	51.5223
	Cys2–/ Gln–	74.2153	67.0904	65.3327

## Sheet: Fig. 2d
	Fig. 2d
				Matrix heatmap log2 fold change
					low Cys2	no Cys2	no Cys2/no Gln	low Gln	no Gln	high Glu
				SLC7A11	1.907187079	1.764484312	0.24352715	0.660801894	-0.116148311	0.353483179
				CTH	0.404633824	0.505288804	0.107445681	0.09325883	0.015174115	-0.013018674
				CARS	0.454030363	0.491536337	0.180751341	0.235719236	-0.270268339	-0.086514267
				SLC1A4	0.855429937	0.880905516	0.134461906	0.026289662	-0.38869908	0.02672136
				CHAC1	0.706203256	0.994463614	-0.271339066	-0.295421137	-0.950826546	-0.705857556
				ATF4	0.324265306	0.422940033	-0.147144483	-0.102986253	-0.49249492	-0.354107852
				ATF3	0.290959318	0.336083645	-0.514354777	-0.317820386	-0.722356256	-0.327846547
				HMOX1	0.598884274	1.960323641	-0.315388958	-0.261795157	-0.497165082	-0.011794612

## Sheet: Fig. 2e
	Fig. 2e
				Full	no Cys2/scr1	no Cys2/scr2	no Cys2/GLS(KGA)	no Cys2/GLS(KGA/GAC)	no Cys2/GLS2	no Cys2/GLS2/GLS(KGA)	no Cys2/GLS2/GLS(KGA/GAC)
				105.776	4.89691	6.65887	21.6622	34.1997	27.6149	34.9382	39.2123
				102.8	3.44983	5.71885	15.5034	42.0833	28.3766	39.4601	46.9339
				97.2598	3.84344	8.28423	16.3369	24.1836	20.5948	35.3017	49.3882
				94.1642	3.45215	5.58688	17.3696	29.4903	14.6259	50.6871	51.0876
						|_	_|
			P value			0.000308226
						|_		_|
			P value			0.000519782
						|_			_|
			P value			0.00264874
						|_				_|
			P value			0.000105623
						|_					_|
			P value			5.81768e-06
					|_		_|
			P value		6.55194e-05
					|_			_|
			P value		0.000291082
					|_				_|
			P value		0.00115235
					|_					_|
			P value		6.49284e-05
					|_						_|
			P value		3.57448e-06

## Sheet: Fig. 2f
	Fig. 2f
			Expression of glutaminoslysis genes in NB tumors dichotomized using the MYCN status
			Values were extracted from the R2 database
					P value
		NM_014905	GLS KGA		7.8e-36
		NM_001256310	GLS GAC		0.468
		NM_013267	GLS 2		0.239
