# Supplementary material for: MYCN mediates cysteine addiction and sensitizes neuroblastoma to ferroptosis
Source: Nat Cancer. 2022 Apr 28;3(4):471–85. doi: 10.1038/s43018-022-00355-4 (PMC9050595; doi:10.1038/s43018-022-00355-4)
Supplement: Source Data Fig. 3 — Statistical source data. [file 43018_2022_355_MOESM7_ESM.xlsx]

## Sheet: Fig. 3b
	Fig. 3b
		See extended data file: MYCNSL_screen.ratio.scr1.xlsx

## Sheet: Fig. 3d
	Fig. 3d
			MYCN-high/GPX4kd/–Fer-1				MYCN-high/GPX4kd/+Fer-1				MYCN-low/GPX4kd/–Fer-1				MYCN-low/GPX4kd/+Fer-1
		GPX4 siRNA-mediated knock down	2.21	2.64	1.26	2.81	116.73	114.43	94.96	121.49	106.26	60.27	79.56	59	131.77	129.18	128.06	130.71
		P value	control				1.48112e-06				0.0006				7.715e-12

## Sheet: Fig. 3e
	Fig. 3e
		RSL-3 [nM]	KELLY – Fe			KELLY + Fe
		500	4.47914	6.93937	1.1731	0.255951	0.097395	0.234619
		100	23.01	29.0723	11.3921	1.15178	0.681763	1.53806
		50	77.8859	62.7709	81.6997	1.25416	1.87485	1.40772
		10	94.9834	95.5442	101.434	14.2309	12.2717	10.4797
		5	97.031	92.8415	105.292	67.5454	62.3813	68.4046
		1	100.077	91.5997	107.638	80.0358	72.7538	83.707

## Sheet: Fig. 3f
	Fig. 3f
				IMR5/75						P value
			Control	99.6803	99.1255	100.143	101.052
			RSL-3	4.72634	0.689029	1.99884	2.2454
			RSL-3+Fer-1	97.5229	96.7524	95.9511	95.2423		RSL-3 vs RSL-3+Fer-1	8.502e-11
			RSL-3+GSH	93.6551	88.385	89.0785	85.6421		RSL-3 vs RSL-3+GSH	6.5902e-09

## Sheet: Fig. 3g
	Fig. 3g
				Name	MycAct	MycHL	GPX4i
			1	KELLY	0.44	H	-2261
			2	KPNSI9S	0.25	H	-4321
			3	KPNYN	0.03	L	-0.271
			4	NB1	0.34	H	-3.87
			5	SK-N-AS	0.27	H	-3935
			6	SK-N-BE2	0.39	H	-7637
			7	SK-N-DZ	0.51	H	-11205
			8	SK-N-FI	-0.07	L	-0.674
			9	SK-N-SH	0.06	L	-1222

## Sheet: Fig. 3h
	Fig. 3h
			RSL3 [nM]	SK-N-FI			NBL-S			SiMa			Kelly			IMR5/75
			1000	59.5968	79.9294	87.584	47.5237	47.5494	42.3403	20.4422	21.8894	27.0452	3.91957	6.71927	0.610842	1.00503	0.854271	0.619765
			500	96.8106	93.3592	94.1793	58.9684	70.6441	66.872	52.6131	43.809	42.9648	22.3467	29.8549	10.5879	1.44054	1.35678	1.13903
			100	101.15	100.467	98.0066	85.4503	89.864	86.1945	68.6834	72.9648	63.5578	76.9152	52.3543	91.9572	5.05863	2.29481	2.69682
			50	103.748	96.7081	94.5552	96.2535	91.0444	92.0452	71.005	71.4573	73.8392	93.917	99.3383	98.4983	73.2161	77.3032	86.0804
			10	100.809	98.9976	100.194	98.7426	97.28	95.612	88.4925	91.4171	90.4523	95.9532	96.5131	102.265	94.6399	90.5863	101.189
			5	97.0156	99.1001	100.604	99.2302	100.051	100.719	89.7588	88.8844	89.6683	98.9819	95.2151	104.556	95.7454	96.0302	104.74
			1	96.8106	97.2206	96.3322	92.1991	98.0754	98.1781	91.9598	102.633	92.804	98.9056	103.996	97.0985	92.1943	95.5109	98.258
			0	91.5138	101.082	96.6055	88.6836	87.2979	92.0195	98.8342	99.9196	101.246	86.3069	99.5673	98.4983	99.799	102.044	98.1575

## Sheet: Fig. 3i
	Fig. 3i
		spheroid GPX4 KO
		% Viability
	Control	GPX4-ko	GPX4-ko+ MYCi	MYCi
	95.1672	3.68924	44.6428	64.5822
	102.773	4.18952	63.0749	48.3449
	109.031	8.29437	47.9357	51.0631
	93.0288	3.45834	55.8465	81.7905

## Sheet: Fig. 3k
	Fig. 3k
	GPX4 KO
	Tumor weight (gr)
	Dox -	Dox +
	1.5	1.7
	2.1	1.2
	2.4	1.4
	2.2	1.75
	1.8	1.25

## Sheet: Fig. 3l
	Fig. 3l
		GPX4
		Dox -			Dox +
	sample 1	0.874	1.166	0.655	0.598	0.76	0.47
	sample 2	0.854	1.032	0.706	0.455	0.635	0.326
	sample 3	0.747	0.969	0.576	0.51	0.679	0.382
	sample 4	0.983	1.147	0.841	0.375	0.515	0.273
		CHAC1
		Dox -			Dox +
	sample 1	0.666	0.912	0.486	1.251	1.569	0.998
	sample 2	0.68	0.885	0.523	1.296	1.583	1.061
	sample 3	0.829	1.651	0.416	1.556	2.254	1.075
	sample 4	0.773	0.932	0.64	1.49	2.152	1.032
		TFRC
		Dox -			Dox +
	sample 1	1	1.522	0.657	2.534	3.905	2.644
	sample 2	0.637	0.816	0.497	2.222	2.606	1.895
	sample 3	0.266	0.4	0.177	2.997	4.171	2.154
	sample 4	0.961	1.321	0.699	2.556	4.263	3.533
