# Supplementary material for: MYCN mediates cysteine addiction and sensitizes neuroblastoma to ferroptosis
Source: Nat Cancer. 2022 Apr 28;3(4):471–85. doi: 10.1038/s43018-022-00355-4 (PMC9050595; doi:10.1038/s43018-022-00355-4)
Supplement: Source Data Fig. 4 — Statistical source data. [file 43018_2022_355_MOESM9_ESM.xlsx]

## Sheet: Fig. 4a
	Fig. 4a
				see MYCN synthetic lethal screen

## Sheet: Fig. 4b
	Fig. 4b
					Name	MycAct	MycHL	SLC7A11i
				1	KELLY	0.44	H	-0.308
				2	KPNSI9S	0.25	H	-1638
				3	KPNYN	0.03	L	-0.454
				4	NB1	0.34	H	-0.86
				5	SK-N-AS	0.27	H	-0.306
				6	SK-N-BE2	0.39	H	-0.701
				7	SK-N-DZ	0.51	H	-0.915
				8	SK-N-FI	-0.07	L	-0.789
				9	SK-N-SH	0.06	L	-0.485

## Sheet: Fig. 4c
	Fig. 4c
	SAS (µM)	+ Dox				– Dox
	vehicle	99.595	98.6916	101.713		100.946	100.089	98.965
	150	77.5078	78.2243	84.5483		79.729	84.2571	84.6248
	300	63.0218	64.081	69.0343		67.3771	64.0882	66.0765

## Sheet: Fig. 4d
	Fig. 4d
			Dox-				Dox+
		%viability IMR75 Erastin	0	96.1587	101.921	101.921	0	101.838	101.656	96.4803
			2	8.92878	9.54613	9.54613	2	109.757	111.258	103.494
			4	8.76872	10.0377	10.0377	4	26.2681	30.0725	32.6605
			8	8.00274	9.40894	9.40894	8	22.0756	24.2236	21.6356

## Sheet: Fig. 4e
	Fig. 4e
		DMSO				10058-F4
	%viability IMR75 Erastin+10058-F4	0	98.8812	100.636	100.483	0	100.669	98.9792	100.352
		2	44.8748	48.7166	49.5684	2	62.3655	65.5034	62.1694
		4	6.43137	6.66137	6.40581	4	43.8248	48.3657	44.0662
		8	6.91692	7.37691	7.03618	8	24.0622	17.0019	23.9264

## Sheet: Fig. 4f
	Fig. 4f
			Erastin [µM]	SK-N-FI				NBL-S				SiMa				Kelly				IMR5/75
			5	76.6434	81.6984	90.6798		54.0926	56.4602	54.7909		10.5368	10.5009	14.1881		-1.52542	0.497822	0.268817	0.125392	0.031986	0.859531	0.485609	1.10596
			1	98.951	100.763	107.602		86.6451	80.5392	81.5511		39.9934	35.7272	34.8845		24.4068	12.9434	4.56989	20.5016	7.55944	2.55504	1.45683	1.70056
			0.5	96.8182	103.189	103.18		90.1993	88.7613	84.3303		60.1723	56.6687	57.4357		83.0508	69.2595	67.4193	74.2947	40.7186	24.2906	27.7034	30.9549
			0.1	97.6224	96.6724	104.532		104.712	103.203	99.4441		90.888	83.8865	97.3967		95.8192	94.3995	94.8925	104.514	95.7778	88.3904	104.69	94.0302
			0.05	95.1748	96.5338	105.19		100.673	98.2915	94.6797		102.386	89.8914	99.219		108.362	117.299	93.7634	107.837	96.6734	102.119	102.914	93.0788

## Sheet: Fig. 4g
	Fig. 4g
					CL	RSL3_area_under_curve	ML210_area_under_curve	Erastin_area_under_curve	CBS_exp	MYCN_exp	SLC7A11_exp	TF_expression	MYC_activity	MYC1_cat
					SKNFI	12.046	13.632	12.895	8.124365	5.284089	5.677213	3.880512	-0.07	L
					MHHNB11	11.821	NA	11.609	9.402589	8.592403	5.990362	3.97834	-0.12	L
					NH6	4.1901	8.2123	13.666	8.703033	8.023155	6.809778	4.04504	-0.19	L
					KPNYN	7.8236	10.426	12.681	9.394349	9.546044	7.027272	3.85824	0.03	L
					SKNSH	10.434	13.051	13.591	7.674329	4.093482	6.973075	3.776331	0.06	L
					CHP126	3.9727	5.6456	12.121	9.537761	8.340625	5.87138	3.713037	0.08	H
					SIMA	7.4914	NA	9.158	9.777113	8.145249	5.426898	3.771334	0.12	H
					CHP212	9.6657	11.029	13.09	9.316032	9.143617	9.343483	3.757283	0.19	H
					KPNSI9S	5.6019	6.7539	12.497	7.746491	3.980452	6.906502	3.708029	0.25	H
					SKNAS	7.4554	10.803	11.346	8.2669	4.101778	8.695615	3.726559	0.27	H
					NB1	8.5137	5.1717	12.664	9.031824	8.520026	6.686694	3.840761	0.34	H
					SKNBE2	5.1619	5.104	6.1134	9.127468	10.13524	5.600649	3.885731	0.39	H
					KELLY	6.2449	6.4155	10.595	9.788111	9.421714	6.690479	3.944881	0.44	H
					IMR32	4.1903	6.3707	8.1262	9.631506	8.492549	6.097704	4.051537	0.48	H
					SKNDZ	1.7513	1.9142	7.328	9.807619	8.375322	6.640221	4.007226	0.51	H

## Sheet: Fig. 4h
	Fig. 4h
					IMR/75
						Cysteine			Total Glutathione			rGSH/GSSG ratio
					control	112.72	147.69	178.41	2482.8	2714.01	5561.57	126.19	163.95	146
					Erastin	281.91	188.2	146.24	697.68	673.15	943.74	41.16	29	54.92
					P value	0.2531			0.0472			0.0014

## Sheet: Fig. 4i
	Fig. 4i
					IMR5/75						P Value
				Control	98.1657	98.5137	102.545	100.776
				Erastin	2.838	1.53293	1.46043	2.05496
				Erastin+Fer-1	72.8619	77.2991	72.3834	70.0488		Erastin vs Erastin+Fer-1	7.06034e-09
				Erastin+GSH	94.381	92.5684	97.8031	94.7145		Erastin vs Erastin+GSH	2.20425e-10

## Sheet: supplementary file Fig. 4f
	Fig. 4i
					Erastin (µM)	mean	sd
				NB69	5	35.6899	2.50893
					1	59.1824	3.46096
					0.5	77.9683	3.02938
					0.1	91.5177	2.86409
					0.05	96.5826	1.71504
					0	100	1.57313
					Erastin (µM)	mean	sd
				SH-SY5Y	5	1.44865	0.738347
					1	10.7967	2.6221
					0.5	66.1195	3.15312
					0.1	95.0173	2.01362
					0.05	98.4775	6.79444
					0	100	1.6509
					Erastin (µM)	mean	sd
				SK-N-DZ	5	0.413101	0.104685
					1	0.601947	0.359811
					0.5	1.16258	0.18323
					0.1	99.4394	5.60873
					0.05	99.0912	3.51551
					0	100	2.45026
