# Supplementary material for: MYCN mediates cysteine addiction and sensitizes neuroblastoma to ferroptosis
Source: Nat Cancer. 2022 Apr 28;3(4):471–85. doi: 10.1038/s43018-022-00355-4 (PMC9050595; doi:10.1038/s43018-022-00355-4)
Supplement: Source Data Fig. 5 — Statistical source data. [file 43018_2022_355_MOESM10_ESM.xlsx]

## Sheet: Fig. 5 b and c
	Fig. 5 b and c							Fig. 5b	Fig. 5c
					NB cell lines	MYC/(N) activity	MycHL	CTHi	AHCYi
				1	KELLY	0.44	H	-0.783	-0.541
				2	KPNSi9s	0.25	H	-1244	-0.495
				3	KPNYN	0.03	L	-0.805	-0.372
				4	NB1	0.34	H	-1774	-0.483
				5	SK-N-AS	0.27	H	-1098	-0.925
				6	SK-N-BE2	0.39	H	-1736	-1.08
				7	SK-N-DZ	0.51	H	-1536	-1276
				8	SK-N-FI	-0.07	L	-0.615	-0.692
				9	SK-N-SH	0.06	L	-0.366	-0.575

## Sheet: Fig. 5d
	Fig. 5d
				IMR5/75			P value			TET21N						GI-ME-N
			Full	80.1214	109.303	110.576				91.6887	100.637	107.674				111.714	89.757	98.5286
			Cys2–	24.1377	23.5307	20.2298				21.7357	22.0904	22.1875				9.81583	9.10385	8.99943
			Hcy (100µM)	91.0612	103.593	112.42	0.0083	Cys2– vs Hcy (100µM)		22.7884	22.9177	23.188				4.54718	1.27207	4.5187
			Cysta (100µM)	88.8834	85.3654	92.8417	0.0023	Cys2– vs Cysta (100µM)		21.4993	21.722	21.9023				1.30055	0.24682	0.398709

## Sheet: Fig. 5e
	Fig. 5e
	% viability	Erastin (µM)	– PPG			+ PPG						IKE (nM)						IKE (nM) +PPG
	Tet21N	0	101.559	101.93	96.5115	103.154	108.234	113.189			%SKNDZ viability	0	75.3666	71.5291	74.5587		%SKNDZ viability	0	110.46	110.269	79.2707
		0.15	84.0766	122.861	107.194	106.351	91.245	101.098				15	77.4226	73.756	81.9436			15	104.988	108.827	89.5071
		0.3	100.614	107.034	99.4941	107.508	101.755	111.614				30	69.1572	70.3432	79.1989			30	123.099	128.029	89.0885
		0.6	103.433	94.0067	91.8243	83.2658	91.5055	97.4293				60	52.3159	56.1844	55.5578			60	131.093	121.022	87.1353
		1.25	101.245	94.6075	104.341	74.7209	73.6604	72.2075				125	26.5308	22.771	24.0605			125	128.685	123.57	86.2827
		2.5	33.6356	27.2996	26.5013	18.3274	18.4383	18.3953				250	3.46977	2.60492	2.63599			250	92.0855	100.219	71.9229
		5	21.0877	18.852	19.9974	17.9838	18.1711	17.9978				500	1.16522	1.50184	1.45005			500	7.43567	7.95239	8.07641
		10	19.3898	18.7183	20.0972	18.4768	18.3335	18.3638				1000	0.704312	0.963251	0.864853			1000	3.00734	3.13652	2.69213
												IKE (nM)						IKE (nM)
	% viability	Erastin (µM)	– PPG			+ PPG					%SKNAS viability	0	87.961	99.985	112.05		%SKNAS viability	0	75.6327	84.7943	96.7206
	IMR5/75	0	98.7943	98.5376	102.668	100.984	101.199	105.721				15	106.17	111.42	121.96			15	77.9909	74.9596	101.505
		0.15	102.064	103.075	84.674	43.5141	39.3648	45.687				30	107.31	121.59	124.14			30	85.0021	71.585	111.077
		0.3	101.261	98.4067	102.432	29.7019	29.7733	24.1133				60	118.45	124.17	127.9			60	84.5729	89.3209	96.7477
		0.6	83.3352	80.4259	85.4207	31.5311	30.1562	31.7935				125	114.24	123.19	128.83			125	90.1657	87.4461	113.368
		1.25	81.6303	80.6159	87.8342	27.7519	28.4657	30.2033				250	110.52	123.8	128.6			250	96.1695	83.2267	118.545
		2.5	60.4464	60.5107	65.4314	24.3821	25.2575	23.9967				500	110.34	122.81	132.67			500	79.1158	92.0585	96.8787
		5	40.9959	46.6877	48.9891	16.3903	16.3496	16.8963				1000	84.965	76.612	79.701			1000	68.5266	79.6398	79.4365
		10	25.7566	21.7588	30.201	14.6792	14.954	14.7335

## Sheet: Fig. 5f
	Fig. 5f
			Colony formation assay
			CFA	colonies	IMR5/75_AHCYsh						IMR5/75_AHCYsh		Western blot
																		glutathione (%)
				well1	well2	well3	mean	sd	%			AHCY/Actin	%						#1	#2	#3			P value
			AHCYon	735	734	770	746.33	20.5	100		72h-	1.48713	100					-Doxy (wt AHCY)	97.786	101.84	100.37			0.0002
			AHCYoff	51	92	136	93	42.51	12.5		72h+	0.686742	46.1791					+Doxy (kd AHCY)	53.674	55.137	43.668
			P value	2e-05
			Colony formation assay
			CFA	colonies	SH-EP-AHCYsh						SH-EP-AHCYsh		Western blot
																		glutathione (%)
				well1	well2	well3	mean	sd	%			AHCY/Actin	%						#1	#2	#3			P value
			AHCYon	253	242	305	266.67	33.65	100		96h-	1.62	100					-Doxy (wt AHCY)	103.93	98.54	97.529			not significant
			AHCYoff	255	276	286	272.33	15.82	102.1		96h+	0.59	36.7					+Doxy (kd AHCY)	98.877	113.03	86.075
			P value	ns

## Sheet: Fig. 5g
		Fig. 5g
						Control			AHCY kd			Control (DMSO)			D9			Erastin
						mean	sd	n	mean	sd	n	mean	sd	n	mean	sd	n	mean	sd	n
					rGSH/GSSG	138.7	20.75	3	48.08	23.27	3	145.07	26.7	3	75	23.43	3	48.27	9.41	3
						|_			_|			|_			_|
						0.0073						0.0269
												|_						_|
												0.0041

## Sheet: Fig. 5h
	Fig. 5h
				IMR5/75				P value (vs –Cys2/scr2)	P value (vs –Cys2/scr1)
			Full	103.204	102.588	99.295	94.9126
			– Cys2/scr2	1.53235	1.97809	2.10544	2.0122
			– Cys2/scr1	0.838719	0.911493	0.813703	1.29128
			– Cys2/CARS si3	38.3014	38.3787	49.2561	37.4281	8.91339e-06	7.73848e-06
			– Cys2/CARS si2	55.9581	63.5221	55.6261	63.3583	2.09638e-07	1.89886e-07
			– Cys2/CARS si1	53.3519	65.7485	53.7681	58.5462	1.22053e-06	1.10398e-06
			– Cys2	1.22988	1.45048	1.10935	1.77341

## Sheet: Fig. 5i
	Fig. 5i
					MYCN	MYC	MYC_cat	MYC(N) activity		CBS
				CHLA-15	8.85515	154.559	MYCt	63.3		25.5952
				CHLA-20	5.94897	135.712	MYCt	60.7		21.7948
				CHLA90	40.1566	0.231042	n	52.3		23.2468
				CHP-126	1503.43	0	MYCN	78.4		35.6226
				CHP-134	2624.46	1.68764	MYCN	101.7		85.0304
				CLB-GA	19.1861	3.4304	n	57.1		32.857
				GI-ME-N	0.257642	47.2699	MYCt	54.6		5.14631
				IMR-32	591.979	0.180109	MYCN	80.9		72.9838
				IMR5-75	413.539	0.164994	MYCN	61.5		44.3318
				KELLY	805.362	0.103854	MYCN	59.5		38.0023
				LAN-1	1186.95	0.12366	MYCN	98.3		53.2805
				LAN-2	382.839	0.0543737	MYCN	69.9		59.5819
				LAN-5	2321.83	0.168101	MYCN	67.1		30.9461
				LS	594.731	0.151901	MYCN	100.5		12.7168
				MHH-NB-11	2262	4.44839	MYCN	65.4		36.8263
				NB-7 (NB-S-124)	2318.61	4.60778	MYCN	65.6		42.4608
				NB69	0.635176	240.438	MYCt	54		24.2638
				NBL-S	159.777	0.722152	MYCt	61.3		48.2114
				NGP	1739.74	0.13423	MYCN	78.8		60.3174
				NMB	1121.32	0.205719	MYCN	75.6		39.314
				SH-SY5Y	9.7839	27.4175	MYCt	51.3		33.9795
				SHEP	10.1342	4.05524	MYCt	32.5		9.02041
				SiMa	366.868	0.0901444	MYCN	61.6		41.9514
				SJ-NB-1	44.3522	1.06395	n	64		12.5031
				SJ-NB-12	0.278103	172.752	MYCt	42.7		21.1803
				SK-N-AS	1.16315	8.11734	MYCt	46.3		2.35986
				SK-N-BE-2	1048.6	0.322387	MYCN	61.8		18.9069
				SK-N-DZ	978.605	0.527757	MYCN	79		52.9634
				SK-N-FI	39.9061	3.92326	n	45.3		9.74762
				SK-N-SH	1.27683	11.7484	MYCt	43.6		11.3598
				SMS-KCNR	1984.39	0.236184	MYCN	56.1		42.0096
				TR14	2368.76	1.98948	MYCN	117.2		43.1089
				Wilcoxon rank sum test
				amp vs t/a	MYCN vs MYCt
					p-value = 1.524e-07	p-value = 4.572e-06				p-value = 0.0007388
				n=normal

## Sheet: Fig. 5j and k
	Fig. 5j and k
			ChIP-seq data for 6 histone marks is available through GEO - submission (GSE189174).
			GSM5695694 Kelly H3K27ac
			GSM5695695 Kelly H3K27me3
			GSM5695696 Kelly H3K36me3
			GSM5695697 Kelly H3K4me1
			GSM5695698 Kelly H3K4me3
			GSM5695699 Kelly H3K9me3
			GSM5695700 Kelly input DNA
			GSM5695722 SK-N-FI H3K27ac
			GSM5695723 SK-N-FI H3K27me3
			GSM5695724 SK-N-FI H3K36me3
			GSM5695725 SK-N-FI H3K4me1
			GSM5695726 SK-N-FI H3K4me3
			GSM5695727 SK-N-FI H3K9me3
			GSM5695728 SK-N-FI input DNA

## Sheet: Fig. 5k
	Fig. 5k
		Details see source data for Extended Data Fig. 6
