# Supplementary material for: MYCN mediates cysteine addiction and sensitizes neuroblastoma to ferroptosis
Source: Nat Cancer. 2022 Apr 28;3(4):471–85. doi: 10.1038/s43018-022-00355-4 (PMC9050595; doi:10.1038/s43018-022-00355-4)
Supplement: Source Data Fig. 6 — Statistical source data. [file 43018_2022_355_MOESM12_ESM.xlsx]

## Sheet: Fig. 6a
	Fig. 6a
	CBS expression									AHCY expression
	Maximally selected LogRank statistics using Lau92									Maximally selected LogRank statistics using Lau92
	Maxstat	p = 6.89040519385618e−17								Maxstat	p = 2.79478597599112e−28
	estimated cutpoint	88.4								estimated cutpoint	93.62
	ID	dataset	Sex	Age	MYCN_amp	RiskGroup	INSS	EFS_days	EFS_bin	OS_days	OS_bin	RiskGroup2	SEQC_NB_ID			CBS	AHCY
	SEQC_NB001	1	M	987	0	1	4	593	1	1362	1	HR	NB001		NB001	31.43	86.14
	SEQC_NB002	2	M	1808	0	1	4	2016	1	2836	1	HR	NB002		NB002	44.06	88.87
	SEQC_NB003	1	F	625	1	1	4	840	1	1191	1	HR	NB003		NB003	213.46	238.02
	SEQC_NB004	2	F	335	1	1	2	2046	0	2046	0	HR	NB004		NB004	127.47	143.75
	SEQC_NB005	1	F	536	1	1	4	212	1	220	1	HR	NB005		NB005	211.11	182.95
	SEQC_NB006	2	M	147	0	0	4S	2217	0	2217	0		NB006		NB006	40.04	70.98
	SEQC_NB007	1	M	942	0	1	4	562	1	3152	0	HR	NB007		NB007	70.81	83.6
	SEQC_NB008	2	M	1652	1	1	3	3526	0	3526	0	HR	NB008		NB008	245.08	283.06
	SEQC_NB009	1	F	217	1	1	4S	2306	0	2306	0	HR	NB009		NB009	177.39	223.04
	SEQC_NB010	2	M	379	1	1	3	620	1	1081	1	HR	NB010		NB010	206	297.42
	SEQC_NB011	1	M	414	0	0	2	2094	0	2094	0		NB011		NB011	72.16	50.53
	SEQC_NB012	2	M	380	0	0	1	1799	0	1799	0		NB012		NB012	24.84	61.74
	SEQC_NB013	1	M	3394	0	1	4	357	1	479	1	HR	NB013		NB013	2.24	40.34
	SEQC_NB014	2	F	515	0	0	2	3064	0	3064	0		NB014		NB014	52.3	49.71
	SEQC_NB015	1	M	4785	0	1	4	414	1	1327	0	HR	NB015		NB015	63.99	72.47
	SEQC_NB016	2	F	0	0	0	4S	2717	0	2717	0		NB016		NB016	53.08	109.95
	SEQC_NB017	1	M	765	0	0	2	2863	0	2863	0		NB017		NB017	77.45	59.9
	SEQC_NB018	2	M	507	0	0	2	3508	0	3508	0		NB018		NB018	112.65	81.37
	SEQC_NB019	1	F	303	0	0	1	2499	0	2499	0		NB019		NB019	91.78	60.1
	SEQC_NB020	2	M	497	0	0	1	3468	0	3468	0		NB020		NB020	26.48	55
	SEQC_NB021	1	F	564	0	0	1	3149	0	3149	0		NB021		NB021	40.85	53.58
	SEQC_NB022	2	M	401	0	0	1	5263	0	5263	0		NB022		NB022	43.98	71.81
	SEQC_NB023	1	M	420	0	0	1	4492	0	4492	0		NB023		NB023	93.2	48.3
	SEQC_NB024	2	F	499	0	0	1	4051	0	4051	0		NB024		NB024	28.09	66.79
	SEQC_NB025	1	M	496	0	0	1	2101	0	2101	0		NB025		NB025	33.21	52.94
	SEQC_NB026	2	F	488	0	0	1	707	0	707	0		NB026		NB026	10.84	69.38
	SEQC_NB027	1	F	440	0	0	1	3753	0	3753	0		NB027		NB027	19.26	50.3
	SEQC_NB028	2	F	468	0	0	1	3268	0	3268	0		NB028		NB028	43.43	48.39
	SEQC_NB029	1	M	463	0	0	1	1372	0	1372	0		NB029		NB029	61.98	62.39
	SEQC_NB030	2	M	450	0	0	1	4353	0	4353	0		NB030		NB030	41.48	69.18
	SEQC_NB031	1	F	494	0	0	1	4823	0	4823	0		NB031		NB031	55.1	41.42
	SEQC_NB032	2	F	398	0	0	1	3675	0	3675	0		NB032		NB032	38.44	60.05
	SEQC_NB033	1	F	479	0	0	1	4877	0	4877	0		NB033		NB033	52.74	54.4
	SEQC_NB034	2	F	467	0	0	1	4240	0	4240	0		NB034		NB034	18.13	59.21
	SEQC_NB035	1	M	173	0	0	1	3807	0	3807	0		NB035		NB035	45.42	78.46
	SEQC_NB036	2	M	744	0	0	1	4972	0	4972	0		NB036		NB036	51.11	63.38
	SEQC_NB037	1	F	446	0	0	1	4662	0	4662	0		NB037		NB037	53.34	54.52
	SEQC_NB038	2	F	466	0	0	1	4521	0	4521	0		NB038		NB038	46	56.27
	SEQC_NB039	1	F	705	0	0	2	3750	0	3750	0		NB039		NB039	29.59	68.19
	SEQC_NB040	2	M	971	0	0	2	3753	0	3753	0		NB040		NB040	25.19	58.81
	SEQC_NB041	1	F	472	0	0	2	3312	0	3312	0		NB041		NB041	34.31	36.05
	SEQC_NB042	2	F	975	0	0	2	4365	0	4365	0		NB042		NB042	53.02	63.12
	SEQC_NB043	1	M	458	0	0	2	1589	0	1589	0		NB043		NB043	61.24	55.53
	SEQC_NB044	2	F	528	0	0	2	2591	0	2591	0		NB044		NB044	2.03	49.57
	SEQC_NB045	1	F	867	0	0	2	3452	0	3452	0		NB045		NB045	65.59	49.22
	SEQC_NB046	2	F	480	0	0	2	3984	0	3984	0		NB046		NB046	37.86	55.18
	SEQC_NB047	1	F	381	0	0	2	3428	0	3428	0		NB047		NB047	38.6	51.46
	SEQC_NB048	2	M	715	0	0	2	1924	0	1924	0		NB048		NB048	54.97	88.34
	SEQC_NB049	1	F	638	0	0	2	3941	0	3941	0		NB049		NB049	17.27	46.36
	SEQC_NB050	2	F	546	0	0	1	3456	0	3456	0		NB050		NB050	31.47	59.48
	SEQC_NB051	1	M	46	0	0	4S	2753	0	2753	0		NB051		NB051	72.82	48.31
	SEQC_NB052	2	F	1016	0	0	1	5435	0	5435	0		NB052		NB052	54.6	42.85
	SEQC_NB053	1	M	10	0	0	1	2055	0	2055	0		NB053		NB053	63.23	76
	SEQC_NB054	2	F	824	0	0	1	2723	0	2723	0		NB054		NB054	20.89	35.64
	SEQC_NB055	1	F	94	0	0	1	2504	0	2504	0		NB055		NB055	37.37	60.26
	SEQC_NB056	2	M	405	0	0	1	4556	0	4556	0		NB056		NB056	51.43	63.04
	SEQC_NB057	1	M	449	0	0	1	3352	0	3352	0		NB057		NB057	43.3	83.5
	SEQC_NB058	2	F	743	0	0	1	3301	0	3301	0		NB058		NB058	52.22	75.97
	SEQC_NB059	1	F	546	0	0	1	3990	0	3990	0		NB059		NB059	67.36	58.93
	SEQC_NB060	2	M	470	0	0	1	4061	0	4061	0		NB060		NB060	36.38	57.87
	SEQC_NB061	1	M	442	0	0	2	3575	0	3575	0		NB061		NB061	35.56	72.22
	SEQC_NB063	1	F	472	0	0	2	485	1	3635	0		NB063		NB063	67.68	43.46
	SEQC_NB064	2	M	91	0	0	2	3675	0	3675	0		NB064		NB064	27.17	66.66
	SEQC_NB065	1	M	417	0	0	2	1211	0	1211	0		NB065		NB065	44.58	59.82
	SEQC_NB066	2	F	453	0	0	2	651	1	2773	0		NB066		NB066	38.85	92.46
	SEQC_NB067	1	M	243	0	0	3	4494	0	4494	0		NB067		NB067	67.21	83.6
	SEQC_NB068	2	F	541	0	0	3	5131	0	5131	0		NB068		NB068	45.03	63.3
	SEQC_NB069	1	F	1585	0	0	3	483	1	846	1		NB069		NB069	81.28	128.94
	SEQC_NB070	2	F	379	0	0	3	3691	0	3691	0		NB070		NB070	27.17	37.16
	SEQC_NB071	1	F	0	0	0	3	3832	0	3832	0		NB071		NB071	22.59	43.32
	SEQC_NB072	2	M	202	0	0	3	6482	0	6482	0		NB072		NB072	52.78	55.04
	SEQC_NB073	1	F	344	0	0	3	3566	0	3566	0		NB073		NB073	88.04	68.63
	SEQC_NB074	2	M	1126	0	0	3	1246	1	3555	0		NB074		NB074	33.51	92.88
	SEQC_NB075	1	F	461	0	0	3	994	0	994	0		NB075		NB075	51.24	79.69
	SEQC_NB076	2	M	451	0	0	3	4440	0	4440	0		NB076		NB076	30.12	46.82
	SEQC_NB077	1	M	66	0	0	3	4600	0	4600	0		NB077		NB077	71.54	33.6
	SEQC_NB078	2	M	1381	0	0	3	3111	0	3111	0		NB078		NB078	69.37	68.17
	SEQC_NB079	1	M	452	0	0	3	5147	0	5147	0		NB079		NB079	57	67.39
	SEQC_NB080	2	F	1000	1	1	3	402	1	416	1	HR	NB080		NB080	118.15	175.67
	SEQC_NB081	1	M	2737	1	1	3	2828	0	2828	0	HR	NB081		NB081	94.15	184.9
	SEQC_NB082	2	M	1012	0	1	4	4653	1	5361	0	HR	NB082		NB082	70.07	70.25
	SEQC_NB083	1	M	1262	0	1	4	3208	0	3208	0	HR	NB083		NB083	27.29	81.06
	SEQC_NB084	2	F	495	0	0	4	5234	0	5234	0		NB084		NB084	51.74	76.68
	SEQC_NB085	1	F	321	0	0	4	5133	0	5133	0		NB085		NB085	58.01	83.9
	SEQC_NB086	2	F	359	0	0	4	1752	1	3817	0		NB086		NB086	56.87	88.78
	SEQC_NB087	1	M	1602	0	1	4	1890	1	3633	0	HR	NB087		NB087	20.61	41.06
	SEQC_NB088	2	F	400	0	0	4	5318	0	5318	0		NB088		NB088	78.22	54.91
	SEQC_NB089	1	M	395	0	0	4	3576	0	3576	0		NB089		NB089	54.48	76.21
	SEQC_NB090	2	F	5465	0	1	4	555	1	763	1	HR	NB090		NB090	35.77	73.47
	SEQC_NB091	1	M	2429	0	1	4	1480	1	3804	0	HR	NB091		NB091	28.62	80.92
	SEQC_NB092	2	M	933	0	1	4	497	1	1445	1	HR	NB092		NB092	22.18	63.38
	SEQC_NB093	1	M	366	0	0	4	3935	0	3935	0		NB093		NB093	32.35	54.64
	SEQC_NB094	2	M	4394	0	1	4	486	1	1293	1	HR	NB094		NB094	4.87	97.49
	SEQC_NB095	1	M	460	0	0	1	3883	0	3883	0		NB095		NB095	66.58	44.7
	SEQC_NB096	2	F	465	0	0	1	3977	0	3977	0		NB096		NB096	147.37	79.25
	SEQC_NB097	1	F	529	0	0	1	3641	0	3641	0		NB097		NB097	24.56	43.9
	SEQC_NB098	2	M	545	0	0	1	4042	0	4042	0		NB098		NB098	51.7	51.85
	SEQC_NB099	1	M	0	0	0	1	2167	0	2167	0		NB099		NB099	83.22	51.37
	SEQC_NB100	2	M	218	0	0	1	3013	0	3013	0		NB100		NB100	45.27	41.44
	SEQC_NB101	1	M	425	0	0	1	2355	0	2355	0		NB101		NB101	40.53	51.77
	SEQC_NB102	2	M	544	0	0	1	2432	0	2432	0		NB102		NB102	51.79	64.28
	SEQC_NB103	1	F	758	0	0	1	363	1	2694	0		NB103		NB103	76.97	83.39
	SEQC_NB104	2	M	272	0	0	1	2549	0	2549	0		NB104		NB104	36.32	73.64
	SEQC_NB105	1	F	887	0	0	1	3703	0	3703	0		NB105		NB105	67.32	61.78
	SEQC_NB106	2	M	262	0	0	1	33	1	3898	0		NB106		NB106	76.18	103.82
	SEQC_NB107	1	F	427	0	0	1	883	0	883	0		NB107		NB107	102.98	79.48
	SEQC_NB108	2	M	371	0	0	4	2808	0	2808	0		NB108		NB108	59.2	68.39
	SEQC_NB109	1	M	101	0	0	1	168	1	2941	0		NB109		NB109	84.52	56.88
	SEQC_NB110	2	M	92	0	0	1	4480	0	4480	0		NB110		NB110	53.4	62.57
	SEQC_NB111	1	F	41	0	0	1	3957	0	3957	0		NB111		NB111	83.24	73.37
	SEQC_NB112	2	F	734	N/A	0	1	2832	0	2832	0		NB112		NB112	63.88	40.66
	SEQC_NB113	1	M	451	1	1	1	112	1	3283	0	HR	NB113		NB113	144	190.67
	SEQC_NB114	2	M	465	0	0	1	2673	0	2673	0		NB114		NB114	20.7	48.2
	SEQC_NB115	1	M	417	0	0	2	3707	0	3707	0		NB115		NB115	50.48	54.14
	SEQC_NB116	2	F	301	0	0	2	2458	0	2458	0		NB116		NB116	36.31	45.61
	SEQC_NB117	1	F	206	0	0	2	132	1	3217	0		NB117		NB117	43.88	65.02
	SEQC_NB118	2	M	256	0	0	2	1016	0	1016	0		NB118		NB118	59.72	54.28
	SEQC_NB119	1	F	207	0	0	2	674	1	1820	1		NB119		NB119	56.78	82.96
	SEQC_NB120	2	M	228	0	0	2	3201	0	3201	0		NB120		NB120	32.54	75.78
	SEQC_NB121	1	M	121	0	0	2	2500	0	2500	0		NB121		NB121	33.18	42.49
	SEQC_NB122	2	F	4562	0	0	2	759	1	1773	1		NB122		NB122	97.51	101.25
	SEQC_NB123	1	M	151	0	0	2	3324	0	3324	0		NB123		NB123	36.43	65.78
	SEQC_NB124	2	M	240	0	0	2	54	1	2965	0		NB124		NB124	58.61	79.77
	SEQC_NB125	1	F	9	0	0	2	3670	0	3670	0		NB125		NB125	11.5	51.81
	SEQC_NB126	2	F	0	0	0	2	2405	0	2405	0		NB126		NB126	22.56	49.83
	SEQC_NB127	1	F	144	0	0	3	5813	0	5813	0		NB127		NB127	53.98	60.81
	SEQC_NB128	2	M	222	0	0	3	2552	0	2552	0		NB128		NB128	70.86	61.04
	SEQC_NB129	1	M	1701	0	0	3	2365	0	2365	0		NB129		NB129	18.01	40.33
	SEQC_NB130	2	M	47	0	0	3	1128	1	3561	0		NB130		NB130	58.45	47.35
	SEQC_NB131	1	M	2	0	0	3	1001	0	1001	0		NB131		NB131	59.91	52.59
	SEQC_NB132	2	M	1071	0	0	3	4522	0	4522	0		NB132		NB132	10.6	72.27
	SEQC_NB133	1	F	521	0	0	4	206	1	3604	0		NB133		NB133	29.99	63.06
	SEQC_NB134	2	M	0	0	0	3	3869	0	3869	0		NB134		NB134	33.51	63.7
	SEQC_NB135	1	M	526	0	0	3	5117	0	5117	0		NB135		NB135	61.04	61.04
	SEQC_NB136	2	M	1679	1	1	3	522	1	1655	1	HR	NB136		NB136	185.46	141.79
	SEQC_NB137	1	M	1017	1	1	3	250	1	364	1	HR	NB137		NB137	191.87	157.06
	SEQC_NB138	2	M	823	1	1	3	3488	0	3488	0	HR	NB138		NB138	231.79	240.79
	SEQC_NB139	1	F	181	0	0	1	4195	0	4195	0		NB139		NB139	21.38	78.39
	SEQC_NB140	2	F	8983	0	1	4	645	1	899	1	HR	NB140		NB140	7.69	63.7
	SEQC_NB141	1	M	228	0	0	3	3660	0	3660	0		NB141		NB141	65.77	56.69
	SEQC_NB142	2	F	426	0	0	3	3405	0	3405	0		NB142		NB142	49.32	102.29
	SEQC_NB143	1	F	1085	0	1	4	4096	0	4096	0	HR	NB143		NB143	91.7	92.36
	SEQC_NB144	2	M	1141	0	1	4	2484	0	2484	0	HR	NB144		NB144	35.25	87.87
	SEQC_NB145	1	M	356	0	0	2	2835	0	2835	0		NB145		NB145	39.83	61.61
	SEQC_NB146	2	M	108	0	0	2	2680	0	2680	0		NB146		NB146	56.6	48.42
	SEQC_NB147	1	M	134	0	0	2	2029	0	2029	0		NB147		NB147	48.12	58.39
	SEQC_NB148	2	M	13	0	0	3	2375	0	2375	0		NB148		NB148	85.79	56.82
	SEQC_NB149	1	F	666	0	0	2	56	1	522	1		NB149		NB149	92.3	107.89
	SEQC_NB150	2	F	181	0	0	3	3250	0	3250	0		NB150		NB150	40.15	99.72
	SEQC_NB151	1	F	1099	0	0	2	1758	0	1758	0		NB151		NB151	28.32	93.51
	SEQC_NB152	2	M	37	0	0	1	4378	0	4378	0		NB152		NB152	66.09	68.18
	SEQC_NB153	1	F	2041	0	0	1	2651	0	2651	0		NB153		NB153	24.31	46.58
	SEQC_NB154	2	M	82	0	0	1	3584	0	3584	0		NB154		NB154	74.75	58.46
	SEQC_NB155	1	M	63	0	0	1	3578	0	3578	0		NB155		NB155	73.32	51.14
	SEQC_NB156	2	M	49	0	0	1	2774	0	2774	0		NB156		NB156	65.03	63.12
	SEQC_NB157	1	M	460	0	0	1	1440	0	1440	0		NB157		NB157	59.96	42.25
	SEQC_NB158	2	F	23	0	0	1	1926	0	1926	0		NB158		NB158	41.18	90.75
	SEQC_NB159	1	F	933	0	0	1	2534	0	2534	0		NB159		NB159	49.08	49.61
	SEQC_NB160	2	M	356	0	0	1	1211	0	1211	0		NB160		NB160	57.76	63.64
	SEQC_NB161	1	F	56	0	0	1	1463	0	1463	0		NB161		NB161	67.32	44.64
	SEQC_NB162	2	F	700	0	0	1	2337	0	2337	0		NB162		NB162	45.19	113.27
	SEQC_NB163	1	M	20	0	0	1	2283	0	2283	0		NB163		NB163	64.81	54.92
	SEQC_NB164	2	M	267	0	0	1	2175	0	2175	0		NB164		NB164	59.44	47.13
	SEQC_NB165	1	F	262	0	0	1	1818	0	1818	0		NB165		NB165	28.26	88.95
	SEQC_NB166	2	M	103	0	0	1	2114	0	2114	0		NB166		NB166	50.87	62.54
	SEQC_NB167	1	M	315	0	0	1	1663	0	1663	0		NB167		NB167	10.59	66.18
	SEQC_NB168	2	F	90	0	0	1	1483	0	1483	0		NB168		NB168	20.47	67.98
	SEQC_NB169	1	M	4131	1	1	1	524	1	592	1	HR	NB169		NB169	112.08	194.74
	SEQC_NB170	2	M	6	0	0	2	192	1	3436	0		NB170		NB170	68.89	48
	SEQC_NB171	1	M	7	0	0	2	2310	0	2310	0		NB171		NB171	67.86	64.97
	SEQC_NB172	2	M	502	0	0	1	1406	0	1406	0		NB172		NB172	33.76	79.28
	SEQC_NB173	1	F	374	0	0	2	134	1	3385	0		NB173		NB173	26.31	86.29
	SEQC_NB174	2	M	429	0	0	2	3411	0	3411	0		NB174		NB174	31.57	54.21
	SEQC_NB175	1	F	134	1	1	4S	1595	0	1595	0	HR	NB175		NB175	105.97	214.17
	SEQC_NB176	2	M	363	0	0	2	1514	0	1514	0		NB176		NB176	17.23	118.93
	SEQC_NB177	1	F	0	0	0	2	70	1	2359	0		NB177		NB177	57.39	85.75
	SEQC_NB178	2	M	0	0	0	2	2099	0	2099	0		NB178		NB178	61.29	93.49
	SEQC_NB179	1	M	42	0	0	2	83	1	1930	0		NB179		NB179	48.98	73.88
	SEQC_NB180	2	F	890	0	0	2	2092	0	2092	0		NB180		NB180	49.28	69.36
	SEQC_NB181	1	M	3	0	0	2	390	1	1674	0		NB181		NB181	38.19	62.35
	SEQC_NB182	2	M	217	0	0	2	2981	0	2981	0		NB182		NB182	93.77	65.95
	SEQC_NB183	1	M	1676	0	0	2	1995	0	1995	0		NB183		NB183	102.29	96.61
	SEQC_NB184	2	M	370	0	0	2	1597	0	1597	0		NB184		NB184	67.46	50.48
	SEQC_NB185	1	F	300	0	0	2	2140	0	2140	0		NB185		NB185	34.69	82.58
	SEQC_NB186	2	F	121	0	0	3	74	1	1445	0		NB186		NB186	58.04	97.5
	SEQC_NB187	1	M	1683	0	0	3	2462	0	2462	0		NB187		NB187	88.4	72.65
	SEQC_NB188	2	F	1057	0	0	3	349	1	1123	1		NB188		NB188	56.77	124.15
	SEQC_NB189	1	M	448	N/A	0	3	295	1	1514	0		NB189		NB189	47.17	66.23
	SEQC_NB190	2	M	1408	0	0	3	540	1	1120	1		NB190		NB190	110.73	112.18
	SEQC_NB191	1	F	227	0	0	3	321	1	2133	0		NB191		NB191	64.63	57.23
	SEQC_NB192	2	M	1004	0	0	3	866	1	1540	1		NB192		NB192	110.16	111.56
	SEQC_NB193	1	F	385	0	0	3	2276	0	2276	0		NB193		NB193	61.84	68.05
	SEQC_NB194	2	F	767	1	1	3	330	1	404	1	HR	NB194		NB194	154.4	107.45
	SEQC_NB195	1	F	1081	1	1	3	347	1	360	1	HR	NB195		NB195	195.63	285.58
	SEQC_NB196	2	M	571	1	1	3	2797	0	2797	0	HR	NB196		NB196	145.46	216.77
	SEQC_NB197	1	F	310	1	1	3	98	1	103	1	HR	NB197		NB197	203.18	273.64
	SEQC_NB198	2	F	423	1	1	3	417	1	526	1	HR	NB198		NB198	183.28	269.89
	SEQC_NB199	1	M	186	0	0	1	1513	0	1513	0		NB199		NB199	65.98	72.11
	SEQC_NB200	2	M	75	0	0	1	2140	0	2140	0		NB200		NB200	31.7	75.51
	SEQC_NB201	1	M	98	0	0	1	776	0	776	0		NB201		NB201	43.92	39.73
	SEQC_NB202	2	M	23	0	0	1	1441	0	1441	0		NB202		NB202	67.15	67.74
	SEQC_NB203	1	M	101	0	0	1	1953	0	1953	0		NB203		NB203	94.18	119.25
	SEQC_NB204	2	F	18	0	0	1	1810	0	1810	0		NB204		NB204	52.74	70.58
	SEQC_NB205	1	M	165	0	0	1	1086	0	1086	0		NB205		NB205	47.03	92.47
	SEQC_NB206	2	M	35	0	0	1	3616	0	3616	0		NB206		NB206	58.32	89.89
	SEQC_NB207	1	F	118	0	0	1	1546	0	1546	0		NB207		NB207	49.19	95.07
	SEQC_NB208	2	F	29	0	0	1	1866	0	1866	0		NB208		NB208	54.13	60.66
	SEQC_NB209	1	F	226	0	0	1	2008	0	2008	0		NB209		NB209	50.75	76.41
	SEQC_NB210	2	M	204	0	0	1	2263	0	2263	0		NB210		NB210	34.91	78.09
	SEQC_NB211	1	M	11	0	0	1	1294	0	1294	0		NB211		NB211	70.52	64.11
	SEQC_NB212	2	M	0	0	0	2	68	1	1919	0		NB212		NB212	72.31	73.97
	SEQC_NB213	1	M	560	0	0	1	1645	0	1645	0		NB213		NB213	46.42	48.14
	SEQC_NB214	2	F	437	0	0	1	1725	0	1725	0		NB214		NB214	57.95	164.45
	SEQC_NB215	1	M	98	0	0	1	1994	0	1994	0		NB215		NB215	38.05	65.05
	SEQC_NB216	2	M	262	0	0	1	2656	0	2656	0		NB216		NB216	62.47	88.48
	SEQC_NB217	1	M	129	0	0	2	1306	0	1306	0		NB217		NB217	52.36	69.98
	SEQC_NB218	2	M	8	0	0	2	1757	0	1757	0		NB218		NB218	19.41	68.86
	SEQC_NB219	1	M	2	0	0	2	1518	0	1518	0		NB219		NB219	81.31	110.59
	SEQC_NB220	2	F	0	0	0	2	1818	0	1818	0		NB220		NB220	24.33	51.67
	SEQC_NB221	1	M	1841	0	0	2	4373	0	4373	0		NB221		NB221	115.62	216.66
	SEQC_NB222	2	F	2225	0	0	2	928	1	1008	0		NB222		NB222	81.68	113.46
	SEQC_NB223	1	F	28	0	0	3	188	1	1694	0		NB223		NB223	49.29	61.89
	SEQC_NB224	2	F	8926	0	0	1	1576	1	5860	0		NB224		NB224	2	94.04
	SEQC_NB225	1	M	84	0	0	2	1683	0	1683	0		NB225		NB225	22.81	64
	SEQC_NB226	2	M	680	0	0	2	1783	0	1783	0		NB226		NB226	64.59	91.95
	SEQC_NB227	1	M	87	0	0	2	155	1	2556	0		NB227		NB227	34.9	73.29
	SEQC_NB228	2	F	170	0	0	2	1553	0	1553	0		NB228		NB228	29.89	85.94
	SEQC_NB229	1	F	218	0	0	3	1690	0	1690	0		NB229		NB229	138.03	92.51
	SEQC_NB230	2	M	9	0	0	3	390	0	390	0		NB230		NB230	9.66	107.76
	SEQC_NB231	1	M	279	0	0	3	738	1	1624	0		NB231		NB231	71.16	106.24
	SEQC_NB232	2	F	49	0	0	3	59	1	1705	0		NB232		NB232	48.04	78.97
	SEQC_NB233	1	M	152	0	0	3	75	1	1847	0		NB233		NB233	69.43	150.94
	SEQC_NB234	2	F	0	0	0	3	186	1	1323	0		NB234		NB234	45.95	94.03
	SEQC_NB235	1	F	352	0	0	4	493	1	4922	0		NB235		NB235	9.68	71.17
	SEQC_NB236	2	M	1742	1	1	3	1260	0	1260	0	HR	NB236		NB236	178.75	228.15
	SEQC_NB237	1	F	1798	0	0	1	2197	0	2197	0		NB237		NB237	92.09	130.17
	SEQC_NB238	2	M	386	0	0	4	2807	0	2807	0		NB238		NB238	40.58	65.2
	SEQC_NB239	1	M	1909	0	1	4	2100	0	2100	0	HR	NB239		NB239	86.97	128.45
	SEQC_NB240	2	F	215	0	0	4	1399	1	3568	0		NB240		NB240	50.49	87.8
	SEQC_NB241	1	M	1101	0	1	4	1401	0	1401	0	HR	NB241		NB241	30.89	90.31
	SEQC_NB242	2	F	1841	0	1	4	532	1	626	1	HR	NB242		NB242	36.23	107.9
	SEQC_NB243	1	M	1640	0	1	4	2790	0	2790	0	HR	NB243		NB243	7.34	61.21
	SEQC_NB244	2	M	724	0	1	4	475	1	601	1	HR	NB244		NB244	90.25	61.97
	SEQC_NB245	1	M	1319	0	1	4	753	1	2808	1	HR	NB245		NB245	45.41	71.08
	SEQC_NB246	2	M	2324	0	1	4	1863	1	1925	0	HR	NB246		NB246	42.54	71.79
	SEQC_NB247	1	M	1267	0	1	4	886	1	1560	0	HR	NB247		NB247	40.73	134.28
	SEQC_NB248	2	M	1273	0	1	4	1624	0	1624	0	HR	NB248		NB248	16.8	68.53
	SEQC_NB249	1	M	1590	0	1	4	2208	0	2208	0	HR	NB249		NB249	90.12	93.98
	SEQC_NB250	2	F	1529	0	1	4	532	1	1118	1	HR	NB250		NB250	10.22	67.48
	SEQC_NB251	1	M	1486	0	1	4	4508	0	4508	0	HR	NB251		NB251	67.3	62.51
	SEQC_NB252	2	F	658	0	1	4	780	1	843	1	HR	NB252		NB252	51.64	103.93
	SEQC_NB253	1	F	247	0	0	4	1647	0	1647	0		NB253		NB253	82.12	100.03
	SEQC_NB254	2	M	219	1	1	4	2149	0	2149	0	HR	NB254		NB254	125.51	180.01
	SEQC_NB255	1	F	982	N/A	1	4	518	1	602	1	HR	NB255		NB255	24.31	130.26
	SEQC_NB256	2	F	279	1	1	4	482	1	889	1	HR	NB256		NB256	147.19	276.4
	SEQC_NB257	1	F	1964	1	1	4	441	1	478	1	HR	NB257		NB257	152.12	182.26
	SEQC_NB258	2	F	3749	1	1	4	2092	0	2092	0	HR	NB258		NB258	138.43	167.33
	SEQC_NB259	1	F	517	1	1	4	433	1	711	1	HR	NB259		NB259	197.88	221.93
	SEQC_NB260	2	F	710	1	1	4	1792	0	1792	0	HR	NB260		NB260	113.08	183.96
	SEQC_NB261	1	M	1029	1	1	4	3570	0	3570	0	HR	NB261		NB261	147.97	204.18
	SEQC_NB262	2	F	633	1	1	4	431	1	454	1	HR	NB262		NB262	200.65	314.74
	SEQC_NB263	1	F	8278	1	1	4	214	1	360	1	HR	NB263		NB263	155.67	178.76
	SEQC_NB264	2	F	2105	1	1	4	443	1	784	1	HR	NB264		NB264	201.19	131.13
	SEQC_NB265	1	M	769	1	1	4	2275	0	2275	0	HR	NB265		NB265	133.05	144.38
	SEQC_NB266	2	F	880	1	1	4	2086	0	2086	0	HR	NB266		NB266	231.35	223.18
	SEQC_NB267	1	F	978	1	1	4	1197	1	1695	1	HR	NB267		NB267	237.48	244.05
	SEQC_NB268	2	M	3842	1	1	4	363	1	499	1	HR	NB268		NB268	188.91	230.37
	SEQC_NB269	1	F	583	1	1	4	946	1	1375	1	HR	NB269		NB269	149.91	207.48
	SEQC_NB270	2	M	121	1	1	4	326	1	391	1	HR	NB270		NB270	171.89	324.33
	SEQC_NB271	1	M	589	1	1	4	305	1	375	1	HR	NB271		NB271	54.16	193.73
	SEQC_NB272	2	M	1174	1	1	4	468	1	1699	0	HR	NB272		NB272	171.12	181.16
	SEQC_NB273	1	M	165	0	0	4S	318	1	2907	0		NB273		NB273	75.41	60.9
	SEQC_NB274	2	F	35	0	0	4S	1047	0	1047	0		NB274		NB274	17.25	54.97
	SEQC_NB275	1	F	52	0	0	4S	3571	0	3571	0		NB275		NB275	60.86	43.15
	SEQC_NB276	2	M	12	0	0	4S	3163	0	3163	0		NB276		NB276	11.38	45.17
	SEQC_NB277	1	F	194	0	0	4S	4844	0	4844	0		NB277		NB277	31.13	48.08
	SEQC_NB278	2	M	121	0	0	4S	3328	0	3328	0		NB278		NB278	123.32	91.81
	SEQC_NB279	1	M	66	0	0	4S	3245	0	3245	0		NB279		NB279	79.09	39.35
	SEQC_NB280	2	F	193	0	0	4S	3493	0	3493	0		NB280		NB280	53.27	57.91
	SEQC_NB281	1	M	0	0	0	4S	5060	0	5060	0		NB281		NB281	83.81	61.3
	SEQC_NB282	2	M	202	0	0	4S	286	1	2280	0		NB282		NB282	26.9	79.24
	SEQC_NB283	1	M	118	0	0	4S	3340	0	3340	0		NB283		NB283	15.19	58.5
	SEQC_NB284	2	M	10	0	0	4S	296	1	2785	0		NB284		NB284	109.87	149.77
	SEQC_NB285	1	M	79	0	0	4S	3901	0	3901	0		NB285		NB285	6.35	53.32
	SEQC_NB286	2	M	3	0	0	4S	3451	0	3451	0		NB286		NB286	41.16	58.75
	SEQC_NB287	1	F	50	0	0	4S	1262	1	2410	1		NB287		NB287	53.52	51.97
	SEQC_NB288	2	F	93	0	0	4S	2641	0	2641	0		NB288		NB288	53.76	75.15
	SEQC_NB289	1	F	144	0	0	4S	399	1	419	1		NB289		NB289	91.95	114.69
	SEQC_NB290	2	M	139	0	0	4S	2631	0	2631	0		NB290		NB290	74.35	75.39
	SEQC_NB291	1	F	128	0	0	4S	2588	0	2588	0		NB291		NB291	62.1	91.12
	SEQC_NB292	2	M	75	0	0	4S	1579	0	1579	0		NB292		NB292	14.75	85.5
	SEQC_NB293	1	M	21	0	0	4S	2425	0	2425	0		NB293		NB293	16.12	40.55
	SEQC_NB294	2	F	121	0	0	4S	2249	0	2249	0		NB294		NB294	66.92	48.69
	SEQC_NB295	1	F	146	0	0	4S	17	1	1647	0		NB295		NB295	76.35	156.55
	SEQC_NB296	2	M	69	0	0	4S	2245	0	2245	0		NB296		NB296	41.14	64.46
	SEQC_NB297	1	M	305	0	0	4S	301	1	2169	0		NB297		NB297	89.51	92.44
	SEQC_NB298	2	F	180	0	0	4S	998	0	998	0		NB298		NB298	125.23	99.18
	SEQC_NB299	1	M	263	0	0	4S	2113	0	2113	0		NB299		NB299	55.93	66.47
	SEQC_NB300	2	M	11	0	0	4S	1567	1	3303	0		NB300		NB300	66.94	154.84
	SEQC_NB301	1	M	313	0	0	4S	1393	0	1393	0		NB301		NB301	54.25	54.3
	SEQC_NB302	2	F	105	0	0	4	86	1	1689	0		NB302		NB302	59.17	98.43
	SEQC_NB303	1	M	443	0	0	1	1323	0	1323	0		NB303		NB303	47.51	97.62
	SEQC_NB304	2	M	3	0	0	4S	2005	0	2005	0		NB304		NB304	145.13	154.59
	SEQC_NB305	1	F	12	0	0	4S	66	1	66	1		NB305		NB305	48.1	78.18
	SEQC_NB306	2	F	16	0	0	4S	2494	0	2494	0		NB306		NB306	43.39	71.27
	SEQC_NB307	1	F	121	0	0	4S	1439	0	1439	0		NB307		NB307	45.74	62.09
	SEQC_NB308	2	F	143	0	0	4S	1998	0	1998	0		NB308		NB308	38.02	58.3
	SEQC_NB309	1	M	3	0	0	4S	164	1	1907	0		NB309		NB309	123.85	93.74
	SEQC_NB310	2	M	116	0	0	4S	2807	0	2807	0		NB310		NB310	36.39	85.3
	SEQC_NB311	1	F	0	0	0	4S	207	1	2798	0		NB311		NB311	60.6	76.23
	SEQC_NB312	2	M	97	N/A	0	4S	2724	0	2724	0		NB312		NB312	142.45	135.98
	SEQC_NB313	1	M	92	1	1	4S	2101	0	2101	0	HR	NB313		NB313	164.81	212.74
	SEQC_NB314	2	M	196	1	1	4	351	1	539	1	HR	NB314		NB314	122.54	202.83
	SEQC_NB315	1	M	14	0	0	2	1870	0	1870	0		NB315		NB315	8.21	88.41
	SEQC_NB316	2	M	85	1	1	4S	161	1	209	1	HR	NB316		NB316	84.19	116.57
	SEQC_NB317	1	F	732	0	0	2	1069	0	1069	0		NB317		NB317	53.01	68.2
	SEQC_NB318	2	F	300	0	0	1	1140	0	1140	0		NB318		NB318	40.3	49.21
	SEQC_NB319	1	M	357	1	1	4	286	1	412	1	HR	NB319		NB319	153.03	285.65
	SEQC_NB320	2	M	1113	0	1	4	375	1	735	1	HR	NB320		NB320	102.81	156.08
	SEQC_NB321	1	M	870	1	1	4	181	1	846	1	HR	NB321		NB321	230.3	221.82
	SEQC_NB322	2	M	1611	1	1	4	323	1	487	1	HR	NB322		NB322	206.24	323.08
	SEQC_NB323	1	M	450	0	0	4	302	1	510	1		NB323		NB323	28.35	96.72
	SEQC_NB324	2	M	120	0	0	1	1740	0	1740	0		NB324		NB324	59.95	51.55
	SEQC_NB325	1	M	360	0	0	1	1110	0	1110	0		NB325		NB325	41.82	53.13
	SEQC_NB326	2	F	3240	1	1	4	90	1	90	1	HR	NB326		NB326	235.86	219.65
	SEQC_NB327	1	M	690	1	1	2	570	1	720	1	HR	NB327		NB327	98.13	147.37
	SEQC_NB328	2	F	1560	1	1	4	300	1	330	1	HR	NB328		NB328	90.53	223.79
	SEQC_NB329	1	M	387	0	0	4	4669	0	4669	0		NB329		NB329	32.19	80.86
	SEQC_NB330	2	M	516	0	0	4	2947	0	2947	0		NB330		NB330	53.78	67.29
	SEQC_NB331	1	M	1676	1	1	4	576	1	1049	1	HR	NB331		NB331	115.27	220.78
	SEQC_NB332	2	M	549	0	1	4	2871	0	2871	0	HR	NB332		NB332	110.35	395.48
	SEQC_NB333	1	M	1545	0	1	4	602	1	1229	1	HR	NB333		NB333	31.28	133.58
	SEQC_NB334	2	F	432	0	0	4	2135	0	2135	0		NB334		NB334	32.46	103.45
	SEQC_NB335	1	F	1764	0	1	4	349	1	1341	1	HR	NB335		NB335	89.46	121.52
	SEQC_NB336	2	M	1067	1	1	4	837	1	2051	0	HR	NB336		NB336	114.93	356.14
	SEQC_NB337	1	M	1968	0	1	4	112	1	239	1	HR	NB337		NB337	53.24	123.14
	SEQC_NB338	2	F	1413	1	1	4	2432	0	2432	0	HR	NB338		NB338	153.06	249.45
	SEQC_NB339	1	F	714.6	1	1	4	269	1	269	1	HR	NB339		NB339	88.47	216.1
	SEQC_NB340	2	F	300	0	0	1	810	0	810	0		NB340		NB340	9.16	38.87
	SEQC_NB341	1	M	750	0	1	4	120	1	1440	0	HR	NB341		NB341	1.14	101.44
	SEQC_NB342	2	F	210	0	0	1	1410	0	1410	0		NB342		NB342	57.39	54.71
	SEQC_NB343	1	F	300	0	0	1	150	0	150	0		NB343		NB343	47.9	63.49
	SEQC_NB344	2	M	300	0	0	1	720	0	720	0		NB344		NB344	77.6	78.22
	SEQC_NB345	1	M	240	0	0	1	1470	0	1470	0		NB345		NB345	55.51	52.49
	SEQC_NB346	2	F	310	0	0	1	1590	0	1590	0		NB346		NB346	25.3	61.97
	SEQC_NB347	1	F	60	0	0	1	1080	0	1080	0		NB347		NB347	49.57	65.06
	SEQC_NB348	2	M	47	0	0	1	1984	0	1984	0		NB348		NB348	45.49	55.78
	SEQC_NB349	1	F	270	0	0	3	5040	0	5040	0		NB349		NB349	17.39	92.59
	SEQC_NB350	2	F	271	0	0	3	4890	0	4890	0		NB350		NB350	42.13	74.23
	SEQC_NB351	1	M	1290	0	1	4	6600	0	6600	0	HR	NB351		NB351	57	163.12
	SEQC_NB352	2	M	1050	0	1	4	2280	0	2280	0	HR	NB352		NB352	37.32	93.62
	SEQC_NB353	1	M	1200	0	0	3	1170	1	2010	1		NB353		NB353	31.38	105.8
	SEQC_NB354	2	F	267	0	0	4	354	1	441	1		NB354		NB354	93.51	215.36
	SEQC_NB355	1	M	0	0	0	1	3223	0	3223	0		NB355		NB355	42.55	65.05
	SEQC_NB356	2	M	1074	0	0	2	4602	0	4602	0		NB356		NB356	31.58	58.8
	SEQC_NB357	1	F	364	0	0	3	74	1	3903	0		NB357		NB357	73.68	65.09
	SEQC_NB358	2	F	304	0	0	3	98	1	4410	0		NB358		NB358	86.24	72.6
	SEQC_NB359	1	M	1570	0	1	4	708	1	1152	1	HR	NB359		NB359	17.43	84.02
	SEQC_NB360	2	M	2135	0	1	4	454	1	1063	1	HR	NB360		NB360	86.12	200.74
	SEQC_NB361	1	M	416	N/A	0	4	418	1	1628	0		NB361		NB361	261.58	265.04
	SEQC_NB362	2	M	641	1	1	4	563	1	1073	1	HR	NB362		NB362	66.09	216.55
	SEQC_NB363	1	M	49	0	0	4S	1330	0	1330	0		NB363		NB363	63.55	84.3
	SEQC_NB364	2	M	8	0	0	4S	1890	0	1890	0		NB364		NB364	64.87	62.36
	SEQC_NB365	1	M	80	0	0	4S	1567	0	1567	0		NB365		NB365	41.27	67.04
	SEQC_NB366	2	M	0	0	0	4S	3625	0	3625	0		NB366		NB366	31	91.45
	SEQC_NB367	1	F	56	0	0	1	3131	0	3131	0		NB367		NB367	62.46	51.35
	SEQC_NB368	2	F	58	0	0	1	2852	0	2852	0		NB368		NB368	55.23	57.55
	SEQC_NB369	1	M	1132	0	1	4	634	1	727	1	HR	NB369		NB369	38.33	67.32
	SEQC_NB370	2	M	216	0	0	1	2015	0	2015	0		NB370		NB370	76.67	50.22
	SEQC_NB371	1	F	1488	0	1	4	262	1	541	1	HR	NB371		NB371	31.35	86.68
	SEQC_NB372	2	M	1890	0	1	4	164	1	2174	0	HR	NB372		NB372	28.27	148.79
	SEQC_NB373	1	F	489	1	1	4	187	1	209	1	HR	NB373		NB373	67.38	172.79
	SEQC_NB374	2	M	1024	0	1	4	147	1	3234	0	HR	NB374		NB374	30.62	161.96
	SEQC_NB375	1	M	924	0	1	4	218	1	364	1	HR	NB375		NB375	40.28	138.06
	SEQC_NB376	2	M	1071	0	1	4	227	1	498	1	HR	NB376		NB376	44.7	118.45
	SEQC_NB377	1	M	1437	0	1	4	1455	1	2324	1	HR	NB377		NB377	27.16	73.76
	SEQC_NB378	2	F	3072	1	1	4	245	1	415	1	HR	NB378		NB378	267.99	288.49
	SEQC_NB379	1	M	810	0	1	4	2054	0	2054	0	HR	NB379		NB379	39.13	119.86
	SEQC_NB380	2	F	21	0	0	4	2771	0	2771	0		NB380		NB380	68.04	92.73
	SEQC_NB381	1	F	633	1	1	4	314	1	345	1	HR	NB381		NB381	71.91	350.08
	SEQC_NB382	2	F	660	0	0	2	5070	0	5070	0		NB382		NB382	35.87	76.77
	SEQC_NB383	1	M	1904	1	1	4	201	1	207	1	HR	NB383		NB383	168.19	227.34
	SEQC_NB384	2	F	1424	0	1	4	705	1	3809	1	HR	NB384		NB384	56.08	66.23
	SEQC_NB385	1	F	2544	0	1	4	812	1	1454	1	HR	NB385		NB385	66.07	78.75
	SEQC_NB386	2	F	2264	0	1	4	622	1	2132	1	HR	NB386		NB386	19.16	68.37
	SEQC_NB387	1	M	431	0	0	4	3011	0	3011	0		NB387		NB387	79.87	67.02
	SEQC_NB388	2	M	1363	0	1	4	196	1	1014	1	HR	NB388		NB388	129.45	142.95
	SEQC_NB389	1	M	660	1	1	4	4090	0	4090	0	HR	NB389		NB389	94.42	107.99
	SEQC_NB390	2	F	822	0	1	4	377	1	467	1	HR	NB390		NB390	103.89	246.44
	SEQC_NB391	1	M	1644	0	1	4	3511	0	3511	0	HR	NB391		NB391	59.13	97.81
	SEQC_NB392	2	M	1282	0	1	4	593	1	766	1	HR	NB392		NB392	42.01	110.98
	SEQC_NB393	1	M	1537	0	1	4	615	1	1235	1	HR	NB393		NB393	65.07	79.5
	SEQC_NB394	2	M	1524	0	1	4	828	1	2269	0	HR	NB394		NB394	26.49	53.8
	SEQC_NB395	1	F	2111	0	0	2	2442	0	2442	0		NB395		NB395	27.88	80.44
	SEQC_NB396	2	F	1221	0	1	4	970	1	1401	1	HR	NB396		NB396	118.14	147.61
	SEQC_NB397	1	M	107	0	0	4S	3571	0	3571	0		NB397		NB397	53.13	70.37
	SEQC_NB398	2	M	227	0	0	4S	293	1	2807	0		NB398		NB398	31.79	58.32
	SEQC_NB399	1	M	1215	0	1	4	978	0	978	0	HR	NB399		NB399	69.14	141.45
	SEQC_NB400	2	M	1812	0	1	4	499	1	834	0	HR	NB400		NB400	68.07	73.78
	SEQC_NB401	1	M	1875	0	1	4	1002	1	1382	0	HR	NB401		NB401	58.38	108.21
	SEQC_NB402	2	F	1325	0	1	4	833	1	1242	0	HR	NB402		NB402	35.87	67.9
	SEQC_NB403	1	M	447	1	1	4	55	1	203	1	HR	NB403		NB403	224.33	322.15
	SEQC_NB404	2	F	529	1	1	4	407	1	425	1	HR	NB404		NB404	172.84	172.53
	SEQC_NB405	1	M	2338	1	1	4	608	0	608	0	HR	NB405		NB405	239.87	341.63
	SEQC_NB406	2	F	1053	1	1	4	336	1	380	1	HR	NB406		NB406	60.92	202.68
	SEQC_NB407	1	M	1272	1	1	3	382	1	463	1	HR	NB407		NB407	268.82	145.07
	SEQC_NB408	2	M	907	1	1	4	454	1	555	1	HR	NB408		NB408	141.27	320.62
	SEQC_NB409	1	M	827	0	1	4	791	1	1617	0	HR	NB409		NB409	30.56	87.39
	SEQC_NB410	2	F	2621	0	1	4	259	0	259	0	HR	NB410		NB410	13.43	97.98
	SEQC_NB411	1	F	2186	0	1	4	834	1	2463	0	HR	NB411		NB411	34.73	78.62
	SEQC_NB412	2	M	1553	0	1	4	869	1	3459	0	HR	NB412		NB412	61.19	67.01
	SEQC_NB413	1	F	1431	1	1	4	232	0	232	0	HR	NB413		NB413	209.03	114.71
	SEQC_NB414	2	M	989	1	1	4	287	1	663	1	HR	NB414		NB414	203.43	206.71
	SEQC_NB415	1	F	849	1	1	4	623	1	948	1	HR	NB415		NB415	125.63	267.82
	SEQC_NB416	2	M	5225	0	0	2	337	1	2153	0		NB416		NB416	82.36	121.62
	SEQC_NB417	1	M	235	0	0	4S	2270	0	2270	0		NB417		NB417	29.96	46.84
	SEQC_NB418	2	M	1383	0	1	4	2114	0	2114	0	HR	NB418		NB418	60.92	54.86
	SEQC_NB419	1	F	133	0	0	2	242	0	242	0		NB419		NB419	64.94	57.37
	SEQC_NB420	2	F	3488	0	0	1	2297	0	2297	0		NB420		NB420	62.16	40.96
	SEQC_NB421	1	M	87	0	0	4S	1919	0	1919	0		NB421		NB421	38.55	54.04
	SEQC_NB422	2	M	1708	0	1	4	668	1	1174	0	HR	NB422		NB422	59.51	107.1
	SEQC_NB423	1	M	207	0	0	4	1122	1	1423	0		NB423		NB423	23.67	121.8
	SEQC_NB424	2	F	533	1	1	4	1239	0	1239	0	HR	NB424		NB424	131.69	213.21
	SEQC_NB425	1	M	227	0	0	4	1813	0	1813	0		NB425		NB425	54.21	83.22
	SEQC_NB426	2	M	1010	0	1	4	2669	0	2669	0	HR	NB426		NB426	86.02	118.07
	SEQC_NB427	1	M	214	0	0	4	1598	0	1598	0		NB427		NB427	18.87	105.49
	SEQC_NB428	2	M	441	1	1	4	1053	0	1053	0	HR	NB428		NB428	166	242.43
	SEQC_NB429	1	F	236	0	0	4	2977	0	2977	0		NB429		NB429	54.2	78.84
	SEQC_NB430	2	M	837	1	1	4	566	1	1379	0	HR	NB430		NB430	189.48	345.37
	SEQC_NB431	1	F	448	1	1	4	280	0	280	0	HR	NB431		NB431	131.57	270.84
	SEQC_NB432	2	F	582	1	1	4	3238	0	3238	0	HR	NB432		NB432	90.9	365.68
	SEQC_NB433	1	F	343	0	0	4	1242	0	1242	0		NB433		NB433	49.92	56.83
	SEQC_NB434	2	M	309	0	0	4	3045	0	3045	0		NB434		NB434	82.79	120.19
	SEQC_NB435	1	F	282	0	0	4	1705	0	1705	0		NB435		NB435	48.14	151.59
	SEQC_NB436	2	M	972	0	1	4	3846	0	3846	0	HR	NB436		NB436	21.82	130.2
	SEQC_NB437	1	F	792	1	1	4	8	1	12	1	HR	NB437		NB437	100.89	301.05
	SEQC_NB438	2	M	936	1	1	4	438	1	454	1	HR	NB438		NB438	89.6	150.11
	SEQC_NB439	1	M	3636	0	1	4	814	1	928	1	HR	NB439		NB439	56.33	165.3
	SEQC_NB440	2	M	3189	0	1	4	475	1	798	1	HR	NB440		NB440	90.77	304.66
	SEQC_NB441	1	M	435	0	0	4	2989	0	2989	0		NB441		NB441	46.87	116.32
	SEQC_NB442	2	F	1026	0	1	4	45	1	1174	1	HR	NB442		NB442	38.04	119.1
	SEQC_NB443	1	F	935.4	1	1	4	453	1	476	1	HR	NB443		NB443	203.41	376.09
	SEQC_NB444	2	M	1547	1	1	4	322	1	593	1	HR	NB444		NB444	78.84	245.41
	SEQC_NB445	1	M	1113	0	1	4	147	1	218	1	HR	NB445		NB445	95.88	168.59
	SEQC_NB446	2	M	1404	0	1	4	83	1	1187	1	HR	NB446		NB446	30.57	113.27
	SEQC_NB447	1	M	1275	0	1	4	424	1	1058	1	HR	NB447		NB447	2.56	156.39
	SEQC_NB448	2	F	1573	0	1	4	123	1	600	0	HR	NB448		NB448	48.36	171.78
	SEQC_NB449	1	F	521	1	1	4	2739	0	2739	0	HR	NB449		NB449	89.05	351.34
	SEQC_NB450	2	M	360	0	0	2	4890	0	4890	0		NB450		NB450	62.79	150.59
	SEQC_NB451	1	M	330	0	0	2	4110	0	4110	0		NB451		NB451	47.84	121.77
	SEQC_NB452	2	F	240	0	0	1	1560	0	1560	0		NB452		NB452	47.24	116.36
	SEQC_NB453	1	M	30	0	0	2	1290	0	1290	0		NB453		NB453	41.25	82.59
	SEQC_NB454	2	M	711	0	1	4	47	1	200	1	HR	NB454		NB454	108.79	166.86
	SEQC_NB455	1	M	519	0	0	4	2222	0	2222	0		NB455		NB455	61.76	121.5
	SEQC_NB456	2	M	410	1	1	4	317	1	495	1	HR	NB456		NB456	129.98	348.23
	SEQC_NB457	1	M	960	1	1	4	870	1	870	1	HR	NB457		NB457	10.15	158.4
	SEQC_NB458	2	F	1931	0	1	4	631	1	1397	1	HR	NB458		NB458	29.27	61.67
	SEQC_NB459	1	M	34	1	1	1	2289	0	2289	0	HR	NB459		NB459	102.85	130.88
	SEQC_NB460	2	F	112	1	1	2	657	1	1391	0	HR	NB460		NB460	101.85	182.55
	SEQC_NB461	1	M	267	1	1	4	577	0	577	0	HR	NB461		NB461	172.97	274.82
	SEQC_NB462	2	F	166	0	0	4	652	0	652	0		NB462		NB462	70.09	77.41
	SEQC_NB463	1	F	0	0	0	1	239	1	629	0		NB463		NB463	61.26	130.78
	SEQC_NB464	2	M	1289	0	1	4	92	1	158	1	HR	NB464		NB464	73.73	136.72
	SEQC_NB465	1	F	137	1	1	4	404	0	404	0	HR	NB465		NB465	169.69	292.35
	SEQC_NB466	2	F	1443	0	1	4	647	1	1630	1	HR	NB466		NB466	69.38	72.64
	SEQC_NB467	1	M	2786	0	1	4	268	0	268	0	HR	NB467		NB467	24.67	112.04
	SEQC_NB468	2	M	456	0	0	4	121	1	176	0		NB468		NB468	20.57	39.6
	SEQC_NB469	1	M	1022	1	1	4	636	1	648	0	HR	NB469		NB469	174.43	171.51
	SEQC_NB470	2	M	225	0	0	1	2886	0	2886	0		NB470		NB470	43.03	73.68
	SEQC_NB471	1	F	25	0	0	1	2591	0	2591	0		NB471		NB471	47.98	50.63
	SEQC_NB472	2	F	245	0	0	1	1235	0	1235	0		NB472		NB472	70.18	84.97
	SEQC_NB473	1	F	146	0	0	1	1788	0	1788	0		NB473		NB473	116.89	115.54
	SEQC_NB474	2	F	17	0	0	3	33	1	1903	0		NB474		NB474	23.9	85.75
	SEQC_NB475	1	M	1575	1	1	4	250	1	262	1	HR	NB475		NB475	202.28	189.54
	SEQC_NB476	2	F	860	0	0	3	1059	0	1059	0		NB476		NB476	64.65	79.16
	SEQC_NB477	1	M	323	0	0	3	981	0	981	0		NB477		NB477	17.85	66.92
	SEQC_NB478	2	M	1468	0	1	4	3567	0	3567	0	HR	NB478		NB478	39.08	56.17
	SEQC_NB479	1	F	1516	0	0	1	2309	0	2309	0		NB479		NB479	22.7	66.9
	SEQC_NB480	2	M	1897	0	1	4	664	1	1310	0	HR	NB480		NB480	27.49	65.39
	SEQC_NB481	1	M	2045	1	1	4	383	0	383	0	HR	NB481		NB481	251.06	189.84
	SEQC_NB482	2	M	465	0	0	4	152	0	152	0		NB482		NB482	42.29	58.88
	SEQC_NB483	1	F	259	0	0	1	715	1	1854	0		NB483		NB483	171.24	91.43
	SEQC_NB484	2	F	1546	1	1	2	187	0	187	0	HR	NB484		NB484	91.28	97.45
	SEQC_NB485	1	F	712	1	1	3	1160	0	1160	0	HR	NB485		NB485	62.03	101.46
	SEQC_NB486	2	M	478	1	1	2	394	1	514	1	HR	NB486		NB486	204.21	187
	SEQC_NB487	1	M	162	1	1	4	1117	0	1117	0	HR	NB487		NB487	92.38	128.28
	SEQC_NB488	2	F	212	0	0	4	995	0	995	0		NB488		NB488	39.85	87.95
	SEQC_NB489	1	F	865	1	1	4	877	0	877	0	HR	NB489		NB489	214.02	233.62
	SEQC_NB490	2	F	1759	1	1	4	1094	1	1098	0	HR	NB490		NB490	111.79	356.53
	SEQC_NB491	1	M	2326	0	1	4	691	1	987	0	HR	NB491		NB491	91.09	124.84
	SEQC_NB492	2	M	947	1	1	4	738	1	892	1	HR	NB492		NB492	180.12	179.59
	SEQC_NB493	1	M	190	0	0	1	4487	0	4487	0		NB493		NB493	67.4	64.28
	SEQC_NB494	2	M	56	0	0	1	4828	0	4828	0		NB494		NB494	56.69	60
	SEQC_NB495	1	M	163	0	0	1	2467	0	2467	0		NB495		NB495	40.69	76.46
	SEQC_NB496	2	M	132	0	0	1	105	1	5780	0		NB496		NB496	53.18	87.99
	SEQC_NB497	1	F	379	0	0	1	4883	0	4883	0		NB497		NB497	47.45	52.06
	SEQC_NB498	2	F	530	0	0	1	2772	0	2772	0		NB498		NB498	19.27	69.27

## Sheet: Fig. 6b
	Fig. 6b
	Genexpression analysis of transsulfuration genes in a cohort of 498 primary neuroblastomas.
	Data extracted from Gene Expression Omnibus (GEO) (GSE62564) and analyzed in R2
	Differential gene expression was analyzed in MYCN amplified versus all other subtypes using Wilcoxon rank-sum test.
	CBS	P = 0
	AHCY	P = 0

## Sheet: Fig. 6c
	Fig. 6c
	Genexpression analysis of ferroptosis/cysteine metabolism genes in a cohort of 498 primary neuroblastomas.
	Data extracted from Gene Expression Omnibus (GEO) (GSE62564) and analyzed in R2.
	Wilcoxon rank-sum test was used to assess differential expression in MYCN-amplified (n=92) versus MYCN non-amplified (n=401) neuroblastomas (n=493, P value <= 0.01).
	MYC NM_002467 P=9.39–27 lower
	GLS GAC NM_001256310 not significant
	GLS KGA NM_014905 P=1.92e–30 lower
	GLS2 NM_013267 not significant
	SLC7A11 NM_014331 not significant
	CBS NM_000071 P=4.55e–43 higher
	TP53 NM_000546 P=4.60e–40 higher
	SLC1A5 NM_005628 P=9.38e–43 higher
	SLC38A5 NM_033518 P=2.97–46 higher
	PHGDH NM_006623 P=4.30e–43 higher
	AHCY NM_000687 P=1.99e–45 higher
	MYCN NM_005378 P=2.69e–50 higher
	TXNRD1 NM_003330 P=0.000214 moderately higher
	GSS NM_000178 P=1.94e–08 higher
	GSR NM_000637 P=2.31e–17 higher
	TFRC NM_001128146 P=0.0000091 higher
	SLC3A2 NM_002394 P=7.64e–21 higher
	SLC7A5 NM_003486 P=3.56e–23 higher

## Sheet: Fig. 6d
	Fig. 6d
	Genexpression analysis of ferroptosis/cysteine metabolism genes in a cohort of 498 primary neuroblastomas.
	Data extracted from Gene Expression Omnibus (GEO) (GSE62564) and analyzed in R2.
	Differential gene expression was analyzed in Stage 4S (MYCN normal) versus all other subtypes using Wilcoxon rank-sum test.
	HMOX1 NM_002133 P=1.5e–03
	TFRC NM_001128146 P=2.0e–07
	SLC3A2 NM_002394 P=2.0e–06
	TXNRD1 NM_003330 P=5.2e–05

## Sheet: Fig. 6e
	Fig. 6e
	Tumor proteome analysis
	Tumor proteome data was generated as part of a previous study (Hartlieb et al. 2021) and was reanalyzed for this study.
	Data is under controlled access at European Genome-phenome Archive accession number EGAS00001004349. Statistical analysis and visualization of protein expression data was performed in R. Label free quantification data was filtered to exclude reverse database hits, potential contaminants, and proteins only identified by site. Proteins quantified in less than 50% of MYCN high or low-risk cases were…
	NBD23	NBD6	NBD30	NBD47	NBD49	NBD53	NBD65	NBD75	NBD96	NBD105	NBD114	NBD117	NBD120	NBD124	NBD128	NBD129	NBD9	NBD106	t.p-value (BH.adj)
group	low risk	low risk	low risk	low risk	low risk	low risk	MYCN	MYCN	MYCN	MYCN	MYCN	MYCN	MYCN	MYCN	MYCN	MYCN	MYCN	MYCN
	0.610563	0.46192	0.881804	0.240428	1.02333	0.902034	-0.219286	-1.23121	-2.07129	-0.871154	-0.55496	-0.857711	-0.442323	-0.0442458	-0.62765	-0.283556	2.10534	0.977972	0.000900823	GLS(KGA)*	lower
	-1.32942	-0.932424	-0.350307	-0.569538	-0.579489	-0.756106	2.01498	-0.192086	-0.723742	0.241707	1.12449	-0.0735327	-0.0529443	-0.421035	0.110697	-0.649367	2.44129	0.696814	0.00394553	GLS(GAC)*	higher
	-1.83732	-1.32048	-0.67348	0.408035	-0.617092	-0.609402	1.87993	0.490304	0.26933	-0.224588	-0.0472113	0.200487	0.1248	0.270084	0.912272	2.14747	-0.902536	-0.470595	0.00230351	TFRC*	higher
	-1.22867	-1.93596	-0.751984	-1.98843	-0.709664	-0.928309	0.29873	0.0921533	0.777482	0.4543	0.841774	0.625121	0.303738	0.546042	1.12354	1.13888	0.686367	0.654882	3.15026e-06	CBS*	higher
	-1.71427	-1.96874	0.271612	-1.48056	0.1841	-1.43634	0.77825	1.33658	-0.0619901	0.1539	0.745644	0.853294	0.536774	0.702401	0.527948	0.0885902	-0.442042	0.92485	0.00153571	SLC7A5*	higher
	-0.539796	0.437079	-0.204169	-0.940525	-1.52057	-2.01145	0.732682	1.17538	1.0701	-0.459708	0.75534	1.07302	1.73402	-0.74498	0.451978	-0.438006	-0.044437	-0.525959	0.00326375	GSR*	higher
	-1.70105	-0.454649	-0.7496	-0.423017	-1.61573	-1.59679	1.27753	0.7966	0.900866	-0.850041	1.12022	1.01299	1.14416	0.7086	-0.0271418	0.0565891	0.303621	0.096846	1.36501e-05	SLC1A5*	higher
	-0.865588	-0.708753	-1.60562	-1.34744	-2.2409	-0.894045	0.839179	0.479822	0.824313	0.283836	1.05375	0.929115	0.701715	0.474888	0.668919	0.418758	0.358248	0.629806	2.87722e-07	PHGDH*	higher
	-0.796228	-0.537885	-1.01773	-1.34996	-1.27041	-1.78061	1.38832	-0.476693	0.416039	-0.207652	1.02558	1.0594	0.851767	0.826939	0.727201	0.961426	0.80095	-0.620452	6.334e-08	AHCY*	higher
	1.07467	0.291985	-0.188678	-0.703742	-0.823199	-0.363085	-1.08219	-1.89885	1.90213	0.952164	0.151824	1.04466	0.0978076	0.464748	0.631563	0.197515	0.0766945	-1.82602	0.500857	GCLC
	0.951056	-0.31365	0.853276	-1.19521	-0.524564	-0.663704	-0.241468	-0.375908	-1.36559	-0.0875527	1.44295	1.2292	1.01299	1.1697	0.503185	0.0767643	-0.299731	-2.17173	0.513038	GSS
	Differential expression of proteins mediating GSH synthesis/metabolism and GSH-relevant amino acid uptake/metabolism compared between MYCN-amplified and low-risk, normal MYCN tumors.
	* indicates P ≤0.01 and log2 fold change ≥1.
	P-values were calculated using a two-sided Welch t-test.Intensities are given as z-scores.

## Sheet: Fig.6e cohort
NBD ID	subgroup	TMM group_Hartlieb et al	MYCN (current disease episode)a	Sex	Stage	Age b	Treatment protocol	MYCN (diagnosis)c	NB2004d	Disease period	Ploidy (Aceseq)	Purity (Aceseq)
NBD9	MYCN	MNA	amp	F	4	≥ 18 months	NB04	amp	HR	initial - primary tumor site	2	0.88
NBD65	MYCN	MNA	amp	F	4	≥ 18 months	NB04	n.e.	HR	initial - primary tumor site	4	0.91
NBD75	MYCN	MNA	amp	M	1	< 18 months	NB04	amp	HR	initial - primary tumor site	2	0.95
NBD96	MYCN	MNA	amp	M	4	≥ 18 months	NB04	amp	HR	initial - primary tumor site	2	0.92
NBD105	MYCN	MNA	amp	M	4	< 18 months	NB04	amp	HR	initial - primary tumor site	2	0.96
NBD106	MYCN	MNA	amp	F	4S	< 18 months	NB04	normal	observation	relapse - primary tumor site	2	0.95
NBD114	MYCN	MNA	amp	M	4	≥ 18 months	NB04	amp	HR	initial - primary tumor site	complex	0.83
NBD117	MYCN	MNA	amp	M	4	≥ 18 months	NB04	amp	HR	initial - primary tumor site	2	0.93
NBD120	MYCN	MNA	amp	F	2.1	≥ 18 months	NB04	amp	HR	initial - primary tumor site	2	1
NBD124	MYCN	MNA	amp	M	2.1	< 18 months	NB04	amp	HR	initial - primary tumor site	2	0.96
NBD128	MYCN	MNA	amp	M	3	≥ 18 months	NB04	amp	HR	initial - primary tumor site	4	0.87
NBD129	MYCN	MNA	amp	M	4	≥ 18 months	NB04	amp	HR	initial - primary tumor site	2	0.89
NBD6	LR	OTHER	normal	F	1	< 18 months	NB97	normal	observation	initial - primary tumor site	3	0.76
NBD23	LR	OTHER	normal	M	2.2	< 18 months	NB97	normal	observation	initial - primary tumor site	complex	0.74
NBD30	LR	OTHER	normal	M	1	< 18 months	NB97	normal	observation	initial - primary tumor site	2	0.84
NBD47	LR	OTHER	normal	F	2.1	< 18 months	NB04	normal	observation	initial - primary tumor site	2	0.75
NBD49	LR	OTHER	normal	M	2.1	< 18 months	NB04	normal	observation	initial - primary tumor site	3	0.96
NBD53	LR	OTHER	normal	M	2.2	≥ 18 months	NB04	normal	observation	initial - primary tumor site	4	0.54
a based on WGS data in Hartlieb et al., Nature Communications 2021
b age at diagnosis
c MYCN status based on FISH and/or southern blot as part of routine diagnosis in NB study
d Risk stratification based on the NB2004 risk stratification scheme

## Sheet: Fig. 6f
	Fig. 6f
	Genexpression analysis of ferroptosis/cysteine metabolism genes in a cohort of 498 primary neuroblastomas.
	Data extracted from Gene Expression Omnibus (GEO) (GSE62564) and analyzed in R2.
	Subset analysis in MYCN-amplified NBs (n=92) and stage 4S MYCN non-amplified NBs (n=48).
	MYCN-amplified NBs (log2 transformed)
	CBS: R=0.669, P=3.3e –13
	AHCY: R=0.481, P=1.2e –06
	GCLC: R=0.523, P=9.1e –08
	GSR: R=0.441, P=1.1.e –05
	Stage 4S MYCN non-amplified NBs (log2 transformed)
	CBS: R=–0.198, P=0.18
	AHCY: R=–0.251, P=0.09
	GCLC: R=–0.216, P=0.14
	GSR: R=–0.090, P=0.54
