# Supplementary material for: MYCN mediates cysteine addiction and sensitizes neuroblastoma to ferroptosis
Source: Nat Cancer. 2022 Apr 28;3(4):471–85. doi: 10.1038/s43018-022-00355-4 (PMC9050595; doi:10.1038/s43018-022-00355-4)
Supplement: Source Data Fig. 7 — Statistical source data. [file 43018_2022_355_MOESM13_ESM.xlsx]

## Sheet: Fig. 7c
	Fig. 7c
		Tumor weight (g)
	Vehicle	1.4	2.64	2.2	2.3	1.51
	Dox+IKE/PPG	1.56	1.2	1.65	1.29	1.13

## Sheet: Fig. 7d
	Fig. 7d
		Tumor weight (g)
	Vehicle	1.5	2.1	2.4	2.2	1.8	1.9	1.6	1.5	1.3	1.65
	Dox+IKE/PPG	1.01	0.35	0.13	0.85	0.3	0.21	0.325	0.085	0.125	0.475	0.455	0.545

## Sheet: Fig. 7f
	Fig. 7d	RMA normalized expression values				GEO (GSE192976)
	NAME	control_1	control_2	control_3	control_4	control_5	treated_6	treated_7	treated_8	treated_9	treated_10
	TXNRD1	10.6511	10.6539	10.6131	10.7605	10.3599	10.8297	10.8794	10.8677	10.923	11.0395
	SLC7A11	6.2304	6.54105	6.44198	6.5439	5.89025	6.56982	6.67462	6.90273	7.1339	6.99953
	TFRC	9.58119	9.72009	9.85189	9.7691	9.4451	10.0701	10.2263	10.256	9.9519	10.2979
	GCLC	8.78225	8.58932	8.75573	8.6507	8.3797	8.72378	8.80215	8.68621	8.94439	8.77084
	SLC1A5	8.67604	8.6852	8.85913	8.96096	8.56941	9.09472	9.04869	9.12242	9.13558	9.17172
	CHAC1	7.2366	7.27225	7.28495	7.39292	7.17254	7.29306	7.40701	7.5663	7.60105	7.58744
	PTGS2	4.43856	4.27687	4.70079	4.21558	4.37486	4.56528	4.61271	4.45942	4.45636	4.13655
	GPX4	10.0959	10.4957	10.4272	10.3252	10.2515	9.79565	9.96644	9.88858	10.0167	9.7665
	AHCY	10.4108	10.5683	10.6064	10.5764	10.8064	10.3894	10.3485	10.3257	10.4508	10.2145
