# Supplementary material for: MYCN mediates cysteine addiction and sensitizes neuroblastoma to ferroptosis
Source: Nat Cancer. 2022 Apr 28;3(4):471–85. doi: 10.1038/s43018-022-00355-4 (PMC9050595; doi:10.1038/s43018-022-00355-4)
Supplement: Source Data Extended Data Fig. 1 — Statistical source data. [file 43018_2022_355_MOESM14_ESM.xlsx]

## Sheet: Ext. Fig. 1a
	Extended Data Fig. 1a
		Cell counts doubling time (hr)
	Dox-	16.402	16.476	19.6973
	Dox+	39.4282	28.7613	31.8249
		Impedance doubling time (hr)
	Dox-	23.9016	25.114	24.0676
	Dox+	46.9294	37.3664	39.5632

## Sheet: Ext. Fig. 1b
	Extended Data Fig. 1b
		%PI positive cells
	–Dox	9.2	6.2	12.9
	+Dox	11.9	7.8	14.8

## Sheet: Ext. Fig. 1c
	Extended Data Fig. 1c
		DMSO/10058-F4
	Cys	4.36078
	His	2.44548
	Ile	1.60045
	Val	1.61807
	Leu	1.49448
	Phe	1.59733
	Tyr	1.62515
	Glu	1.39846
	Gln	1.40684
	Pro	1.4406
	Asn	0.998721
	Met	1.42103
	Lys	1.19791
	Thr	1.50991
	Arg	1.16725
	Gly	0.914557
	Ser	0.855339
	Ala	1.51995
	Asp	1.22008

## Sheet: Ext. Fig. 1d
	Extended Data Fig. 1d
		–Dox/+Dox
	Cys	9.44671
	His	6.75317
	Ile	3.25282
	Val	3.10276
	Leu	2.76814
	Phe	2.64996
	Tyr	2.50073
	Glu	2.35952
	Gln	2.34847
	Pro	2.27346
	Asn	2.11034
	Met	1.9218
	Lys	1.86255
	Thr	1.78835
	Arg	1.74354
	Gly	1.7275
	Ser	1.44929
	Ala	1.24931
	Asp	0.90323

## Sheet: Ext. Fig. 1e
	Extended Data Fig. 1e
				MYCN (TPM)	MYC (TPM)	MYC(N) activity (a. u.)	genomic status
		1	SK-N-FI	39.9061	3.92326	45.3	MYC/MYCN normal
		2	SH-SY5Y	9.7839	27.4175	51.3	MYCt
		3	NB69	0.635176	240.438	54	MYCt
		4	KELLY	805.362	0.103854	59.5	MYCN amp
		5	NBL-S	159.777	0.722152	61.3	MYCNt
		6	IMR5/75	413.539	0.164994	61.5	MYCN amp
		7	SiMa	366.868	0.0901444	61.6	MYCN amp
		8	SK-N-DZ	978.605	0.527757	79	MYCN amp

## Sheet: Ext. Fig. 1f
	Extended Data Fig. 1f
				MYC(N) activity (a. u.)		* mainly used for ferroptosis assays in this study
		1	SHEP	32.5
		2	SJ-NB-12	42.7
		3	SK-N-SH	43.6
		4	SK-N-FI	45.3	*
		5	SK-N-AS	46.3	*
		6	SH-SY5Y	51.3	*
		7	CHLA90	52.3
		8	NB69	54	*
		9	GI-ME-N	54.6	*
		10	SMS-KCNR	56.1
		11	CLB-GA	57.1
		12	Kelly	59.5	*
		13	CHLA-20	60.7
		14	NBL-S	61.3	*
		15	IMR5-75	61.5	*
		16	SIMA	61.6	*
		17	SK-N-BE-2	61.8
		18	CHLA-15	63.3
		19	SJ-NB-1	64
		20	MHH-NB-11	65.4
		21	NB-7 (NB-S-124)	65.6
		22	LAN-5	67.1
		23	LAN-2	69.9
		24	NMB	75.6
		25	CHP-126	78.4
		26	NGP	78.8
		27	SK-N-DZ	79	*
		28	IMR-32	80.9
		29	LAN-1	98.3
		30	LS	100.5
		31	CHP-134	101.7
		32	TR14	117.2

## Sheet: Ext. Fig. 1g
	Extended Data Fig. 1g
	Full (DMSO)	104.68	99.2585	105.597	90.4489		Full (DMSO)	92.5817	101.743	93.9034	102.454	109.317		Full (DMSO)	98.2569	103.402	98.3412
	Full (Baf-A1)	80.7064	98.1424	79.9091	89.54		Full (z-VAD)	86.0954	98.8688	90.5388	97.2663	93.5799		Cys2 free (DMSO)	89.8928	88.0746	89.4027
	Cys2 free (DMSO)	5.19812	5.11839	5.7562	6.88033		Cys2 free (DMSO)	14.5992	15.7567	15.6869	13.7966	13.5741		Full (Nec-1)	14.8729	14.845	14.6486
	Cys2 free (Baf-A1)	6.88033	3.6036	5.4931	5.36554		Cys2 free (z-VAD)	15.2912	14.2602	14.7804	13.8769	13.473		Cys2 free (Nec-1)	20.507	26.1572	30.3573

## Sheet: Ext. Fig. 1h
	Extended Data Fig. 1h
	Full (DMSO)	104.055	96.389	99.5558			Full (DMSO)	97.4648	97.4864	105.049
	Full (Trolox)	79.1627	76.6205	79.531			Full (CPX)	82.3772	90.5004	89.3099
	Cys2 free (DMSO)	15.3043	14.2135	15.1118			Cys2 free (DMSO)	17.2117	19.5753	17.3776
	Cys2 free (Trolox)	50.0905	45.3433	49.2736			Cys2 free (CPX)	56.8071	56.4034	62.6084

## Sheet: Ext. Fig. 1i
	Extended Data Fig. 1i
	NB cell line	SK-N-AS					Gi-M-EN					NB69				SH-SY5Y
		Control	NoCys	No Cys+Fer-1	NoCys+GSH		Control	NoCys	No Cys+Fer-1	NoCys+GSH		Control	NoCys	NoCys+GSH		Control	NoCys	NoCys+GSH
		107.752	57.844	106.821	104.359		114.877	5.38411	78.8701	47.9793		91.4295	52.8505	104.096		96.4674	9.50932	61.972
		101.098	66.4948	103.76	85.1938		107.012	5.76331	70.0207	57.4996		98.8674	51.4769	94.3694		102.555	9.84136	87.9081
		91.2494	80.3361	111.612	99.4344		94.9062	4.51995	68.9269	67.4647		106.185	60.4249	90.7066		89.2363	14.4162	74.2206
		99.9002	74.7463	131.11	124.389		92.3539	4.53818	75.0197	58.794		103.518	40.9868	89.1162		111.741	6.85298	61.6399
				NoCys vs No Cys+Fer-1	NoCys vs NoCys+GSH		92.9774	4.43244	71.2203	75.9276				NoCys vs NoCys+GSH				NoCys vs NoCys+GSH
	P value			0.0015	0.0123		97.8743	4.73508	73.2294	68.42	P value			0.0002	P value			7.53045e-05
									NoCys vs No Cys+Fer-1	NoCys vs NoCys+GSH
						P value			7.15e-13	5.58445e-08

## Sheet: Ext. Fig. 1j and k
	Extended Data Fig. 1j
				NB cell lines	Cys*	GSH*	MYCN/MYC status	TSP	Type	Type
			1	IMR5_75	47	3574	MYCN	yes	ad	amp
			2	SHEP	633	25804	MYC	no	mes	dt
			3	Kelly	74	4956	MYCN	yes	ad	amp
			4	NBLS	187	7753	MYCN	yes	ad	dt
			5	TET21N	206	9776	eMYCN	no	mes	dt
			6	SY5Y	100	5521	MYC	yes	ad	dt
			7	SIMA	80	2949	MYCN	yes	ad	amp
			8	SKNAS	264	13109	MYC	nd	mes	dt
			9	SKNFI	483	16225	nMYCN	no	ad	n
			10	SK_N_DZ	286	5797	MYCN	yes	ad	amp
			TSP=transsulfuration pathway			* concentration: pmol/ 1 mio cells
			ad=adrenergic
			mes=mesenchymal			cysteine/GSH correlation
			amp=amplified			r=0.94 (CI 0.77-0.99)
			dt=translocated			P value	4.7e-05
			n=normal
			e=ectopic MYCN expression
