# Supplementary material for: MYCN mediates cysteine addiction and sensitizes neuroblastoma to ferroptosis
Source: Nat Cancer. 2022 Apr 28;3(4):471–85. doi: 10.1038/s43018-022-00355-4 (PMC9050595; doi:10.1038/s43018-022-00355-4)
Supplement: Source Data Extended Data Fig. 2 — Statistical source data. [file 43018_2022_355_MOESM16_ESM.xlsx]

## Sheet: Ext. Fig. 2a
	Extended Data Fig. 2a
	See MYCN synthetic lethal screen

## Sheet: Ext. Fig. 2b
	Extended Data Fig. 2b
	See WB file

## Sheet: Ext. Fig. 2c
	Extended Data Fig. 2c
			Control				10058-F4				RSL-3				RSL-3+10058F4
			100.89	101.597	99.507	98.0059	102.921	102.347	101.759	100.861	1.0848	1.33497	1.79118	1.32026	76.5791	76.2553	67.5875	78.6835

## Sheet: Ext. Fig. 2d
	Extended Data Fig. 2d
		CL	RSL3_area_under_curve	ML210_area_under_curve	Erastin_area_under_curve	CBS_exp	MYCN_exp	SLC7A11_exp	MYC_activity	MYC1_cat
		SKNFI	12.046	13.632	12.895	8.124365	5.284089	5.677213	-0.07	L
		MHHNB11	11.821	NA	11.609	9.402589	8.592403	5.990362	-0.12	L
		NH6	4.1901	8.2123	13.666	8.703033	8.023155	6.809778	-0.19	L
		KPNYN	7.8236	10.426	12.681	9.394349	9.546044	7.027272	0.03	L
		SKNSH	10.434	13.051	13.591	7.674329	4.093482	6.973075	0.06	L
		CHP126	3.9727	5.6456	12.121	9.537761	8.340625	5.87138	0.08	H
		SIMA	7.4914	NA	9.158	9.777113	8.145249	5.426898	0.12	H
		CHP212	9.6657	11.029	13.09	9.316032	9.143617	9.343483	0.19	H
		KPNSI9S	5.6019	6.7539	12.497	7.746491	3.980452	6.906502	0.25	H
		SKNAS	7.4554	10.803	11.346	8.2669	4.101778	8.695615	0.27	H
		NB1	8.5137	5.1717	12.664	9.031824	8.520026	6.686694	0.34	H
		SKNBE2	5.1619	5.104	6.1134	9.127468	10.13524	5.600649	0.39	H
		KELLY	6.2449	6.4155	10.595	9.788111	9.421714	6.690479	0.44	H
		IMR32	4.1903	6.3707	8.1262	9.631506	8.492549	6.097704	0.48	H
		SKNDZ	1.7513	1.9142	7.328	9.807619	8.375322	6.640221	0.51	H
			precise P values
			d1$RSL3_area_under_curve by d1$MYC1_cat
			p-value = 0.07526
			d1$ML210_area_under_curve by d1$MYC1_cat
			p-value = 0.03357
			d1$Erastin_area_under_curve by d1$MYC1_cat
			p-value = 0.01931

## Sheet: Ext. Fig. 2e
	Extended Data Fig. 2e
			RSL3 [nM]	NB69			SH-SY5Y			SK-N-DZ
			X	Mean	SD	N	Mean	SD	N	Mean	SD	N
			500	78.8457	3.98521	4	20.3417	2.28739	4	-0.278077	0.221157	4
			100	91.212	1.77798	4	39.5557	3.90421	4	0.839907	0.517644	4
			50	95.3728	2.77774	4	56.1122	4.83483	4	4.81811	1.2839	4
			10	100.179	2.33381	4	91.9722	4.14321	4	83.1962	2.79277	4
			5	99.2893	2.08658	4	95.6981	2.62256	4	89.382	2.56217	4
			1	101.038	2.48157	4	96.9406	5.62468	4	96.0048	2.93219	4
			0.05	100	1.88007	4	100	2.54477	4	100	0.665281	4

## Sheet: Ext. Fig. 2f
	Extended Data Fig. 2f
				Name	MycAct	MycHL	GPX4i	GCLCi	GSRi	CTHi	CBSi	AHCYi	PHGDHi	SLC1A5i	MYCNi	SLC7A11i
			1	kelly	0.44	H	-2261	-3026	-1923	-0.783	-0.93	-0.541	-0.627	-0.726	-0.589	-0.308
			2	kpnsi9s	0.25	H	-4321	-1.56	-1637	-1244	-1.03	-0.495	-0.472	-1332	-0.967	-1638
			3	kpnyn	0.03	L	-0.271	-1958	-2772	-0.805	-1.35	-0.372	-0.692	-0.318	-1918	-0.454
			4	nb1	0.34	H	-3.87	-1737	-3002	-1774	-0.994	-0.483	-0.709	-0.944	-5291	-0.86
			5	sknas	0.27	H	-3935	-3095	-2.64	-1098	-1407	-0.925	-1092	-0.933	-1052	-0.306
			6	sknbe2	0.39	H	-7637	-1.51	-1442	-1736	-0.511	-1.08	-0.474	-1415	-1848	-0.701
			7	skndz	0.51	H	-11205	-1372	-2433	-1536	-0.867	-1276	-0.711	-0.351	-5358	-0.915
			8	sknfi	-0.07	L	-0.674	-1353	-1.97	-0.615	-0.869	-0.692	-0.81	-0.515	-0.287	-0.789
			9	sknsh	0.06	L	-1222	-1751	-2471	-0.366	-0.797	-0.575	-0.889	-0.556	-0.229	-0.485

## Sheet: Ext. Fig. 2g
	Extended Data Fig. 2g
		probeset	histology	primary_site	Cancer	Rank	sample_source_name_ch1	sample_title	u_gpx4_value	GPX4cat	AHCY	CBS	CTH	GCLC	MYC	MYCN	PHGDH	SLC7A11	TXNRD1	GPX4
		gsm886843	haematopoietic_neoplasm	haematopoietic_and_lymphoid_tissue	ALL	4	dsmz	697	-2.354	sens	10.2676	6.23649	5.57592	8.59619	11.8522	3.41954	9.91304	5.92125	10.8216	10.5426
		gsm886846	carcinoma	thyroid	Thy_Ca	19	dsmz	8305c	-2.595	sens	9.74248	8.21529	6.58346	7.23458	10.2987	2.10434	8.40514	7.47249	11.5401	10.6413
		gsm886847	carcinoma	thyroid	Thy_Ca	19	hsrrb	8505c	-2.988	sens	9.55382	4.6837	5.36457	7.11374	10.584	0	7.12412	7.50303	11.0406	9.56091		Wilcoxon rank sum test with continuity correction
		gsm886853	carcinoma	ovary	Ov_Ca	0	ecacc	a2780	-2.182	sens	10.0851	9.88585	6.80478	7.47086	10.9687	1.37851	9.90854	7.96232	9.50323	11.3013
		gsm886859	ewings_sarcoma-peripheral_primitive_neuroectodermal_tumour	bone	Bo_Sa	7	atcc	a_673	-2.895	sens	10.2863	9.38995	8.2341	7.35315	10.7142	5.55766	10.2339	9.53761	9.9387	10.7339		data: SLC7A11 by d1$GPX4cat
		gsm886880	carcinoma	kidney	Kid_Ca	8	dsmz	bftc_909	-2.358	sens	9.64133	7.50621	7.93369	8.21335	9.99081	0	9.16516	9.34319	11.3549	11.0277		W = 15002, p-value = 7.155e-06
		gsm886902	carcinoma	kidney	Kid_Ca	8	atcc	caki_1	-7.915	sens	10.2534	7.83226	7.82273	8.36851	10.5499	0	7.29646	9.95652	12.3171	10.278		alternative hypothesis: true location shift is not equal to 0
		gsm886907	carcinoma	upper_aerodigestive_tract	Aero_Ca	11	atcc	cal_27	-2.149	sens	9.79977	6.87529	7.2555	9.27775	11.0204	0	8.36238	7.86666	10.5712	9.84188
		gsm886910	carcinoma	kidney	Kid_Ca	8	dsmz	cal_54	-3.105	sens	9.81522	6.50144	5.56682	8.32643	11.1229	1.26303	6.61324	8.15127	12.0682	10.9408
		gsm886913	carcinoma	breast	Ma_Ca	12	dsmz	cal_85_1	-2.635	sens	9.15102	7.54303	7.36282	9.05637	9.85456	0	8.83447	8.92095	11.0636	11.1431
		gsm886955	carcinoma	lung	NSCLC	10	ecacc	cor_l105	-9.812	sens	10.4347	6.88996	6.41109	9.33918	10.8199	4.30743	5.26303	8.34207	11.9416	10.7765		Wilcoxon rank sum test with continuity correction
		gsm886956	carcinoma	lung	NSCLC	10	ecacc	cor_l23	-3.689	sens	11.0272	7.44045	6.96578	8.16138	13.0766	5.03122	4.37851	5.32912	10.3342	10.1333
		gsm886982	carcinoma	lung	SCLC	9	ecacc	dms_273	-2.104	sens	11.0289	8.00731	6.25927	8.94953	12.8298	0.485427	8.58233	7.40173	10.8098	10.1914		data: CBS by d1$GPX4cat
		gsm886988	carcinoma	prostate	NA	NA	atcc	du_145	-9.535	sens	10.0799	7.14364	6.62936	9.62223	9.82639	2.63227	7.80349	8.77709	12.2114	11.2925		W = 8910.5, p-value = 0.00265
		gsm886998	carcinoma	breast	Ma_Ca	12	dsmz	efm_192a	-2.044	sens	9.29278	6.17393	4.51728	9.24982	10.9109	4.72247	7.17991	6.84046	10.4376	11.5826		alternative hypothesis: true location shift is not equal to 0
		gsm887014	carcinoma	ovary	Ov_Ca	0	dsmz	fu_ov_1	-6.813	sens	11.5391	8.48462	6.07682	8.1334	11.5476	2.74416	8.88935	6.91528	11.003	11.9251
		gsm887055	carcinoma	lung	NSCLC	10	atcc	hcc4006	-2.224	sens	8.14211	8.57213	8.18785	9.83242	7.97785	3.21723	7.63445	8.37591	10.5951	9.38457
		gsm887060	carcinoma	lung	NSCLC	10	atcc	hcc827	-2.323	sens	10.0239	7.24888	9.56853	8.50064	11.7607	0	6.05528	7.79116	11.7282	10.1378
		gsm887076	haematopoietic_neoplasm	haematopoietic_and_lymphoid_tissue	AML	5	atcc	hel_92_1_7	-5.674	sens	11.0693	7.63735	7.7286	8.49386	12.4035	7.12102	8.48462	8.07146	9.92258	10.2556		Wilcoxon rank sum test with continuity correction
		gsm887077	haematopoietic_neoplasm	haematopoietic_and_lymphoid_tissue	AML	5	dsmz	hel	-3.567	sens	10.6655	9.44211	8.22689	8.44211	12.0233	5.1416	9.90358	10.143	9.84721	10.1932
		gsm887086	carcinoma	liver	Li_Ca	3	hsrrb	hlf	-2.492	sens	10.0626	7.42878	7.47086	7.71425	9.53275	0.137504	8.28216	8.36238	10.9973	10.8758		data: TXNRD1 by d1$GPX4cat
		gsm887096	malignant_melanoma	skin	Mel	20	atcc	hs_294t	-2.584	sens	10.6627	7.38974	6.61765	7.98982	7.7879	0	8.24079	8.84329	10.2554	10.6107		W = 11467.5, p-value = 0.8889
		gsm887108	malignant_melanoma	skin	Mel	20	atcc	hs_695t	-8.185	sens	10.088	6.02459	4.7761	7.39575	8.42249	9.03122	7.93487	6.60437	9.86171	10.7117		alternative hypothesis: true location shift is not equal to 0
		gsm887111	rhabdomyosarcoma	soft_tissue	Rhab	18	atcc	hs_729	-2.861	sens	9.58271	8.39189	7.00787	7.04767	8.79701	0.263034	9.06958	9.16189	10.6208	10.5576
		gsm887134	carcinoma	upper_aerodigestive_tract	Aero_Ca	11	hsrrb	hsc_3	-6.951	sens	10.1141	3.85798	5.95187	9.51983	11.0721	0.137504	7.04985	8.44336	11.0839	10.0823
		gsm887145	carcinoma	stomach	Ga_Ca	6	riken	hug1_n	-3.445	sens	10.8474	5.80219	7.11166	10.7618	10.4267	0	7.09698	8.23697	11.2553	10.8783
		gsm887148	other	liver	Li_Ca	3	riken	huh_6	-2.045	sens	10.6078	8.33136	8.58308	9.3746	10.2604	6.53605	9.63408	8.61692	10.5911	10.6261
		gsm887149	carcinoma	liver	Li_Ca	3	hsrrb	huh_7	-14.043	sens	10.4385	7.5812	7.17891	7.88448	10.109	8.3015	8.80252	8.35094	10.6631	11.1547
		gsm887151	carcinoma	pancreas	Pa_Ca	15	dsmz	hup_t3	-3.707	sens	10.153	7.63445	6.56834	7.6703	11.2813	0	5.83794	8.29737	10.721	10.9816
		gsm887152	carcinoma	pancreas	Pa_Ca	15	dsmz	hup_t4	-4.569	sens	9.99506	8.35138	7.24698	8.86882	10.7331	0.137504	7.75288	8.56758	10.384	10.9506
		gsm887160	carcinoma	ovary	Ov_Ca	0	nci/dctd	igrov1	-7.391	sens	10.8418	9.31039	8.12412	7.6632	11.5154	5.70321	7.58346	8.58946	11.4711	11.1388
		gsm887174	carcinoma	liver	Li_Ca	3	hsrrb	jhh_7	-3.671	sens	11.5726	8.45656	8.01346	8.72417	9.94778	11.4384	10.41	8.77248	10.5886	10.6984
		gsm887198	lymphoid_neoplasm	haematopoietic_and_lymphoid_tissue	ALL	4	dsmz	kasumi_2	-4.507	sens	9.49165	2.51096	5.99322	8.78529	11.0378	3.30743	8.90629	6.24222	10.7949	9.4731
		gsm887206	neuroblastoma	autonomic_ganglia	NB	1	dsmz	kelly	-2.261	sens	9.97542	9.08428	7.30378	7.9847	0.678072	12.7002	8.98783	6.83289	10.1438	9.70131
		gsm887232	glioma	central_nervous_system	Glioma	17	hsrrb	kns_81	-2.352	sens	8.47168	6.64674	6.88753	6.32012	9.42962	2	7.15381	9.27752	10.5177	11.0731
		gsm887240	neuroblastoma	autonomic_ganglia	NB	1	hsrrb	kp_n_si9s	-4.321	sens	9.86295	7.40854	5.50462	7.50224	6.74416	2.63227	7.38888	7.41532	9.52258	10.5657
		gsm887264	carcinoma	lung	NSCLC	10	dsmz	lclc_103h	-3.958	sens	9.52533	7.39917	10.0897	5.96578	8.79279	2.60881	7.4545	9.37764	12.0587	10.1513
		gsm887267	carcinoma	lung	NSCLC	10	riken	lk_2	-2.268	sens	10.0304	9.80397	7.26303	9.54882	11.8028	0.137504	9.80252	10.8194	12.2162	10.6454
		gsm887269	glioma	central_nervous_system	Glioma	17	atcc	ln_18	-2.345	sens	9.71115	6.97613	6.74551	10.0669	6.40088	0.263034	8.06501	11.7847	11.9505	10.7161
		gsm887275	malignant_melanoma	skin	Mel	20	nci/dctd	lox_imvi	-3.624	sens	10.3069	7.01903	6.23074	8.02126	11.6532	0	0.847997	8.42501	11.3537	10.8371
		gsm887281	carcinoma	large_intestine	Col_Ca	14	atcc	ls513	-2.771	sens	9.9208	3.60881	8.67807	9.2484	10.9139	7.02237	4.30012	8.07628	9.35513	9.28494
		gsm887301	carcinoma	breast	Ma_Ca	12	atcc	mda_mb_468	-5.812	sens	8.97154	9.24079	7.36545	8.91588	9.88478	6.2817	10.2238	7.60511	9.86805	10.0932
		gsm887323	carcinoma	stomach	Ga_Ca	6	hsrrb	mkn1	-2.904	sens	9.50581	7.48382	7.15987	8.04494	7.51491	2.53605	8.40216	8.02956	11.0347	10.8154
		gsm887326	carcinoma	stomach	Ga_Ca	6	riken	mkn7	-2.799	sens	10.7105	5.92362	10.1719	9.1025	10.7378	0	5.2891	7.43713	11.1296	10.4422
		gsm887329	haematopoietic_neoplasm	haematopoietic_and_lymphoid_tissue	AML	5	dsmz	molm_13	-2.144	sens	10.1644	8.28355	9.76105	8.11009	12.0124	0.137504	9.54148	8.53138	9.5343	10.745
		gsm887330	haematopoietic_neoplasm	haematopoietic_and_lymphoid_tissue	AML	5	dsmz	molm_16	-4.892	sens	9.55286	8.85549	10.1379	10.028	11.9114	0	9.40216	9.35799	10.1556	10.662
		gsm887337	haematopoietic_neoplasm	haematopoietic_and_lymphoid_tissue	AML	5	dsmz	mono_mac_1	-2.951	sens	9.68457	7.30561	7.52748	8.07039	11.6065	0.378512	8.60363	8.47492	9.22521	10.5151
		gsm887338	haematopoietic_neoplasm	haematopoietic_and_lymphoid_tissue	AML	5	dsmz	mono_mac_6	-2.289	sens	9.34873	9.35623	9.92719	8.6489	11.6507	1.43296	9.8248	9.76437	9.14415	10.7747
		gsm887367	carcinoma	lung	NSCLC	10	atcc	nci_h1568	-6.754	sens	9.49065	8.25503	6.85425	8.5519	10.7715	1	8.80155	7.84674	12.7136	10.6153
		gsm887369	carcinoma	lung	NSCLC	10	atcc	nci_h1581	-3.519	sens	10.8738	7.91169	7.49825	8.10119	9.77413	0	7.44045	7.86047	10.5173	10.5842
		gsm887376	carcinoma	lung	NSCLC	10	atcc	nci_h1693	-10.231	sens	10.0393	8.40557	6.72928	8.34252	8.26256	5.03122	5.16993	7.80929	10.0975	11.1965
		gsm887394	carcinoma	lung	NSCLC	10	atcc	nci_h2009	-2.257	sens	9.83731	6.62205	7.4822	9.76504	10.1122	2.88753	6.82146	8.57592	12.2826	10.5854
		gsm887398	mesothelioma	pleura	Meso	13	atcc	nci_h2052	-4.849	sens	10.3763	4.32193	4.14568	6.67807	11.0123	1.26303	7.23649	7.50064	12.0012	10.8014
		gsm887405	carcinoma	lung	NSCLC	10	atcc	nci_h2110	-2.807	sens	8.60807	7.2182	8.65642	11.1154	9.38608	1.48543	5.44626	11.389	12.2291	10.5825
		gsm887418	carcinoma	lung	NSCLC	10	atcc	nci_h2291	-2.135	sens	9.95638	6.74416	9.52865	8.4508	11.2413	2.20163	5.07039	9.79295	12.0701	11.9434
		gsm887421	carcinoma	lung	NSCLC	10	atcc	nci_h23	-4.686	sens	9.84518	7.69627	7.63009	8.34341	10.5485	5.32912	5.17792	8.2446	12.4994	12.3586
		gsm887425	mesothelioma	pleura	Meso	13	atcc	nci_h28	-2.097	sens	9.834	8.04603	3.54844	10.4718	10.3898	3.47249	9.55938	11.0498	12.8138	10.6522
		gsm887429	carcinoma	lung	SCLC	9	atcc	nci_h446	-4.263	sens	10.2438	8.39017	6.86913	8.15785	11.5141	1.67807	9.22207	5.67525	10.0208	11.2889
		gsm887434	carcinoma	lung	NSCLC	10	atcc	nci_h522	-5.788	sens	9.71579	8.86728	7.99774	8.48583	10.7945	0	8.25692	7.41532	11.9171	10.7019
		gsm887441	carcinoma	lung	NSCLC	10	atcc	nci_h661	-2.877	sens	9.89679	8.11009	7.59619	8.17493	8.52435	0.137504	7.37504	7.61765	10.3345	10.8722
		gsm887445	carcinoma	large_intestine	Col_Ca	14	atcc	nci_h747	-4.675	sens	10.2081	3.3505	6.2075	8.50978	10.1492	0	6.04658	8.38974	11.5318	10.8179
		gsm887483	carcinoma	ovary	Ov_Ca	0	atcc	ov_90	-7.946	sens	10.0974	9.00927	10.2354	9.48744	9.48985	5.62936	10.6255	10.8905	11.9216	10.3061
		gsm887485	carcinoma	ovary	Ov_Ca	0	nci/dctd	ovcar_8	-7.641	sens	9.65499	7.74012	7.33985	8.49546	10.129	2.76553	8.15026	8.74012	11.1128	9.67507
		gsm887525	lymphoid_neoplasm	haematopoietic_and_lymphoid_tissue	ALL	4	dsmz	rch_acv	-5.153	sens	9.65803	6.33985	5.72247	8.13391	11.7432	2.96347	9.60715	7.41278	11.3112	10.6597
		gsm887544	carcinoma	ovary	Ov_Ca	0	hsrrb	rmg_i	-5.792	sens	10.4586	9.12799	10.8925	9.00591	10.351	1.43296	8.18041	11.5316	11.0713	11.1478
		gsm887545	carcinoma	ovary	Ov_Ca	0	hsrrb	rmug_s	-6.343	sens	10.0351	5.46923	7.4733	10.6842	9.88524	1.32193	7.98641	11.34	13.0962	10.3661
		gsm887569	carcinoma	lung	SCLC	9	atcc	shp_77	-5.254	sens	9.82257	9.44211	6.92481	9.19451	9.36567	0.847997	9.27822	8.85269	11.8532	10.1663
		gsm887573	rhabdomyosarcoma	soft_tissue	Rhab	18	atcc	sjrh30	-3.407	sens	10.2765	7.08428	6.02015	5.85549	8.8857	10.2433	9.6226	5.44626	8.95449	9.75772
		gsm887578	carcinoma	liver	Li_Ca	3	atcc	sk_hep_1	-3.892	sens	9.85565	6.82655	6.61324	7.94603	10.4291	0	8.29646	9.20384	12.0031	10.7787
		gsm887592	neuroblastoma	autonomic_ganglia	NB	1	atcc	sk_n_as	-3.935	sens	9.36829	7.77479	6.22304	7.58271	9.51254	0.925999	0.847997	8.90959	10.6742	10.2518
		gsm887593	neuroblastoma	autonomic_ganglia	NB	1	atcc	sk_n_be_2_	-7.637	sens	10.7999	8.49625	5.71699	7.88813	0.378512	13.1087	9.66391	5.45615	10.1326	10.0974
		gsm887594	neuroblastoma	autonomic_ganglia	NB	1	atcc	sk_n_dz	-11.205	sens	10.9732	9.14313	6.63952	8.26021	0	12.3038	8.96087	6.97269	10.9469	10.722
		gsm887596	ewings_sarcoma-peripheral_primitive_neuroectodermal_tumour	bone	Bo_Sa	7	atcc	sk_n_mc	-4.202	sens	10.3634	7.47978	6.63227	8.17642	11.7265	6.07253	8.80478	9.12102	10.7213	10.2913
		gsm887601	carcinoma	endometrium	ENAo_Ca	16	hsrrb	sng_m	-6.386	sens	9.56739	9.33718	7.82718	7.76951	11.2826	4.41278	6.81121	9.9747	10.7698	11.7691
		gsm887605	carcinoma	biliary_tract	NA	NA	kclb	snu_1079	-6.739	sens	10.351	7.2724	5.9472	9.6664	10.4707	0.263034	3.52356	9.54323	12.0358	11.085
		gsm887626	carcinoma	liver	Li_Ca	3	atcc	snu_423	-2.107	sens	10.3137	3.81762	6.35226	8.17343	10.1534	4.32193	6.97842	7.21917	11.9114	11.2905
		gsm887627	carcinoma	liver	Li_Ca	3	atcc	snu_449	-11.196	sens	10.2855	7.13443	4.83794	8.00282	10.4625	0.137504	6.73064	6.2854	10.8525	10.7004
		gsm887650	carcinoma	pancreas	Pa_Ca	15	atcc	su_86_86	-9.016	sens	9.11192	9.1004	8.44211	9.75087	9.11556	4.35755	10.123	11.3044	12.2926	9.52101
		gsm887668	carcinoma	large_intestine	Col_Ca	14	atcc	sw1463	-17.978	sens	10.8575	4.1375	6.30012	9.98257	11.4348	3.20163	6.6879	7.88448	11.0426	9.97269
		gsm887671	glioma	central_nervous_system	Glioma	17	atcc	sw_1783	-3.378	sens	9.2635	3.97269	7.07468	7.64169	8.5519	2.20163	6.44791	10.0804	10.7441	9.93428
		gsm887673	carcinoma	large_intestine	Col_Ca	14	atcc	sw403	-9.395	sens	10.5953	4.07039	7.29186	9.41363	10.5065	7.36545	5.9331	6.83668	9.07146	9.58703
		gsm887677	carcinoma	large_intestine	Col_Ca	14	atcc	sw620	-2.734	sens	10.9348	5.54226	5.63517	9.0207	11.7512	2.98185	5.34341	7.53916	9.62187	10.9556
		gsm887685	carcinoma	breast	Ma_Ca	12	atcc	t_47d	-3.487	sens	10.3868	5.88264	5.98868	8.54032	9.06366	3.97269	8.18834	6.28355	9.14542	10.4633
		gsm887703	carcinoma	endometrium	ENAo_Ca	16	riken	ten	-2.253	sens	10.2171	6.59096	6.13134	7.44294	10.4612	0	8.30378	8.38154	10.1328	12.0149
		gsm887717	carcinoma	kidney	Kid_Ca	8	riken	tuhr4tkb	-2.221	sens	9.88524	6.91767	6.85674	7.52826	9.78594	0.847997	4.87283	9.31854	11.5458	10.7265
		gsm887723	glioma	central_nervous_system	Glioma	17	atcc	u_87_mg	-5.573	sens	9.99124	6.83794	6.35755	7.91109	10.1587	1.07039	10.4805	8.36457	10.8756	11.0305
		gsm887749	carcinoma	breast	Ma_Ca	12	hsrrb	ymb_1	-7.471	sens	10.6356	5.98413	6.66676	7.70667	8.91857	4.27798	7.83479	6.98299	10.0794	12.0327
		gsm886835	glioma	central_nervous_system	Glioma	17	ecacc	1321n1	-0.36	nsens	10.0881	6.06609	7.94134	7.00675	6.37156	0	9.79214	9.80526	9.18041	10.8414
		gsm886838	carcinoma	stomach	Ga_Ca	6	dsmz	23132/87	-0.762	nsens	10.1888	0.485427	9.9691	10.3677	10.7748	0.263034	3.98185	11.9763	11.1797	10.2873
		gsm886844	carcinoma	kidney	Kid_Ca	8	atcc	769_p	-0.717	nsens	10.0267	7.76553	2.58496	8.31922	11.0537	0	4	8.5691	12.0629	11.9225
		gsm886845	carcinoma	kidney	Kid_Ca	8	atcc	786_o	-0.764	nsens	10.2329	6.77347	7.1918	7.507	10.1233	0	3.82782	9.3156	11.5728	11.3329
		gsm886849	malignant_melanoma	skin	Mel	20	atcc	a101d	-1.019	nsens	10.542	6.21917	6.96232	8.43254	7.67101	1.53605	8.13802	8.80542	10.6674	10.183
		gsm886850	glioma	central_nervous_system	Glioma	17	atcc	a172	-0.38	nsens	9.44419	6.42962	3.70044	6.7761	8.64494	0.263034	6.98641	9.24031	11.1265	9.90794
		gsm886851	rhabdomyosarcoma	soft_tissue	Rhab	18	atcc	a_204	-0.55	nsens	9.55727	8.08268	9.13366	6.47411	9.81362	0	8.60066	7.97613	10.8598	11.4861
		gsm886852	carcinoma	salivary_gland	NA	NA	atcc	a_253	-0.738	nsens	9.8662	5.8679	8.06824	8.44294	9.72434	3.6893	8.45697	8.24745	10.2817	11.1765
		gsm886854	malignant_melanoma	skin	Mel	20	atcc	a_375	-0.555	nsens	9.91064	7.56758	7.01903	8.02735	7.1819	0.263034	9.79977	9.25148	10.3367	10.2035
		gsm886856	carcinoma	kidney	Kid_Ca	8	atcc	a_498	-0.75	nsens	9.83431	7.59395	8.18239	9.4814	10.2011	2.76553	9.4149	11.8941	12.919	10.8947
		gsm886858	carcinoma	lung	NSCLC	10	atcc	a549	-1.556	nsens	10.3613	6.9331	5.73877	10.4091	10.5891	0.678072	6.732	11.4313	12.6551	9.90072
		gsm886861	carcinoma	lung	NSCLC	10	hsrrb	abc_1	-0.411	nsens	9.79181	6.34163	9.04903	7.89239	8.47289	10.1553	7.0917	8.92807	10.846	10.6146
		gsm886862	mesothelioma	pleura	Meso	13	riken	acc_meso_1	-0.282	nsens	9.74786	5.97499	4.07895	6.58346	9.25148	0.925999	6.67101	10.0935	12.4332	11.464
		gsm886863	carcinoma	kidney	Kid_Ca	8	atcc	achn	-1.274	nsens	9.2009	6.19771	5.37851	8.05474	10.2097	0.378512	8.38024	8.29416	11.4526	10.3625
		gsm886864	carcinoma	stomach	Ga_Ca	6	atcc	ags	-1.108	nsens	9.70442	3.88753	6.16189	8.51373	9.6591	5.62059	0.678072	6.46271	9.46087	10.7895
		gsm886869	carcinoma	endometrium	ENAo_Ca	16	atcc	an3_ca	-0.227	nsens	10.0518	9.68492	7.20848	8.55497	9.22231	1.848	9.29002	6.96809	10.0269	11.6537
		gsm886872	carcinoma	stomach	Ga_Ca	6	hsrrb	az_521	-1.01	nsens	10.4976	8.41363	4.94017	7.47086	10.7299	0	7.27146	11.1461	10.4147	11.1594
		gsm886873	carcinoma	urinary_tract	U_Ca	21	dsmz	bc_3c	-0.442	nsens	10.4929	5.09592	5.18587	10.6417	10.9189	1.1375	7.96578	11.8468	12.1736	9.97226
		gsm886875	carcinoma	thyroid	Thy_Ca	19	dsmz	b_cpap	-0.685	nsens	10.0269	8.40045	7.48623	7.05528	6.83415	1.58496	8.73944	7.40599	10.8904	11.668
		gsm886881	carcinoma	thyroid	Thy_Ca	19	dsmz	bht_101	-0.121	nsens	9.91558	8.59395	9.56262	8.94661	12.359	2.26303	8.59096	10.0417	11.5639	10.5196
		gsm886888	carcinoma	upper_aerodigestive_tract	Aero_Ca	11	ecacc	bicr_6	-1.488	nsens	9.32351	5.57289	5.60585	9.40003	11.736	2.60881	6.04658	6.81762	10.2862	9.85736
		gsm886894	carcinoma	breast	Ma_Ca	12	atcc	bt_549	-0.568	nsens	10.6074	7.36894	5.12102	7.69139	10.0459	0	7.26866	7.07682	11.3624	10.6656
		gsm886896	carcinoma	pancreas	Pa_Ca	15	atcc	bxpc_3	-0.876	nsens	10.2983	3.18587	6.15785	8.55305	10.3156	3.1375	8.27659	9.53411	9.29186	11.3653
		gsm886898	malignant_melanoma	skin	Mel	20	atcc	c32	-0.764	nsens	8.98954	6.73877	6.94486	7.53838	9.72809	2.10434	9.43546	10.0444	10.352	10.6481
		gsm886903	carcinoma	kidney	Kid_Ca	8	atcc	caki_2	-0.319	nsens	10.3731	8.24698	7.00675	10.4044	9.79019	0	7.40344	12.1636	12.7798	11.3166
		gsm886904	carcinoma	breast	Ma_Ca	12	dsmz	cal_120	-0.986	nsens	10.6778	8.32373	7.58871	8.10643	11.075	0	9.09249	9.59376	11.0249	10.0681
		gsm886908	carcinoma	urinary_tract	U_Ca	21	dsmz	cal_29	-0.845	nsens	10.1017	5.60881	3.18587	8.90056	9.19106	1.63227	9.51235	8.26866	10.8349	10.2849
		gsm886909	carcinoma	breast	Ma_Ca	12	dsmz	cal_51	-1.855	nsens	9.8805	9.28123	9.27006	7.87836	7.84737	5.84549	9.44501	9.52572	10.5877	10.4537
		gsm886916	carcinoma	lung	NSCLC	10	atcc	calu_6	-1.188	nsens	9.6575	1.76553	5.56986	7.95652	5.82782	3.18587	8.82814	8.56529	10.5283	10.6085
		gsm886917	carcinoma	breast	Ma_Ca	12	atcc	cama_1	-0.465	nsens	9.51668	6.7866	5.17792	9.92154	10.1835	4.72792	7.30287	5.87036	8.97957	11.6563
		gsm886918	carcinoma	ovary	Ov_Ca	0	atcc	caov_3	-0.95	nsens	9.61637	9.16993	8.43045	10.2181	9.17891	2.10434	10.1153	10.0972	11.5502	11.3211
		gsm886922	glioma	central_nervous_system	Glioma	17	iclc	cas_1	-1.207	nsens	9.55094	6.42962	5.72792	7.48945	9.04357	1.53605	7.95361	9.4363	10.0606	10.5043
		gsm886924	carcinoma	large_intestine	Col_Ca	14	hsrrb	cck_81	-0.508	nsens	9.99619	6.70183	7.70943	9.72076	11.3972	5.49185	8.0129	8.00338	10.0654	10.2435
		gsm886925	carcinoma	pancreas	Pa_Ca	15	atcc	cfpac_1	-0.701	nsens	8.71699	6.81378	7.81378	10.5795	10.532	1.1375	7.5932	10.545	10.89	10.1675
		gsm886927	carcinoma	lung	NSCLC	10	ecacc	chago_k_1	-3.84	nsens	9.32418	7.69627	8.46883	9.97197	10.6672	5.71973	7.00562	10.3864	10.2648	9.68457
		gsm886933	carcinoma	large_intestine	Col_Ca	14	dsmz	cl_11	-1.487	nsens	10.2007	6.34873	8.26866	8.13031	10.4062	4.39917	8.00619	7.63952	10.5646	10.3934
		gsm886935	carcinoma	large_intestine	Col_Ca	14	dsmz	cl_34	-1.109	nsens	10.2541	4.00899	8.17742	9.50779	12.078	4.8125	8.63227	10.3333	10.1924	9.62753
		gsm886937	haematopoietic_neoplasm	haematopoietic_and_lymphoid_tissue	AML	5	hsrrb	cmk_11_5	-0.819	nsens	9.9558	3.67807	6.21723	8.60807	11.5392	6.30743	4.8679	8.59021	9.64854	11.419
		gsm886938	haematopoietic_neoplasm	haematopoietic_and_lymphoid_tissue	AML	5	dsmz	cmk	-1.56	nsens	10.2242	5.49506	6.02901	8.77873	12.2154	5.92362	6.91409	8.31786	9.6171	11.0314
		gsm886940	carcinoma	large_intestine	Col_Ca	14	atcc	colo_205	-0.611	nsens	10.5864	6.69488	4.19377	10.3014	10.2784	8.44584	7.95826	8.08587	10.5319	9.7923
		gsm886941	carcinoma	large_intestine	Col_Ca	14	dsmz	colo_320	-1.801	nsens	10.6883	9.73657	7.6865	8.10434	13.1975	7.90087	10.1613	8.26772	10.8242	10.1509
		gsm886943	carcinoma	large_intestine	Col_Ca	14	dsmz	colo_678	-0.344	nsens	9.73826	2.58496	5.20555	7.46597	7.90989	6.25739	7.35226	6.51412	7.97842	10.3372
		gsm886944	malignant_melanoma	skin	Mel	20	dsmz	colo_679	-0.603	nsens	10.7871	6.33807	7.30378	8.05474	10.0732	2.32193	8.35271	8.44791	10.2258	10.3315
		gsm886948	malignant_melanoma	skin	Mel	20	ecacc	colo_741	-0.602	nsens	9.78398	7.54458	8.41447	8.87406	9.93399	2.76553	9.07948	8.9431	10.7903	10.3463
		gsm886953	malignant_melanoma	skin	Mel	20	atcc	colo_829	-0.503	nsens	9.68422	6.37851	7.83162	8.38759	9.90298	4	7.31107	10.969	11.3986	10.0784
		gsm886962	carcinoma	ovary	Ov_Ca	0	ecacc	cov318	-1.536	nsens	10.8162	8.88539	8.37808	7.48864	9.00282	9.53275	9.18933	8.19377	9.28193	11.3259
		gsm886963	carcinoma	ovary	Ov_Ca	0	ecacc	cov362	-2.37	nsens	9.87774	7.2075	6.97384	9.24222	10.5546	2.37851	8.1533	8.97126	11.8581	10.0668
		gsm886968	carcinoma	large_intestine	Col_Ca	14	riken	cw_2	-0.588	nsens	9.86759	5.92837	9.09566	9.45718	12.23	7.52748	8.21335	7.01903	10.4459	11.3612
		gsm886971	carcinoma	pancreas	Pa_Ca	15	dsmz	dan_g	-0.708	nsens	9.67983	6.82655	5.97499	8.99379	10.86	6.81762	8.1809	10.5908	9.73759	10.0708
		gsm886972	primitive_neuroectodermal_tumour-medulloblastoma	central_nervous_system	Glioma	17	atcc	daoy	-1.948	nsens	8.06232	6.39232	7.71356	8.81986	8.54342	3.7866	8.24555	7.04439	10.5223	9.59395
		gsm886977	carcinoma	upper_aerodigestive_tract	Aero_Ca	11	atcc	detroit_562	-1.531	nsens	9.78823	6.62059	4.87774	10.5309	9.82034	0.925999	7.62132	10.2254	11.7653	9.04084
		gsm886979	carcinoma	large_intestine	Col_Ca	14	atcc	dld_1	-1.45	nsens	9.98812	2.1375	7.62936	8.9867	10.3523	2.96347	9.40727	9.00366	11.5146	11.4137
		gsm886980	carcinoma	lung	SCLC	9	atcc	dms_114	-1.408	nsens	9.94486	9.63916	7.45533	8.0954	9.57611	1.76553	9.25148	8.46066	9.52884	10.4503
		gsm886993	carcinoma	lung	NSCLC	10	riken	ebc_1	-0.626	nsens	10.0833	4.8679	4.86295	9.22304	10.0965	1.88753	5.82782	11.0399	11.9607	10.5273
		gsm887010	haematopoietic_neoplasm	haematopoietic_and_lymphoid_tissue	AML	5	dsmz	f_36p	-1.467	nsens	10.2009	9.35909	10.2103	9.4508	12.3006	3.03562	10.2934	10.3445	9.97885	11.3128
		gsm887011	carcinoma	upper_aerodigestive_tract	Aero_Ca	11	atcc	fadu	-1.186	nsens	10.4311	6.88509	6.21529	10.4786	10.443	0.485427	9.59898	8.78953	11.8726	10.6057
		gsm887017	rhabdoid_tumour	soft_tissue	Rhab	18	atcc	g_401	-0.734	nsens	10.2238	7.78136	6.7046	7.62717	9.99915	2.07039	8.79636	7.94895	11.1161	10.8644
		gsm887018	rhabdoid_tumour	soft_tissue	Rhab	18	atcc	g_402	-0.26	nsens	10.5476	8.08852	5.79701	7.12825	11.0256	0.137504	3.8679	7.33271	9.84627	10.3704
		gsm887020	glioma	central_nervous_system	Glioma	17	dsmz	gamg	-0.396	nsens	9.38608	5.36107	6.62059	8.91857	9.32441	0	5.57592	10.1258	11.5	9.71442
		gsm887024	glioma	central_nervous_system	Glioma	17	riken	gi_1	-0.606	nsens	9.80623	9.16491	6.6279	7.4822	9.59731	0.485427	8.95739	7.81506	9.15861	11.1489
		gsm887040	carcinoma	breast	Ma_Ca	12	atcc	hcc1500	-1.236	nsens	9.74937	3.21723	5.77083	8.52787	8.24745	5.07468	8.06124	7.40684	9.57232	12.0419
		gsm887043	carcinoma	lung	NSCLC	10	dsmz	hcc_15	-0.627	nsens	9.70977	6.14568	7.77281	11.9555	9.51944	0	7.98356	11.0914	12.4919	11.7684
		gsm887044	carcinoma	breast	Ma_Ca	12	atcc	hcc1806	-0.546	nsens	10.1505	7.69488	7.51885	11.054	10.3198	0	9.05989	10.0881	11.1303	11.2856
		gsm887046	carcinoma	breast	Ma_Ca	12	atcc	hcc1954	-1.705	nsens	8.56186	7.94837	6.04221	10.7717	10.2027	0	7.58571	7.32193	10.6387	10.4495
		gsm887054	carcinoma	breast	Ma_Ca	12	atcc	hcc38	-0.795	nsens	9.73268	7.8392	5.42962	7.47086	9.36807	2.51096	8.25267	9.21359	10.2689	11.2032
		gsm887056	carcinoma	lung	NSCLC	10	dsmz	hcc_44	-0.892	nsens	9.72281	8.42626	8.89239	9.70822	11.9024	0.765535	7.04985	11.528	12.3313	10.5216
		gsm887061	carcinoma	lung	NSCLC	10	kclb	hcc_95	-0.313	nsens	10.2411	7.04985	7.75154	11.8609	10.9593	0	8.64674	11.3299	11.9928	10.4543
		gsm887062	carcinoma	large_intestine	Col_Ca	14	atcc	hct_116	-0.423	nsens	10.6768	0	7.02348	9.13366	11.887	3.43296	7.10119	8.64997	11.2318	11.1011
		gsm887063	carcinoma	large_intestine	Col_Ca	14	atcc	hct_15	-0.465	nsens	9.68475	3	7.60288	8.06393	10.799	1.96347	8.73539	8.09751	11.6907	11.6359
		gsm887073	carcinoma	endometrium	ENAo_Ca	16	hsrrb	hec_50b	-0.536	nsens	10.5229	9.18215	10.5761	8.2148	11.471	1.43296	10.1732	10.4949	11.5892	11.2861
		gsm887075	carcinoma	endometrium	ENAo_Ca	16	hsrrb	hec_6	-0.235	nsens	9.32935	7.06393	8.29186	9.01597	10.5989	3.32193	8.32733	8.5216	10.9809	10.0982
		gsm887078	carcinoma	liver	Li_Ca	3	atcc	hep_3b2_1_7	-4.98	nsens	9.49625	9.38759	5.57592	8.4623	10.7427	5.39917	6.29829	8.28448	10.4075	11.4328
		gsm887079	carcinoma	liver	Li_Ca	3	atcc	hep_g2	-1.56	nsens	10.9188	7.85674	7.97269	9.65642	11.3591	0.263034	9.20188	8.14057	10.4251	11.5416
		gsm887080	carcinoma	ovary	Ov_Ca	0	academic_lab	hey_a8	-1.014	nsens	9.80171	8.00787	7.54535	8.06932	12.189	1.43296	9.47005	9.75305	11.1222	9.95303
		gsm887081	carcinoma	stomach	Ga_Ca	6	ecacc	hgc_27	-0.524	nsens	10.8666	0.263034	8.47492	8.83415	11.624	2.32193	9.70598	9.57459	9.73454	11.1984
		gsm887084	carcinoma	liver	Li_Ca	3	hsrrb	hle	-0.509	nsens	9.85658	5.98641	6.56682	7.91767	10.093	2	7.88509	9.00056	11.0311	10.2321
		gsm887098	carcinoma	breast	Ma_Ca	12	atcc	hs_578t	-0.785	nsens	8.87036	9.12438	7.71699	7.6359	10.2864	1	10.6711	9.98712	10.5266	10.6927
		gsm887123	malignant_melanoma	skin	Mel	20	atcc	hs_852_t	-1.41	nsens	8.57516	6.89118	7.68229	7.92778	7.62571	0	8.12825	10.1936	11.7925	10.1948
		gsm887130	malignant_melanoma	skin	Mel	20	atcc	hs_939_t	-0.442	nsens	9.93634	6.22497	6.60881	7.56529	9.25526	1.63227	7.02459	10.4069	11.0358	9.57573
		gsm887132	malignant_melanoma	skin	Mel	20	atcc	hs_944_t	-0.485	nsens	10.2518	5.94251	6.38543	8.62169	8.07146	1.48543	9.22255	10.4868	11.2331	10.4802
		gsm887136	fibrosarcoma	soft_tissue	NA	NA	atcc	ht_1080	-1.27	nsens	9.9542	7.10852	6.20359	7.2317	9.19894	0	7.69488	8.39103	10.9352	9.47897
		gsm887137	carcinoma	large_intestine	Col_Ca	14	ecacc	ht115	-0.501	nsens	9.65768	2.94486	9.745	9.57232	11.2807	2.51096	6.07253	9.20482	10.9247	10.5887
		gsm887138	carcinoma	urinary_tract	U_Ca	21	atcc	ht_1197	-1.766	nsens	9.78709	6.71562	8.65464	7.35931	9.2341	0	8.21529	8.41912	10.6197	11.096
		gsm887139	carcinoma	urinary_tract	U_Ca	21	atcc	ht_1376	-0.997	nsens	9.2293	7.53993	5.66107	7.71218	10.7387	5.24413	8.10538	10.2152	10.611	10.6921
		gsm887141	carcinoma	large_intestine	Col_Ca	14	atcc	ht_29	-0.293	nsens	10.9439	2.26303	6.84674	9.02956	11.0631	0.584963	7.32103	9.76984	10.6068	11.1448
		gsm887142	carcinoma	large_intestine	Col_Ca	14	ecacc	ht55	-1.006	nsens	10.8865	5.61176	5.80219	10.0787	11.2837	7.16591	6.61765	8.91409	10.2369	10.2313
		gsm887146	carcinoma	liver	Li_Ca	3	hsrrb	huh_1	-1.429	nsens	10.5905	8.54844	7.7039	11.2778	11.0865	1.1375	7.96	11.4746	12.646	11.4845
		gsm887157	malignant_melanoma	skin	Mel	20	dsmz	igr_1	-0.605	nsens	10.0285	5.38888	7.72792	7.75956	9.77462	2.53605	8.61618	9.61361	11.0651	9.47513
		gsm887158	malignant_melanoma	skin	Mel	20	dsmz	igr_37	-0.585	nsens	10.5476	7.94778	8.64458	7.37938	9.89527	0	9.55651	9.84674	10.4577	9.70563
		gsm887159	malignant_melanoma	skin	Mel	20	dsmz	igr_39	-0.707	nsens	10.0699	5.91648	5.16189	6.46107	9.0474	0	7.42794	9.60807	11.8941	9.89436
		gsm887161	carcinoma	stomach	Ga_Ca	6	hsrrb	im95	-0.578	nsens	9.76388	1.20163	9.66605	9.43921	11.5667	4.06178	8.01458	11.245	9.41447	10.7243
		gsm887163	malignant_melanoma	skin	Mel	20	dsmz	ipc_298	-0.756	nsens	10.2483	7.67101	7.40429	8.11218	11.9126	1.88753	9.76653	8.17393	10.2295	10.4126
		gsm887164	carcinoma	endometrium	ENAo_Ca	16	ecacc	ishikawa__heraklio__02_er_	-1.156	nsens	9.96838	8.13391	6.54535	8.92452	8.87897	7.94134	8.73843	11.4467	11.5526	11.3713
		gsm887173	carcinoma	liver	Li_Ca	3	hsrrb	jhh_6	-0.9	nsens	9.24579	6.98868	9.50541	9.64169	10.411	3.7761	8.73944	11.6723	12.1371	11.1139
		gsm887181	carcinoma	endometrium	ENAo_Ca	16	riken	jhuem_2	-0.464	nsens	9.79393	8.07361	6.15381	7.67384	4.53605	10.9379	8.62753	8.41236	10.5286	11.0765
		gsm887183	carcinoma	breast	Ma_Ca	12	dsmz	jimt_1	-0.981	nsens	10.8939	8.86078	9.1533	8.60585	10.9891	0	8.85985	9.04412	11.9004	10.4859
		gsm887185	mesothelioma	pleura	Meso	13	dsmz	jl_1	-0.599	nsens	9.96044	8.1179	3.72247	6.75756	11.099	0	7.93251	8.6077	12.7213	11.4162
		gsm887187	carcinoma	urinary_tract	U_Ca	21	dsmz	jmsu_1	-0.678	nsens	10.2155	7.96636	6.94134	7.72996	11.4322	0	9.58045	9.23793	11.1387	11.3744
		gsm887192	malignant_melanoma	skin	Mel	20	academic_lab	k029ax	-1.008	nsens	9.98655	7.30195	9.00506	8.05691	9.89345	0	8.80607	8.59842	10.8436	10.3864
		gsm887197	haematopoietic_neoplasm	haematopoietic_and_lymphoid_tissue	AML	5	dsmz	kasumi_1	-2.78	nsens	9.91094	0.584963	7.0542	8.63626	11.7978	7.7046	7.33539	5.9472	10.1284	11.4577
		gsm887212	carcinoma	large_intestine	Col_Ca	14	academic_lab	km12	-1.961	nsens	11.4133	3.99095	8.25219	9.51826	11.2066	0	9.86635	11.9451	11.3596	10.9661
		gsm887217	carcinoma	kidney	Kid_Ca	8	hsrrb	kmrc_20	-1.461	nsens	9.47066	5.89724	7.84235	9.5672	9.06743	0	8.52787	10.9332	12.4165	10.5721
		gsm887226	lymphoid_neoplasm	haematopoietic_and_lymphoid_tissue	MM	24	hsrrb	kms_27	-0.431	nsens	9.69139	9.23506	11.452	8.6756	10.632	0	10.9078	10.4405	10.4764	11.0896
		gsm887227	lymphoid_neoplasm	haematopoietic_and_lymphoid_tissue	MM	24	hsrrb	kms_28bm	-1.28	nsens	10.2766	9.30378	9.42038	8.98556	12.5296	3.52356	9.32012	9.60028	10.9871	9.86357
		gsm887228	lymphoid_neoplasm	haematopoietic_and_lymphoid_tissue	MM	24	hsrrb	kms_34	-0.611	nsens	9.54632	8.44667	9.16692	8.16742	12.5902	6.65105	9.71648	8.67243	10.8146	10.1364
		gsm887229	glioma	central_nervous_system	Glioma	17	hsrrb	kns_42	-0.169	nsens	9.02154	6.8936	6.66818	7.49985	6.30195	10.0802	7.72451	9.67384	11.2741	10.8842
		gsm887231	carcinoma	lung	NSCLC	10	hsrrb	kns_62	-0.65	nsens	11.1243	6.71149	5.99095	11.2458	10.8057	1.1375	7.95942	11.4995	10.7237	10.701
		gsm887236	carcinoma	pancreas	Pa_Ca	15	hsrrb	kp_3	-0.482	nsens	9.40067	7.95768	7.9629	8.76752	10.4032	0.584963	6.06824	9.75872	12.1264	11.0656
		gsm887237	carcinoma	pancreas	Pa_Ca	15	riken	kp4	-1.488	nsens	10.3939	7.91169	6.52042	7.99605	10.6243	3.56071	8.05799	10.5177	12.4509	11.6299
		gsm887238	carcinoma	breast	Ma_Ca	12	dsmz	kpl_1	-1.971	nsens	9.69766	8.76587	5.68089	8.37547	9.72503	4.80219	7.56071	6.92125	9.80896	10.6978
		gsm887241	neuroblastoma	autonomic_ganglia	NB	1	hsrrb	kp_n_yn	-0.271	nsens	10.1871	8.80639	4.67243	8.25267	3.36457	13.0006	8.64386	7.47005	9.92955	10.0678
		gsm887242	glioma	central_nervous_system	Glioma	17	hsrrb	ks_1	-1.048	nsens	9.58064	7.11061	6.08321	5.89239	8.29416	0	6.88996	7.70598	10.1707	10.4811
		gsm887243	carcinoma	urinary_tract	U_Ca	21	dsmz	ku_19_19	-0.33	nsens	9.5672	8.02514	5.76818	8.46679	9.60177	1.63227	10.0497	9.59096	10.7775	9.90884
		gsm887245	rhabdomyosarcoma	soft_tissue	Rhab	18	hsrrb	kym_1	-0.303	nsens	9.64854	8.29737	9.08135	7.04002	9.84109	5.57894	8.28216	4.99095	10.3548	10.5912
		gsm887248	carcinoma	oesophagus	Oe_Ca	22	dsmz	kyse_150	-0.681	nsens	10.762	2.76553	9.83889	8.43045	9.60955	0.263034	7.5812	9.61949	9.8759	10.7087
		gsm887249	carcinoma	oesophagus	Oe_Ca	22	dsmz	kyse_180	-0.589	nsens	9.86604	7.6858	7.55689	11.4954	10.551	0	8.1334	11.6079	11.3325	10.141
		gsm887251	carcinoma	oesophagus	Oe_Ca	22	dsmz	kyse_30	-0.529	nsens	10.418	6.03122	6.67384	8.2635	9.32305	3.18587	7.15785	6.74012	11.5448	10.8855
		gsm887252	carcinoma	oesophagus	Oe_Ca	22	dsmz	kyse_410	-2.54	nsens	9.51235	4.96809	5.82273	8.54226	9.54381	0.137504	8.16239	10.1939	10.6668	10.309
		gsm887253	carcinoma	oesophagus	Oe_Ca	22	dsmz	kyse_450	-0.514	nsens	10.2246	8.6893	9.60363	9.52395	12.2746	1.37851	9.783	9.57308	9.80332	10.7076
		gsm887254	carcinoma	oesophagus	Oe_Ca	22	dsmz	kyse_510	-1.104	nsens	10.5531	7.41363	6.83036	10.6619	12.0268	2.58496	9.15279	9.16038	11.4453	10.6185
		gsm887256	carcinoma	oesophagus	Oe_Ca	22	dsmz	kyse_70	-0.677	nsens	10.006	8.08002	5.33628	12.3666	10.2224	0.678072	9.46577	11.0759	12.3038	10.3765
		gsm887258	carcinoma	pancreas	Pa_Ca	15	academic_lab	l3_3	-1.188	nsens	10.2984	8.45738	8.30515	9.92496	10.0752	4.65535	9.20823	10.1468	8.90177	11.0913
		gsm887266	carcinoma	liver	Li_Ca	3	riken	li_7	-0.462	nsens	9.82941	5.63807	6.8125	9.7342	8.87928	0	9.93015	9.24008	12.0514	10.7472
		gsm887268	carcinoma	stomach	Ga_Ca	6	riken	lmsu	-14.51	nsens	9.17742	6.66959	8.26209	7.80607	10.731	0	9.20065	10.8664	11.4795	10.7178
		gsm887270	glioma	central_nervous_system	Glioma	17	atcc	ln_229	-1.104	nsens	10.0974	5.65249	5.91169	7.41447	8.48744	7.24413	8.71596	9.46455	10.8171	10.0711
		gsm887271	carcinoma	prostate	NA	NA	atcc	lncap_clone_fgc	-0.154	nsens	10.2732	9.30332	8.08481	8.01235	10.9935	2.48543	9.88524	9.95594	10.3962	10.6922
		gsm887274	carcinoma	large_intestine	Col_Ca	14	atcc	lovo	-0.964	nsens	9.97011	3.60881	8.3156	9.52297	11.1147	5.16993	9.38478	8.66285	10.3495	10.7266
		gsm887279	carcinoma	large_intestine	Col_Ca	14	atcc	ls_180	-0.418	nsens	10.252	4.90689	8.93369	9.72144	11.1255	6.23649	9.56701	10.3709	9.633	11.1449
		gsm887280	carcinoma	large_intestine	Col_Ca	14	atcc	ls411n	-0.399	nsens	9.5691	4.18587	8.15532	9.44646	10.9408	3.75489	9.99986	10.237	9.91752	10.3771
		gsm887284	carcinoma	lung	NSCLC	10	ecacc	ludlu_1	-0.911	nsens	10.1481	6.63372	6.04658	11.9868	11.1422	2.32193	7.20555	11.0859	11.9568	10.4758
		gsm887291	carcinoma	breast	Ma_Ca	12	atcc	mcf7	-0.751	nsens	9.95507	9.14848	6.16591	8.95739	9.51037	3.91648	7.82845	8.70943	8.89542	10.715
		gsm887293	carcinoma	breast	Ma_Ca	12	atcc	mda_mb_157	-0.919	nsens	9.19476	7.72996	5.20945	7.53528	8.64386	0.847997	7.46352	7.42291	9.28216	10.7613
		gsm887295	carcinoma	breast	Ma_Ca	12	atcc	mda_mb_231	-1.419	nsens	9.61379	2.37851	8.19229	7.66107	9.85549	0	4.87283	9.1467	11.5241	11.3577
		gsm887297	carcinoma	breast	Ma_Ca	12	atcc	mda_mb_415	-2.64	nsens	9.85643	2.56071	6.75622	9.86357	8.53021	5.55766	7.97785	8.39575	8.83794	9.46332
		gsm887299	carcinoma	breast	Ma_Ca	12	atcc	mda_mb_436	-0.765	nsens	10.0425	5.2891	4.82273	8.42501	10.6713	2.80735	9.94603	9.76421	11.1873	9.72315
		gsm887300	carcinoma	breast	Ma_Ca	12	atcc	mda_mb_453	-1.652	nsens	10.6068	9.18686	5.75489	8.83036	9.54438	5.11686	8.59805	7.02569	10.0498	11.0111
		gsm887303	carcinoma	large_intestine	Col_Ca	14	ecacc	mdst8	-0.908	nsens	10.3644	6.16189	4.64386	6.55305	9.27636	0.765535	7.01458	6.68089	11.0761	11.4039
		gsm887308	malignant_melanoma	skin	Mel	20	dsmz	mel_ho	-0.131	nsens	9.76537	4.15381	7.89845	8.38802	9.34252	1.07039	8.53294	7.62717	10.6732	10.4266
		gsm887309	malignant_melanoma	skin	Mel	20	dsmz	mel_juso	-1.997	nsens	10.4743	6.01792	5.05745	7.88325	10.0888	3.15381	0.678072	11.2973	11.0796	10.3814
		gsm887310	malignant_melanoma	skin	Mel	20	atcc	mewo	-1.131	nsens	9.5218	3.30743	6.53294	8.48945	10.4249	0	7.64602	9.76487	10.8363	10.1369
		gsm887311	carcinoma	endometrium	ENAo_Ca	16	dsmz	mfe_280	-1.702	nsens	9.75054	9.05637	7.16289	7.12825	10.0278	5.17393	9.9587	9.24722	9.61545	10.3916
		gsm887312	carcinoma	endometrium	ENAo_Ca	16	dsmz	mfe_296	-1.484	nsens	10.4524	9.56777	6.21917	8.10591	8.23314	8.81986	9.52317	5.82018	9.63009	11.2568
		gsm887313	carcinoma	endometrium	ENAo_Ca	16	dsmz	mfe_319	-1.184	nsens	9.52513	9.68825	8.06016	8.87067	10.4465	1.26303	6.77215	10.0709	10.5742	11.4019
		gsm887320	carcinoma	pancreas	Pa_Ca	15	atcc	mia_paca_2	-1.758	nsens	10.8947	8.81826	7.64746	7.51964	10.5492	3.32193	7.19476	7.30652	11.4671	11.1842
		gsm887324	carcinoma	stomach	Ga_Ca	6	hsrrb	mkn_45	-1	nsens	10.7156	7.71699	8.08321	9.90238	9.1004	0.765535	7.05961	9.91692	9.9571	11.1529
		gsm887341	mesothelioma	pleura	Meso	13	iclc	mpp_89	-1.052	nsens	10.472	6.58646	6.39746	7.89118	10.5377	0	7.17493	11.9771	13.0457	11.4818
		gsm887348	neuroblastoma	autonomic_ganglia	NB	1	hsrrb	nb_1	-3.87	nsens	10.2596	8.37417	5.52042	8.14109	0	12.2985	10.0397	6.81121	11.3419	10.3606
		gsm887350	carcinoma	lung	SCLC	9	atcc	nci_h1048	-1.487	nsens	9.23362	9.36763	6.71012	8.54767	9.92837	3.99095	9.09856	9.73302	11.0989	11.2733
		gsm887355	carcinoma	lung	NSCLC	10	atcc	nci_h1299	-0.539	nsens	10.7395	8.61655	6.30925	7.32733	10.3829	0.847997	7.25739	7.69139	10.3387	10.3855
		gsm887358	carcinoma	lung	NSCLC	10	atcc	nci_h1355	-1.021	nsens	9.26562	6.1819	9.04985	9.67296	9.94237	0	6.36632	11.3915	12.9111	10.7202
		gsm887359	carcinoma	lung	NSCLC	10	atcc	nci_h1373	-1.004	nsens	8.28355	7.49665	7.62352	12.4031	10.3894	0.847997	7.30834	11.8712	12.8896	9.4227
		gsm887362	carcinoma	lung	NSCLC	10	atcc	nci_h1435	-0.707	nsens	9.90388	7.61176	7.45943	11.323	9.39167	2.40599	7.10224	9.93059	12.2491	10.2437
		gsm887364	carcinoma	lung	NSCLC	10	atcc	nci_h1437	-0.845	nsens	9.61967	8.82972	8.15836	8.94486	10.2505	2.37851	9.84956	10.442	12.7676	11.4488
		gsm887368	carcinoma	lung	NSCLC	10	atcc	nci_h1573	-1.869	nsens	9.5874	9.45409	7.54767	12.491	9.5812	0.378512	8.89966	12.2645	13.0393	11.0055
		gsm887378	carcinoma	lung	NSCLC	10	atcc	nci_h1703	-1.394	nsens	10.2661	8.58759	5.71973	8.33181	10.0392	0	9.2884	10.2612	12.197	11.371
		gsm887382	carcinoma	lung	NSCLC	10	atcc	nci_h1792	-0.33	nsens	10.2818	7.53761	6.5744	10.2923	12.2785	2.3505	7.60733	11.719	12.1288	10.0283
		gsm887383	carcinoma	lung	NSCLC	10	atcc	nci_h1793	-0.717	nsens	10.8019	8.30195	7.13031	10.4382	10.5417	0.584963	9.07146	11.7127	11.9494	11.7949
		gsm887385	carcinoma	lung	NSCLC	10	atcc	nci_h1838	-1.525	nsens	10.5556	6.76951	8.37504	9.60715	11.0686	0.137504	3.71149	9.98185	11.3931	11.1337
		gsm887390	carcinoma	lung	NSCLC	10	atcc	nci_h1944	-1.057	nsens	9.02818	5.18587	9.49625	9.88356	10.0434	2.26303	6.50779	11.778	13.0357	10.4117
		gsm887392	carcinoma	lung	SCLC	9	atcc	nci_h196	-1.717	nsens	8.65785	8.2075	8.2738	8.46638	7.38198	3.37851	9.41088	9.02818	11.1973	10.5347
		gsm887393	carcinoma	lung	NSCLC	10	atcc	nci_h1975	-0.782	nsens	10.4518	6.80349	7.22304	8.2484	11.7363	0.847997	6.53294	7.48704	10.8596	11.9578
		gsm887397	carcinoma	lung	NSCLC	10	atcc	nci_h2030	-1.019	nsens	10.274	6.19771	9.2009	8.89421	9.80074	0.925999	4.96347	10.2071	12.3473	10.808
		gsm887399	carcinoma	lung	SCLC	9	atcc	nci_h2066	-1.355	nsens	10.1461	8.57856	6.39917	11.8736	10.4437	6.07039	7.73877	10.6798	12.1225	10.473
		gsm887407	carcinoma	lung	NSCLC	10	atcc	nci_h2122	-0.488	nsens	10.7357	8.99152	9.33628	11.2556	12.0093	1	8.3394	12.5272	12.7065	10.2731
		gsm887408	carcinoma	lung	NSCLC	10	atcc	nci_h2126	-1.308	nsens	9.79442	7.17792	9.38003	9.92303	9.32486	0	7.39746	10.528	12.06	9.88813
		gsm887410	carcinoma	lung	NSCLC	10	atcc	nci_h2170	-0.498	nsens	11.2136	8.97298	6.10643	10.3296	12.1092	0	8.86759	11.2098	12.6874	11.0334
		gsm887412	carcinoma	lung	NSCLC	10	atcc	nci_h2172	-0.92	nsens	9.50958	6.79442	7.74416	10.5593	9.48744	0.678072	7.25361	10.7238	12.1394	10.3607
		gsm887415	carcinoma	lung	NSCLC	10	atcc	nci_h2228	-0.819	nsens	8.95768	7.40344	5.9542	10.8921	10.086	1	7.63445	10.8114	12.4587	11.2716
		gsm887417	carcinoma	lung	SCLC	9	atcc	nci_h2286	-1.324	nsens	9.79734	7.38024	5.51096	8.2427	10.6278	1.72247	7.20359	7.75822	12.3905	11.5869
		gsm887427	carcinoma	lung	NSCLC	10	atcc	nci_h358	-1.71	nsens	9.56948	8.32283	8.21335	9.96622	8.17642	0	8.18884	9.451	11.3694	10.7652
		gsm887428	carcinoma	lung	NSCLC	10	atcc	nci_h441	-1.536	nsens	10.6252	8.29094	9.94119	8.93192	11.0357	0.584963	2.16993	10.0614	12.6294	11.5455
		gsm887430	carcinoma	lung	NSCLC	10	atcc	nci_h460	-0.531	nsens	10.1184	6.48382	8.37634	10.1102	10.9614	0	8.07093	11.348	11.7783	9.23218
		gsm887431	carcinoma	large_intestine	Col_Ca	14	atcc	nci_h508	-1.866	nsens	11.2468	4.83289	6.98868	9.33539	11.4038	3.81762	8.6994	9.4824	9.87652	9.37613
		gsm887443	carcinoma	large_intestine	Col_Ca	14	atcc	nci_h716	-0.218	nsens	9.80864	6.84674	8.40684	8.91648	10.8077	5.95884	7.17891	8.87467	11.0674	10.2752
		gsm887448	carcinoma	lung	NSCLC	10	atcc	nci_h838	-1.415	nsens	9.4733	6.89845	7.54381	8.58684	6.54844	0.137504	6.64241	9.13597	11.7911	11.5509
		gsm887453	carcinoma	stomach	Ga_Ca	6	atcc	nci_n87	-1.675	nsens	9.92184	0.263034	4.2555	7.96058	11.6931	4.98185	8.1533	8.28725	9.75539	9.62863
		gsm887462	carcinoma	stomach	Ga_Ca	6	hsrrb	nugc_3	-0.651	nsens	10.9186	0	7.54458	8.36676	10.798	2.80735	7.84737	10.2716	11.2115	11.1113
		gsm887474	carcinoma	stomach	Ga_Ca	6	hsrrb	ocum_1	-1.109	nsens	10.237	5.56682	6.19377	11.232	11.5107	3.08746	4.15381	10.76	10.5004	10.8533
		gsm887479	carcinoma	large_intestine	Col_Ca	14	hsrrb	oums_23	-0.364	nsens	9.34651	8.63771	9.75104	8.64926	9.23577	9.05257	9.52317	8.13391	9.37439	11.016
		gsm887494	carcinoma	pancreas	Pa_Ca	15	atcc	panc_02_03	-1.283	nsens	9.19722	7.01458	7.21043	8.89845	9.69645	3	6.8679	8.39275	11.142	9.89875
		gsm887497	carcinoma	pancreas	Pa_Ca	15	atcc	panc_04_03	-1.078	nsens	10.1206	0.263034	8.51688	10.2107	9.4417	1.1375	6.6014	11.4491	11.6776	10.1609
		gsm887498	carcinoma	pancreas	Pa_Ca	15	atcc	panc_05_04	-1.173	nsens	10.3605	3.79701	6.31832	8.3156	9.59432	3.1375	6.18388	9.59787	11.0001	10.4166
		gsm887500	carcinoma	pancreas	Pa_Ca	15	atcc	panc_10_05	-1.432	nsens	10.2099	2.23266	4.04439	8.37243	10.9009	0	4.79701	6.70044	12.0799	11.4639
		gsm887501	carcinoma	pancreas	Pa_Ca	15	atcc	panc_1	-1.032	nsens	9.86155	6.20163	5.0917	8.42206	9.5672	0	5.01792	7.13237	12.1691	11.3872
		gsm887502	carcinoma	pancreas	Pa_Ca	15	dsmz	pa_tu_8902	-1.243	nsens	10.1582	0	5.40259	8.69488	10.4703	0	0	8.43796	10.0331	10.4121
		gsm887504	carcinoma	pancreas	Pa_Ca	15	dsmz	pa_tu_8988t	-0.236	nsens	10.7172	7.00562	7.07682	8.39874	11.1967	0.765535	7.23074	9.96636	10.7772	11.4643
		gsm887509	carcinoma	upper_aerodigestive_tract	Aero_Ca	11	ecacc	pe/ca_pj34__clone_c12_	-1.506	nsens	10.1079	5.65535	4.8679	9.34141	11.1537	0	8.95855	6.30012	10.2794	10.8149
		gsm887510	carcinoma	upper_aerodigestive_tract	Aero_Ca	11	ecacc	pe/ca_pj41__clone_d2_	-0.272	nsens	9.3156	5.84046	7.56453	8.72076	9.92526	2.94486	7.31288	9.76653	10.4726	10.7863
		gsm887514	lymphoid_neoplasm	haematopoietic_and_lymphoid_tissue	B_CL	23	atcc	pfeiffer	-1.43	nsens	10.0922	6.13545	8.22641	8.6872	10.7679	2.60881	9.33114	6.42794	10.1456	10.0844
		gsm887515	carcinoma	pancreas	Pa_Ca	15	riken	pk_1	-0.608	nsens	11.1859	5.46271	6.16792	9.11504	10.6549	3.23266	8.30515	8.99152	11.3489	9.97943
		gsm887528	rhabdomyosarcoma	soft_tissue	Rhab	18	atcc	rd	-0.729	nsens	9.6001	6.67666	6.02901	7.01681	9.95041	5.50144	8.19279	6.3733	9.87636	10.1529
		gsm887530	lymphoid_neoplasm	haematopoietic_and_lymphoid_tissue	ALL	4	atcc	reh	-1.081	nsens	10.3216	3.33628	5.35755	6.81506	11.4947	0.678072	9.52493	6.97154	10.2646	10.6154
		gsm887536	carcinoma	lung	NSCLC	10	hsrrb	rerf_lc_ms	-0.874	nsens	8.89875	7.25833	8.01569	11.2802	9.13006	1	8.22352	11.904	12.4321	10.5338
		gsm887538	rhabdomyosarcoma	soft_tissue	Rhab	18	dsmz	rh_41	-1.818	nsens	10.1719	7.96636	6	5.10014	9.5708	8.70044	7.05094	5.35403	9.24508	10.4747
		gsm887541	carcinoma	large_intestine	Col_Ca	14	atcc	rko	-0.609	nsens	9.66427	0	5.10014	8.12567	11.0782	1.848	6.68229	7.00113	10.8049	10.3385
		gsm887543	lymphoid_neoplasm	haematopoietic_and_lymphoid_tissue	B_CL	23	atcc	rl	-0.864	nsens	9.09329	3.07039	6.85674	7.94427	11.5513	0	8.63481	7.73268	10.0745	10.3882
		gsm887547	malignant_melanoma	skin	Mel	20	atcc	rpmi_7951	-1.142	nsens	9.50541	6.32373	6.98299	7.66818	8.18239	2.43296	8.02348	7.80542	11.1177	10.1997
		gsm887548	lymphoid_neoplasm	haematopoietic_and_lymphoid_tissue	MM	24	atcc	rpmi_8226	-0.672	nsens	9.49965	8.62899	6.8125	9.69575	12.1198	6.88264	5.16189	8.08905	9.87882	9.73251
		gsm887552	carcinoma	urinary_tract	U_Ca	21	dsmz	rt_112	-1.981	nsens	10.9027	5.89239	5.17792	8.91618	10.6795	4.20945	8.64674	8.507	9.74467	11.0755
		gsm887554	malignant_melanoma	skin	Mel	20	dsmz	rvh_421	-0.651	nsens	10.7357	5.80219	5.77873	7.14873	10.4388	0	8.39917	8.27193	10.2312	10.3935
		gsm887556	carcinoma	lung	SCLC	9	hsrrb	sbc_5	-1.777	nsens	10.4689	10.2776	7.88874	7.99774	9.61489	6.07895	9.84156	10.3565	10.3191	11.2554
		gsm887559	carcinoma	upper_aerodigestive_tract	Aero_Ca	11	atcc	scc_25	-1.979	nsens	8.41532	5.14568	5.98641	9.49486	10.5114	3.30743	6.20359	7.60807	9.43754	8.89724
		gsm887563	lymphoid_neoplasm	haematopoietic_and_lymphoid_tissue	ALL	4	dsmz	sem	-0.666	nsens	9.71853	6.50303	7.50462	7.60807	11.2746	0	9.16767	7.853	10.084	11.2164
		gsm887566	glioma	central_nervous_system	Glioma	17	nci/dctd	sf_295	-0.738	nsens	8.94134	5.89966	6.60437	8.19377	8.43754	2.10434	7.74685	11.2397	11.4179	10.9666
		gsm887568	malignant_melanoma	skin	Mel	20	atcc	sh_4	-1.388	nsens	10.2613	8.24508	9.16742	8.96203	10.2597	0.847997	9.68036	10.5175	11.5797	10.1909
		gsm887574	osteosarcoma	bone	NA	NA	atcc	sjsa_1	-0.894	nsens	8.90509	7.63227	5.55766	8.31016	7.35491	5.66107	6.69627	9.55075	10.5836	10.4997
		gsm887576	carcinoma	large_intestine	Col_Ca	14	atcc	sk_co_1	-1.533	nsens	10.186	4.24793	7.36107	10.2606	11.2107	3.45943	7.57894	9.24982	9.90869	9.52963
		gsm887577	ewings_sarcoma-peripheral_primitive_neuroectodermal_tumour	bone	Bo_Sa	7	atcc	sk_es_1	-1.363	nsens	9.87636	8.37112	7.54689	7.83099	11.0568	5.3147	10.8379	8.33136	10.6166	10.6907
		gsm887584	malignant_melanoma	skin	Mel	20	atcc	sk_mel_28	-0.385	nsens	9.54844	4.62059	8.33851	7.67172	10.6216	1.926	8.75689	8.88387	10.5707	9.93796
		gsm887585	malignant_melanoma	skin	Mel	20	atcc	sk_mel_2	-0.985	nsens	10.5995	5.42291	8.42122	7.96809	9.13443	0	6.99887	8.02514	11.1202	10.9824
		gsm887586	malignant_melanoma	skin	Mel	20	dsmz	sk_mel_30	-1.219	nsens	10.1297	4.94953	8.36501	8.04385	9.75221	3.32193	9.03974	9.63952	10.8204	9.43129
		gsm887588	malignant_melanoma	skin	Mel	20	atcc	sk_mel_3	-0.901	nsens	11.0179	6.80607	7.71081	7.76222	10.9729	1.07039	2.76553	9.31786	11.0798	10.5672
		gsm887589	malignant_melanoma	skin	Mel	20	atcc	sk_mel_5	-1.681	nsens	10.6102	6.72656	6.19967	8.26585	10.7226	2.23266	7.04767	8.89603	11.6715	10.1907
		gsm887595	neuroblastoma	autonomic_ganglia	NB	1	atcc	sk_n_fi	-0.674	nsens	9.2588	7.72315	6.26679	7.4446	4.24793	9.41595	8.41024	5.24413	11.5552	9.66463
		gsm887597	neuroblastoma	autonomic_ganglia	NB	1	atcc	sk_n_sh	-1.222	nsens	9.45245	7.09803	6.38543	7.23745	8.44543	2.926	7.47573	7.80993	10.2847	10.6359
		gsm887600	glioma	central_nervous_system	Glioma	17	dsmz	snb_19	-1.429	nsens	9.33136	5.80219	5.79442	8.27286	8.66	0.847997	10.4869	11.0657	11.6793	10.6681
		gsm887606	glioma	central_nervous_system	Glioma	17	kclb	snu_1105	-0.382	nsens	9.0031	7.2182	6.55612	7.7879	9.33539	0	8.01792	11.225	11.9226	10.5906
		gsm887614	carcinoma	stomach	Ga_Ca	6	atcc	snu_1	-0.678	nsens	10.8072	2.58496	7	7.43045	10.0865	2.70044	9.5708	8.43505	9.80816	11.6553
		gsm887624	carcinoma	large_intestine	Col_Ca	14	kclb	snu_407	-1.41	nsens	10.5058	7.83036	6.66107	9.72178	11.2534	4.95884	9.60214	9.75305	10.3194	9.8189
		gsm887635	carcinoma	large_intestine	Col_Ca	14	kclb	snu_61	-1.244	nsens	9.96708	6.732	8.23649	9.57478	10.7872	3.51096	7.63735	7.6907	10.7459	10.1204
		gsm887638	glioma	central_nervous_system	Glioma	17	kclb	snu_738	-0.713	nsens	9.57686	7.33985	7.20163	7.43463	10.4044	0	7.15987	8.33092	12.0264	11.3289
		gsm887639	carcinoma	liver	Li_Ca	3	kclb	snu_761	-0.863	nsens	9.30287	6.61176	6.37678	8.13648	10.1098	6.54998	6.01569	6.96694	10.6525	11.3744
		gsm887644	carcinoma	large_intestine	Col_Ca	14	atcc	snu_c2a	-0.833	nsens	8.96751	6.75756	6.22497	9.45943	9.0143	0.378512	6.73742	8.99577	10.9691	10.6534
		gsm887645	carcinoma	large_intestine	Col_Ca	14	kclb	snu_c4	-0.574	nsens	10.0658	6.55459	8.20897	9.853	11.2539	5.42291	8.07414	8.97842	10.6699	10.4811
		gsm887647	carcinoma	lung	NSCLC	10	riken	sq_1	-1.199	nsens	9.61728	7.41109	6.91409	10.1592	10.7302	2.10434	0.847997	7.27891	10.8756	10.4424
		gsm887653	lymphoid_neoplasm	haematopoietic_and_lymphoid_tissue	B_CL	23	dsmz	su_dhl_4	-1.433	nsens	10.4997	7.94193	5.3505	8.14822	11.9148	1.53605	3.83794	6.78921	9.53644	11.1468
		gsm887655	lymphoid_neoplasm	haematopoietic_and_lymphoid_tissue	B_CL	23	dsmz	su_dhl_6	-0.144	nsens	9.98157	6.74953	8.26209	9.01514	11.384	2.94486	9.4096	7.05745	9.88631	9.59842
		gsm887657	carcinoma	pancreas	Pa_Ca	15	hsrrb	suit_2	-0.231	nsens	10.2434	6.57592	6.59544	9.60973	10.5513	0	7.64097	8.92689	11.6579	10.2734
		gsm887663	glioma	central_nervous_system	Glioma	17	atcc	sw_1088	-1.19	nsens	9.75238	4.30743	5.58195	7.75556	8.93899	0.584963	8.27146	11.1804	12.1734	11.0573
		gsm887665	carcinoma	lung	SCLC	9	atcc	sw_1271	-0.883	nsens	11.5249	5.48864	4.59694	7.84109	10.3488	0	2.3505	7.98527	11.5684	11.4852
		gsm887666	chondrosarcoma	bone	NA	NA	atcc	sw_1353	-1.022	nsens	9.26115	8.11218	10.26	7.77939	9.31311	0	8.64782	11.6905	12.3548	10.3081
		gsm887667	carcinoma	large_intestine	Col_Ca	14	atcc	sw1417	-0.953	nsens	10.7175	3.08746	6.73606	8.87129	10.7205	5.73606	4.89724	8.91498	9.22279	11.1374
		gsm887669	carcinoma	lung	NSCLC	10	atcc	sw_1573	-0.759	nsens	10.2529	3.65535	4.14568	8.25503	10.0832	0	8.26772	7.13134	12.1152	11.5497
		gsm887672	carcinoma	pancreas	Pa_Ca	15	atcc	sw_1990	-0.899	nsens	10.9406	6.01346	7.67666	8.3345	9.14313	3.80735	7.16993	8.40557	10.6187	11.598
		gsm887674	carcinoma	large_intestine	Col_Ca	14	atcc	sw480	-0.472	nsens	10.7724	6.1375	5.45943	7.87897	10.2936	3.83794	7.31016	7.73403	9.94031	11.5148
		gsm887675	carcinoma	large_intestine	Col_Ca	14	atcc	sw48	-0.286	nsens	9.9747	2.23266	10.1818	9.95609	11.7476	2.63227	8.74551	10.5601	10.3042	11.0541
		gsm887676	carcinoma	thyroid	Thy_Ca	19	atcc	sw579	-0.247	nsens	9.73115	9.31515	6.24413	7.83036	9.19673	0	10.6104	10.9203	11.0821	10.1536
		gsm887678	carcinoma	urinary_tract	U_Ca	21	atcc	sw_780	-0.784	nsens	9.91722	7.55919	5.03122	9.45861	9.47776	0.765535	8.64422	10.302	10.272	9.62881
		gsm887681	carcinoma	large_intestine	Col_Ca	14	atcc	sw948	-0.451	nsens	10.3774	4.51728	6.20945	9.34074	11.0518	4.41954	6.26115	7.54844	9.24008	10.4999
		gsm887683	carcinoma	urinary_tract	U_Ca	21	atcc	t24	-0.85	nsens	10.3388	6.87529	5.44626	6.90448	10.0599	0	7.97039	8.38845	11.0674	9.73437
		gsm887689	ewings_sarcoma-peripheral_primitive_neuroectodermal_tumour	bone	Bo_Sa	7	dsmz	tc_71	-0.799	nsens	10.8281	9.17143	7.99266	8.08268	11.6997	4.72792	10.1284	8.61802	10.5703	11.1488
		gsm887690	carcinoma	pancreas	Pa_Ca	15	hsrrb	tcc_pan2	-0.488	nsens	9.87329	3.3505	5.0268	9.82066	9.74836	4.83289	7.19574	8.89936	11.4168	10.9822
		gsm887691	carcinoma	oesophagus	Oe_Ca	22	riken	te_10	-1.747	nsens	9.69662	5.71149	6.93192	9.59824	10.0334	3.93546	7.11582	7.44708	11.6957	9.69836
		gsm887692	carcinoma	oesophagus	Oe_Ca	22	riken	te_11	-0.979	nsens	9.77577	6.56986	6.32912	10.1728	10.3495	2.07039	8.57024	11.8163	11.8975	10.1965
		gsm887693	carcinoma	oesophagus	Oe_Ca	22	riken	te_14	-0.198	nsens	9.71819	6.99887	5.68089	11.6029	11.1982	1.926	9.65015	11.7476	11.8238	10.3819
		gsm887700	carcinoma	oesophagus	Oe_Ca	22	riken	te_6	-0.782	nsens	10.1367	8.25456	8.00169	11.7203	10.7162	2.60881	10.6079	11.5771	11.7548	10.4773
		gsm887702	carcinoma	oesophagus	Oe_Ca	22	riken	te_9	-0.54	nsens	9.98356	6.10014	6.72656	10.2924	10.9716	4.06178	8.25172	10.0626	10.9112	9.56624
		gsm887706	haematopoietic_neoplasm	haematopoietic_and_lymphoid_tissue	AML	5	atcc	thp_1	-1.031	nsens	9.648	7.76354	5.36107	7.35931	11.2486	0	8.30195	8.44915	10.0013	10.7499
		gsm887718	carcinoma	ovary	Ov_Ca	0	hsrrb	tyk_nu	-0.867	nsens	10.0341	8.07307	6.78267	7.71149	10.7758	5.81762	8.271	8.99095	11.8997	10.7489
		gsm887720	glioma	central_nervous_system	Glioma	17	hsrrb	u_251_mg	-1.674	nsens	8.96261	7.13031	7.52513	8.32912	9.10879	0	10.274	10.47	10.7591	10.4096
		gsm887722	osteosarcoma	bone	NA	NA	atcc	u_2_os	-0.95	nsens	10.4372	7.82591	6.96578	8.6893	8.95041	6.48382	9.35733	8.67207	9.91797	10.5135
		gsm887725	malignant_melanoma	skin	Mel	20	nci/dctd	uacc_257	-0.693	nsens	10.8119	4.97728	7.63009	8.06124	10.2219	2.848	9.11478	7.77873	11.2464	10.9732
		gsm887726	malignant_melanoma	skin	Mel	20	nci/dctd	uacc_62	-1.464	nsens	10.7383	6.73064	5.80219	7.20457	9.27566	2	7.93899	8.72826	9.77512	10.4706
		gsm887729	carcinoma	urinary_tract	U_Ca	21	atcc	um_uc_3	-0.396	nsens	10.0021	6.64097	5.43962	7.20261	10.8236	3.54844	8.01346	7.72383	12.2092	9.9884
		gsm887733	carcinoma	kidney	Kid_Ca	8	riken	vmrc_rcw	-3.6	nsens	10.2112	3.73335	7.75221	9.4816	11.4977	2.53605	9.13417	11.4853	12.7911	11.2698
		gsm887735	malignant_melanoma	skin	Mel	20	atcc	wm_115	-1.777	nsens	8.86851	7.4814	6.51728	7.23266	8.26538	5.38198	8.14822	11.6439	10.8485	9.51333
		gsm887736	malignant_melanoma	skin	Mel	20	academic_lab	wm1799	-1.206	nsens	9.69732	6.17792	6.26679	7.37417	9.10434	0.137504	7.16289	9.15102	11.1636	10.2906
		gsm887737	malignant_melanoma	skin	Mel	20	atcc	wm_266_4	-1.434	nsens	10.1275	7.29829	6.76951	7.10014	10.3815	1.37851	9.07414	8.92541	9.75972	10.0532
		gsm887738	malignant_melanoma	skin	Mel	20	academic_lab	wm_793	-0.304	nsens	9.44481	6.07039	5.89724	7.86233	8.55036	2.82782	6.46597	10.7726	11.9225	10.0396
		gsm887741	lymphoid_neoplasm	haematopoietic_and_lymphoid_tissue	B_CL	23	dsmz	wsu_dlcl2	-0.313	nsens	10.01	7.80671	9.88264	7.21529	11.4522	1.53605	10.4291	7.27053	9.6786	10.7242
		gsm887745	carcinoma	upper_aerodigestive_tract	Aero_Ca	11	kclb	yd_38	-0.724	nsens	12.918	2.60881	9.85471	9.08108	10.4477	0	7.2384	10.9225	11.198	9.74349
		gsm886836	osteosarcoma	bone	NA	NA	atcc	143b	NA	NA	10.4351	8.96405	8.48824	8.6532	7.79896	1.88753	11.9506	9.7812	10.5949	9.73098
		gsm886837	carcinoma	prostate	NA	NA	atcc	22rv1	NA	NA	9.90238	8.53877	6.80607	10.4471	11.0383	4.54226	9.03039	9.29232	10.1539	11.7961
		gsm886839	glioma	central_nervous_system	Glioma	17	dsmz	42_mg_ba	NA	NA	9.5074	7.52748	7.91827	7.01569	9.0381	1.72247	9.58778	9.68422	10.7921	10.8879
		gsm886840	carcinoma	urinary_tract	U_Ca	21	atcc	5637	NA	NA	10.9281	3.91648	5.54844	7.41278	10.9658	1.67807	8.58871	8.21917	10.2914	11.3515
		gsm886841	carcinoma	urinary_tract	U_Ca	21	dsmz	639_v	NA	NA	11.0294	8.44667	5.2891	8.22207	10.6107	2.53605	7.65177	6.27612	10.8032	10.522
		gsm886842	carcinoma	urinary_tract	U_Ca	21	dsmz	647_v	NA	NA	10.6887	7.77808	7.07361	8.79831	11.0982	0.263034	8.82209	8.44874	10.1978	9.46189
		gsm886848	glioma	central_nervous_system	Glioma	17	dsmz	8_mg_ba	NA	NA	9.29071	9.00422	9.95114	9.02154	7.02015	2.926	9.22473	10.9973	10.3158	10.5372
		gsm886855	lymphoid_neoplasm	haematopoietic_and_lymphoid_tissue	B_CL	23	hsrrb	a3/kaw	NA	NA	10.6606	9.25786	8.53528	8.8157	12.2486	1.72247	8.42375	8.7364	10.1383	8.54496
		gsm886857	lymphoid_neoplasm	haematopoietic_and_lymphoid_tissue	B_CL	23	hsrrb	a4/fuk	NA	NA	9.8699	8.49586	9.07948	7.35755	12.2264	1.63227	8.87406	8.37112	9.95085	8.63554
		gsm886860	carcinoma	kidney	Kid_Ca	8	atcc	a_704	NA	NA	8.91857	5.38198	4.51096	7.74685	9.84612	1.1375	5.18982	8.13289	11.4498	12.0366
		gsm886865	carcinoma	liver	Li_Ca	3	hsrrb	alexander_cells	NA	NA	9.94837	7.63445	7.65964	9.87851	9.49885	0.263034	4.848	7.56758	11.7765	10.7649
		gsm886866	glioma	central_nervous_system	Glioma	17	hsrrb	am_38	NA	NA	9.98982	4.26303	7.84046	6.9507	11.5051	2.72247	7.96636	9.49745	12.1128	10.7782
		gsm886867	haematopoietic_neoplasm	haematopoietic_and_lymphoid_tissue	AML	5	atcc	aml_193	NA	NA	8.92541	4.64962	7.11061	8.78005	11.4558	2.56071	0.263034	7.19967	8.85953	10.4416
		gsm886868	lymphoid_neoplasm	haematopoietic_and_lymphoid_tissue	MM	24	dsmz	amo_1	NA	NA	10.8937	1.43296	10.2626	8.43212	12.5645	1.20163	7.71425	9.31402	10.5174	10.3388
		gsm886870	carcinoma	pancreas	Pa_Ca	15	atcc	aspc_1	NA	NA	10.076	2.07039	7.00562	9.33651	10.601	0.584963	0	10.5315	11.9137	11.2271
		gsm886871	carcinoma	breast	Ma_Ca	12	atcc	au565	NA	NA	9.8679	6.02901	6.35226	9.2075	10.7794	0.263034	8.36282	7.42794	12.1001	10.1454
		gsm886874	lymphoid_neoplasm	haematopoietic_and_lymphoid_tissue	B_CL	23	atcc	bcp_1	NA	NA	10.1566	2.7866	8.09487	8.38672	11.3534	1.20163	2.65535	6.06609	9.91692	10.3577
		gsm886876	lymphoid_neoplasm	haematopoietic_and_lymphoid_tissue	ALL	4	atcc	bdcm	NA	NA	10.0832	4.24031	8.17742	8.1153	10.6775	0	6.62205	7.70321	9.18289	10.0888
		gsm886877	glioma	central_nervous_system	Glioma	17	hsrrb	becker	NA	NA	9.06474	6.02901	7.73268	6.83289	8.11634	0	9.15735	10.7476	10.4433	10.816
		gsm886878	carcinoma	lung	NSCLC	10	dsmz	ben	NA	NA	9.3403	8.06016	6.10852	10.0513	10.1769	0	7.42962	10.594	13.0006	10.0607
		gsm886879	carcinoma	urinary_tract	U_Ca	21	dsmz	bftc_905	NA	NA	10.5788	6.40429	7.49346	8.81121	12.3286	1.26303	9.36085	7.34607	9.38952	9.92585
		gsm886882	carcinoma	upper_aerodigestive_tract	Aero_Ca	11	dsmz	bhy	NA	NA	9.37156	4.07039	6.94837	8.6014	10.8518	0	7.9507	10.7424	10.6835	9.51116
		gsm886883	carcinoma	upper_aerodigestive_tract	Aero_Ca	11	ecacc	bicr_16	NA	NA	9.87897	7.34873	6.97154	9.94881	11.3975	3.64386	9.32057	9.14848	11.3926	11.6467
		gsm886884	carcinoma	upper_aerodigestive_tract	Aero_Ca	11	ecacc	bicr_18	NA	NA	10.4127	7.58346	8.36501	10.7283	10.292	2.53605	8.68965	11.6833	12.4868	10.4176
		gsm886885	carcinoma	upper_aerodigestive_tract	Aero_Ca	11	ecacc	bicr_22	NA	NA	8.52709	7.13545	8.76852	9.9928	11.7118	1.32193	7.06824	9.00422	10.1719	9.44004
		gsm886886	carcinoma	upper_aerodigestive_tract	Aero_Ca	11	ecacc	bicr_31	NA	NA	9.41384	4.92125	5.72792	9.32351	11.1251	0.485427	6.24793	8.62388	10.2599	11.205
		gsm886887	carcinoma	upper_aerodigestive_tract	Aero_Ca	11	ecacc	bicr_56	NA	NA	9.58177	5.1334	6.49985	9.80139	12.2735	0.847997	4.7761	8.77906	10.9364	11.0829
		gsm886889	lymphoid_neoplasm	haematopoietic_and_lymphoid_tissue	NA	NA	dsmz	bl_41	NA	NA	9.78823	0.378512	6.1639	8.43546	10.3495	0	8.91199	6.78529	10.6782	9.04467
		gsm886890	lymphoid_neoplasm	haematopoietic_and_lymphoid_tissue	NA	NA	dsmz	bl_70	NA	NA	10.1075	6.48059	7.37243	8.02514	11.3359	0	9.22521	6.2555	10.68	9.74483
		gsm886891	carcinoma	breast	Ma_Ca	12	atcc	bt_20	NA	NA	10.6151	9.67349	5.30378	9.45697	9.74147	0	10.6359	8.53099	12.0276	10.5949
		gsm886892	carcinoma	breast	Ma_Ca	12	atcc	bt_474	NA	NA	8.00787	6.0268	6.1127	9.06878	9.46066	6.97384	8.93192	6.24413	9.06582	10.8642
		gsm886893	carcinoma	breast	Ma_Ca	12	atcc	bt_483	NA	NA	9.47147	7.67596	6	9.12102	9.22062	6.77347	5.7761	6.65821	10.7245	10.3481
		gsm886895	haematopoietic_neoplasm	haematopoietic_and_lymphoid_tissue	NA	NA	dsmz	bv_173	NA	NA	10.7295	8.14211	6.47897	8.57894	12.6866	1.88753	10.5499	7.6703	10.0242	11.0259
		gsm886897	carcinoma	large_intestine	Col_Ca	14	atcc	c2bbe1	NA	NA	11.2033	7.23649	6.6453	9.43421	10.6486	7.31832	9.13699	8.81858	10.2065	11.2478
		gsm886899	carcinoma	liver	Li_Ca	3	atcc	c3a	NA	NA	11.0568	7.43546	7.3837	9.27636	10.3821	2.53605	8.53177	8.22062	9.74551	11.4139
		gsm886900	lymphoid_neoplasm	haematopoietic_and_lymphoid_tissue	NA	NA	atcc	ca46	NA	NA	9.4545	8.53683	7.44626	8.79084	12.1217	0	10.666	9.296	9.28563	9.96895
		gsm886901	ewings_sarcoma-peripheral_primitive_neuroectodermal_tumour	bone	Bo_Sa	7	dsmz	cado_es1	NA	NA	9.97197	8.84109	5.38198	6.35226	11.4479	3.52356	9.07788	10.6001	9.2817	10.4326
		gsm886905	carcinoma	lung	NSCLC	10	dsmz	cal_12t	NA	NA	10.7218	6.31832	6.14364	10.9678	10.9848	5.66391	7.72178	9.19623	12.6412	10.157
		gsm886906	carcinoma	breast	Ma_Ca	12	dsmz	cal_148	NA	NA	10.5532	6.56529	6.36982	8.94632	11.0042	0.137504	8.62936	4.08746	10.0712	11.1821
		gsm886911	carcinoma	thyroid	Thy_Ca	19	dsmz	cal_62	NA	NA	10.936	7.46189	5.12928	8.17143	10.2653	3.64386	8.72281	7.46923	10.6654	10.2781
		gsm886912	chondrosarcoma	bone	NA	NA	dsmz	cal_78	NA	NA	8.57365	6.71149	7.43463	8.66569	9.16138	0	9.68018	9.65356	10.1149	10.3106
		gsm886914	carcinoma	lung	NSCLC	10	atcc	calu_1	NA	NA	9.91319	4.41278	6.98868	4.61471	9.89436	0	6.70598	8.99407	11.5865	11.9824
		gsm886915	carcinoma	lung	NSCLC	10	atcc	calu_3	NA	NA	9.63608	7.37591	8.28956	9.41447	10.6208	5.64674	7.71768	10.9902	11.3601	9.71442
		gsm886919	carcinoma	ovary	Ov_Ca	0	atcc	caov_4	NA	NA	10.3227	8.25503	6.2211	8.13289	11.0314	7.98185	7.42375	6.86419	10.5869	10.4421
		gsm886920	carcinoma	pancreas	Pa_Ca	15	atcc	capan_1	NA	NA	9.50522	7.75087	7.49985	8.60733	10.9159	0.678072	8.03012	8.71631	10.6137	10.6231
		gsm886921	carcinoma	pancreas	Pa_Ca	15	atcc	capan_2	NA	NA	9.78611	6.15987	7.41363	9.3147	10.9153	1.58496	4.87774	8.82273	11.0226	10.5439
		gsm886923	glioma	central_nervous_system	Glioma	17	atcc	ccf_sttg1	NA	NA	8.65141	6.4822	3.39232	8.42164	7.65678	2.26303	8.33628	11.697	11.5953	10.5618
		gsm886926	carcinoma	thyroid	Thy_Ca	19	dsmz	cgth_w_1	NA	NA	9.92941	8.10119	7.06932	8.14619	10.3506	0	10.8854	9.25857	11.1561	10.0367
		gsm886928	malignant_melanoma	skin	Mel	20	atcc	chl_1	NA	NA	10.3423	9.22135	10.9178	5.57289	10.6954	4.54226	10.0289	8.62717	10.5157	10.9262
		gsm886929	neuroblastoma	autonomic_ganglia	NB	1	dsmz	chp_126	NA	NA	10.6314	8.83983	5.32193	9.05582	0	12.3184	8.271	5.88996	10.7693	9.79279
		gsm886930	neuroblastoma	autonomic_ganglia	NB	1	atcc	chp_212	NA	NA	9.75171	8.5932	4.80735	8.18587	2.72247	12.2084	8.09803	9.90494	10.6367	10.4939
		gsm886931	lymphoid_neoplasm	haematopoietic_and_lymphoid_tissue	B_CL	23	dsmz	ci_1	NA	NA	11.0278	3.15381	3.99095	8.00955	11.9049	0.584963	3.08746	6.82528	10.4081	10.2349
		gsm886932	malignant_melanoma	skin	Mel	20	riken	cjm	NA	NA	9.65482	6.78529	11.6728	9.47168	11.0792	0	9.28702	11.3797	11.9445	9.77215
		gsm886934	carcinoma	large_intestine	Col_Ca	14	dsmz	cl_14	NA	NA	10.2382	6.71149	7.12309	9.52199	11.116	7.38716	8.20897	8.18636	10.6591	10.7486
		gsm886936	carcinoma	large_intestine	Col_Ca	14	dsmz	cl_40	NA	NA	10.1429	3.57289	8.93546	9.0474	11.0995	4.76022	7.62936	8.42543	10.6295	10.1152
		gsm886939	haematopoietic_neoplasm	haematopoietic_and_lymphoid_tissue	NA	NA	dsmz	cml_t1	NA	NA	9.3156	8.12928	3.63227	8.39446	11.6298	1.848	9.80816	9.17842	10.4318	10.5542
		gsm886942	carcinoma	lung	SCLC	9	ecacc	colo_668	NA	NA	9.61985	7.67101	6.32012	7.98755	5.75221	2.07039	9.64241	9.44004	11.181	8.6077
		gsm886945	carcinoma	oesophagus	Oe_Ca	22	dsmz	colo_680n	NA	NA	10.4039	5.56682	7.11894	8.22882	9.75939	4.12102	8.633	8.96232	11.4434	10.682
		gsm886946	carcinoma	lung	NSCLC	10	dsmz	colo_699	NA	NA	10.1186	7.45121	9.94486	5.53294	10.2221	3.12102	8.62388	6.55152	11.1915	10.6912
		gsm886947	carcinoma	ovary	Ov_Ca	0	dsmz	colo_704	NA	NA	10.1581	8.02348	7.90749	8.45615	11.5001	3.76553	8.11166	6.34696	10.5719	11.5492
		gsm886949	malignant_melanoma	skin	Mel	20	dsmz	colo_783	NA	NA	10.3246	6.57289	7.12205	7.8716	10.3078	1.88753	7.72792	9.51373	11.4787	10.7545
		gsm886950	malignant_melanoma	skin	Mel	20	ecacc	colo_792	NA	NA	9.37112	5.06609	8.40173	8.44626	9.97327	0.263034	0	6.92362	10.9127	11.025
		gsm886951	malignant_melanoma	skin	Mel	20	dsmz	colo_800	NA	NA	9.7761	7.42206	6.94953	7.633	8.89694	3.10434	9.70581	10.2242	11.2924	10.0425
		gsm886952	malignant_melanoma	skin	Mel	20	dsmz	colo_818	NA	NA	9.1316	6.63081	7.54303	7.34696	7.77939	0.925999	8.97212	10.9682	11.879	9.64764
		gsm886954	malignant_melanoma	skin	Mel	20	dsmz	colo_849	NA	NA	10.4501	7.80607	7.15583	7.86357	10.2913	0	8.52278	9.98043	10.6116	10.3961
		gsm886957	carcinoma	lung	SCLC	9	ecacc	cor_l24	NA	NA	9.89209	6.5157	5.47573	6.70736	5.70598	6.89118	8.53528	6.61324	10.7687	10.8088
		gsm886958	carcinoma	lung	SCLC	9	ecacc	cor_l311	NA	NA	10.2091	9.39789	6.54844	9.78267	12.2854	4.33628	8.25456	5.70598	10.8522	10.9715
		gsm886959	carcinoma	lung	SCLC	9	ecacc	cor_l47	NA	NA	9.79458	7.53372	6.83036	8.07146	6.03782	2.43296	9.50601	8.97613	10.9169	10.9332
		gsm886960	carcinoma	lung	SCLC	9	ecacc	cor_l88	NA	NA	10.249	6.98071	4.42626	9.7418	5.53294	1.48543	7.83605	9.12541	11.6379	11.033
		gsm886961	carcinoma	lung	SCLC	9	ecacc	cor_l95	NA	NA	9.55842	5.4822	4.69488	10.4432	4.32912	1.37851	5.96116	9.26796	11.1567	11.1964
		gsm886964	sex_cord-stromal_tumour	ovary	Ov_Ca	0	ecacc	cov434	NA	NA	10.1571	8.1267	6.97039	7.26021	10.7897	0	5.20945	10.4248	10.159	10.2234
		gsm886965	carcinoma	ovary	Ov_Ca	0	ecacc	cov504	NA	NA	9.48704	8.15987	7.15482	7.33718	9.17866	3.03562	7.92659	7.51096	10.5792	10.1547
		gsm886966	carcinoma	ovary	Ov_Ca	0	ecacc	cov644	NA	NA	9.10957	1.20163	8.10905	8.17941	8.55152	6.1334	8.30606	8.13597	10.8296	11.6955
		gsm886967	carcinoma	lung	SCLC	9	dsmz	cpc_n	NA	NA	11.0271	8.47978	7.14262	7.54458	11.6631	2.48543	9.04467	7.40599	11.412	10.5025
		gsm886969	primitive_neuroectodermal_tumour-medulloblastoma	central_nervous_system	Glioma	17	atcc	d283_med	NA	NA	11.0354	9.88096	9.45183	9.54148	12.8219	3.59694	10.2008	8.9884	11.1964	9.98954
		gsm886970	primitive_neuroectodermal_tumour-medulloblastoma	central_nervous_system	Glioma	17	atcc	d341_med	NA	NA	10.4542	8.67243	10.0229	9.21018	13.1236	4.73877	9.38219	9.90268	9.50044	9.78333
		gsm886973	lymphoid_neoplasm	haematopoietic_and_lymphoid_tissue	NA	NA	atcc	daudi	NA	NA	9.78627	1.72247	6.79961	8.96723	11.7712	0	3.82782	8.49145	9.1153	9.45738
		gsm886974	glioma	central_nervous_system	Glioma	17	atcc	dbtrg_05mg	NA	NA	10.0102	7.12102	5.1375	7.36107	8.87652	2.37851	7.46434	8.50422	11.2423	10.2488
		gsm886975	lymphoid_neoplasm	haematopoietic_and_lymphoid_tissue	B_CL	23	atcc	db	NA	NA	10.9025	3.20163	6.58496	8.70529	12.4394	3.44626	8.15684	7.54381	10.2606	11.2206
		gsm886976	lymphoid_neoplasm	haematopoietic_and_lymphoid_tissue	NA	NA	dsmz	del	NA	NA	9.28077	3.62059	9.11166	7.59395	9.48018	2.32193	9.30561	8.90929	9.43317	9.37547
		gsm886978	glioma	central_nervous_system	Glioma	17	dsmz	dk_mg	NA	NA	8.36107	7.09381	8.92035	6.97384	9.1467	0.137504	8.40812	10.1976	10.4032	10.1642
		gsm886981	carcinoma	lung	SCLC	9	atcc	dms_153	NA	NA	9.32845	7.51412	5.79181	8.25172	3.85798	3.82782	8.78758	9.81121	11.2895	9.7364
		gsm886983	carcinoma	lung	SCLC	9	ecacc	dms_454	NA	NA	9.52239	7.07895	6.72792	10.7714	10.0837	0.847997	6.91049	8.57365	11.999	10.3795
		gsm886984	carcinoma	lung	SCLC	9	atcc	dms_53	NA	NA	9.79246	8.06985	7.86419	9.35975	10.1901	0.485427	6.38888	8.92392	10.6747	9.53002
		gsm886985	carcinoma	lung	SCLC	9	atcc	dms_79	NA	NA	8.70044	8.0268	5.27053	6.98868	5.94486	8.10696	8.99209	9.47005	10.248	10.7328
		gsm886986	lymphoid_neoplasm	haematopoietic_and_lymphoid_tissue	ALL	4	dsmz	dnd_41	NA	NA	9.791	2.43296	7.26209	8.61728	11.4883	0	10.0414	8.07575	9.61342	11.4232
		gsm886987	lymphoid_neoplasm	haematopoietic_and_lymphoid_tissue	B_CL	23	dsmz	dohh_2	NA	NA	10.2242	5.70874	7.37504	7.78463	11.1539	0	8.6664	5.76553	9.6397	9.84031
		gsm886989	carcinoma	breast	Ma_Ca	12	atcc	du4475	NA	NA	9.75639	1.96347	0	8.15482	9.10983	6.1127	2.60881	9.57099	9.41342	11.1117
		gsm886990	carcinoma	lung	NSCLC	10	dsmz	dv_90	NA	NA	10.2926	7.67596	11.1421	9.07975	11.8334	0.263034	4.96347	8.17093	10.294	11.3195
		gsm886991	lymphoid_neoplasm	haematopoietic_and_lymphoid_tissue	NA	NA	atcc	eb1	NA	NA	9.69975	0.485427	10.3587	7.88509	9.27356	0	10.4513	9.89785	8.66213	10.6418
		gsm886992	lymphoid_neoplasm	haematopoietic_and_lymphoid_tissue	NA	NA	atcc	eb2	NA	NA	9.4508	2.848	9.71716	8.6453	9.23793	2.96347	10.7316	10.1076	8.96232	9.91842
		gsm886994	carcinoma	stomach	Ga_Ca	6	riken	ecc10	NA	NA	9.35381	3.32193	7.88448	8.16942	11.5143	8.23218	7.1639	8.54535	8.66959	10.6407
		gsm886995	carcinoma	stomach	Ga_Ca	6	riken	ecc12	NA	NA	9.62223	8.55804	6.85425	8.68685	10.1845	2.03562	6.59544	6.68229	10.6917	9.96477
		gsm886996	carcinoma	oesophagus	Oe_Ca	22	riken	ec_gi_10	NA	NA	7.36019	7.49265	6.90689	10.0325	11.1181	2.37851	9.46862	11.572	11.7309	9.70615
		gsm886997	carcinoma	endometrium	ENAo_Ca	16	dsmz	efe_184	NA	NA	11.0973	8.18488	10.7346	7.46923	12.2274	3.26303	8.90207	8.77841	10.5949	11.5829
		gsm886999	carcinoma	breast	Ma_Ca	12	dsmz	efm_19	NA	NA	9.62187	7.4446	5.42626	8.5691	10.4939	1.96347	7.22207	6.2555	8.54342	10.3762
		gsm887000	carcinoma	ovary	Ov_Ca	0	dsmz	efo_21	NA	NA	10.0052	9.44398	10.5482	8.40131	11.8905	2.76553	10.2195	11.4333	10.6103	9.70546
		gsm887001	carcinoma	ovary	Ov_Ca	0	dsmz	efo_27	NA	NA	10.5638	7.62498	9.72007	8.04221	10.2664	2.45943	8.08693	6.44128	10.1361	10.5958
		gsm887002	lymphoid_neoplasm	haematopoietic_and_lymphoid_tissue	NA	NA	dsmz	eheb	NA	NA	9.00899	3.53605	8.79409	7.54148	9.8181	1.1375	4.06178	7.27984	8.69662	10.9143
		gsm887003	lymphoid_neoplasm	haematopoietic_and_lymphoid_tissue	MM	24	dsmz	ejm	NA	NA	9.9928	8.29462	9.7151	8.51057	11.9032	1.53605	9.33136	8.72928	9.63263	10.299
		gsm887004	haematopoietic_neoplasm	haematopoietic_and_lymphoid_tissue	NA	NA	dsmz	em_2	NA	NA	9.82861	8.11634	7.56682	9.0542	12.5372	0	7.12205	6.06178	10.3299	10.1638
		gsm887005	carcinoma	endometrium	ENAo_Ca	16	dsmz	en	NA	NA	9.65625	7.79312	6.81762	8.47249	10.0588	3.94486	9.50522	9.08587	11.5707	10.6826
		gsm887006	haematopoietic_neoplasm	haematopoietic_and_lymphoid_tissue	AML	5	dsmz	eol_1	NA	NA	9.87375	8.74248	8.14873	7.91349	12.5074	3.15381	9.68317	9.296	9.78202	10.6434
		gsm887007	carcinoma	lung	NSCLC	10	dsmz	eplc_272h	NA	NA	10.5199	8.16892	4.94953	7.51175	10.2943	5.27426	8.12102	8.98527	10.5579	10.8906
		gsm887008	carcinoma	ovary	Ov_Ca	0	atcc	es_2	NA	NA	9.93605	6.75087	7.07895	8.1644	10.3851	2.67807	8.74079	7.50541	11.5273	9.87989
		gsm887009	carcinoma	endometrium	ENAo_Ca	16	dsmz	ess_1	NA	NA	8.88783	4.99095	5.66107	7.88996	8.88387	0	6.96	9.16892	10.752	9.85969
		gsm887012	carcinoma	thyroid	Thy_Ca	19	ecacc	ftc_133	NA	NA	10.2373	5.43962	6.51096	8.29554	9.47594	0	5.07468	7.67455	10.0782	12.0673
		gsm887013	carcinoma	stomach	Ga_Ca	6	hsrrb	fu97	NA	NA	11.2957	9.38543	8.17193	7.91588	9.09355	7.37764	10.7889	7.72178	10.0645	11.2782
		gsm887015	osteosarcoma	bone	NA	NA	atcc	g_292__clone_a141b1	NA	NA	9.28956	7.95361	6.12516	6.74416	10.2135	0.925999	8.91379	8.35975	9.86712	10.0308
		gsm887016	malignant_melanoma	skin	Mel	20	atcc	g_361	NA	NA	9.51865	6.48704	7.95303	8.02015	11.1976	0.137504	7.93487	8.15532	10.1415	10.9739
		gsm887019	lymphoid_neoplasm	haematopoietic_and_lymphoid_tissue	NA	NA	atcc	ga_10	NA	NA	10.1448	5.2555	6.64674	8.01067	12.3051	0	10.1123	5.97728	10.1789	9.52669
		gsm887021	carcinoma	stomach	Ga_Ca	6	riken	gciy	NA	NA	10.0685	5.53294	8.6279	8.73302	11.9006	0.378512	7.26209	5.96116	9.86774	11.1285
		gsm887022	malignant_fibrous_histiocytoma-pleomorphic_sarcoma	soft_tissue	NA	NA	atcc	gct	NA	NA	10.0146	6.37851	6.20359	8.18834	8.88173	0	8.3733	9.35557	11.166	10.3416
		gsm887023	haematopoietic_neoplasm	haematopoietic_and_lymphoid_tissue	AML	5	atcc	gdm_1	NA	NA	9.95609	6.60585	4.96347	8.27519	11.0172	10.1584	8.69627	6.79442	9.78953	10.4362
		gsm887025	glioma	central_nervous_system	Glioma	17	dsmz	gms_10	NA	NA	9.24127	7.54535	7.61839	5.10852	8.59954	2	7.35491	9.01653	11.3418	11.2804
		gsm887026	glioma	central_nervous_system	Glioma	17	dsmz	gos_3	NA	NA	8.86511	6.4363	5.52669	7.88142	8.08375	2.74416	8.14364	8.71081	10.9701	11.2649
		gsm887027	carcinoma	large_intestine	Col_Ca	14	ecacc	gp2d	NA	NA	10.1189	1.58496	8.20848	9.71321	11.8304	6.32553	2.72247	8.16038	10.3262	11.3381
		gsm887028	lymphoid_neoplasm	haematopoietic_and_lymphoid_tissue	NA	NA	dsmz	granta_519	NA	NA	9.90569	7.98356	4.04439	8.4132	10.0467	0	9.60789	9.6101	9.47005	10.7792
		gsm887029	carcinoma	stomach	Ga_Ca	6	riken	gss	NA	NA	10.5208	9.35843	7.42122	9.55055	10.9523	9.65231	8.108	10.4332	10.7145	10.3969
		gsm887030	carcinoma	stomach	Ga_Ca	6	riken	gsu	NA	NA	10.3025	3.10434	8.14568	9.60918	11.2496	5.853	7.6837	9.26186	9.87851	10.2324
		gsm887031	glioma	central_nervous_system	Glioma	17	atcc	h4	NA	NA	9.78169	8.96174	9.87452	10.1068	8.1918	2.88753	10.4381	11.6828	12.147	10.2623
		gsm887032	carcinoma	lung	NSCLC	10	hsrrb	hara	NA	NA	10.177	6.98641	7.81121	8.55305	9.58665	0.263034	8.83257	11.587	10.4219	10.0028
		gsm887033	carcinoma	breast	Ma_Ca	12	atcc	hcc1143	NA	NA	10.1876	8.9387	5.65249	8.55995	11.4057	5.25172	7.71012	7.88203	9.93782	10.4251
		gsm887034	carcinoma	lung	NSCLC	10	kclb	hcc_1171	NA	NA	9.41996	7.49665	7.76686	8.30469	9.86	6.04658	5.4822	9.1814	10.4916	10.0752
		gsm887035	carcinoma	breast	Ma_Ca	12	atcc	hcc1187	NA	NA	9.04357	9.06743	6.3906	8.88448	10.5099	5.49185	9.70943	6.90689	9.99435	10.6278
		gsm887036	carcinoma	lung	NSCLC	10	kclb	hcc_1195	NA	NA	10.461	8.47857	8.98954	10.2616	10.0197	0.378512	4.74953	8.1819	11.2791	10.2419
		gsm887037	carcinoma	breast	Ma_Ca	12	atcc	hcc1395	NA	NA	9.83779	6.65964	4.48543	9.53586	10.2385	1.67807	10.7085	11.019	11.3864	10.1993
		gsm887038	carcinoma	breast	Ma_Ca	12	atcc	hcc1419	NA	NA	10.453	7.25077	7.47654	8.21383	7.24793	8.07414	8.38543	7.19279	9.61268	11.924
		gsm887039	carcinoma	breast	Ma_Ca	12	atcc	hcc1428	NA	NA	9.0864	6.1375	5.89966	9.2724	9.63136	5.41278	9.02818	6.30561	10.364	10.7666
		gsm887041	carcinoma	breast	Ma_Ca	12	atcc	hcc1569	NA	NA	10.3042	9.29737	6.30743	8.74752	11.4084	4.76553	8.07788	7.21529	10.1182	11.3773
		gsm887042	carcinoma	breast	Ma_Ca	12	atcc	hcc1599	NA	NA	9.91886	8.76155	5.0268	9.72417	12.0459	2.32193	9.76205	8.29232	10.0938	11.1804
		gsm887045	carcinoma	breast	Ma_Ca	12	atcc	hcc1937	NA	NA	9.94383	7.05528	7.48945	8.20065	9.60066	0	7.87344	7.9331	10.2303	10.0657
		gsm887047	carcinoma	breast	Ma_Ca	12	atcc	hcc202	NA	NA	9.15583	8.61581	6.46271	9.33002	5.53916	5.30012	8.02181	7.6851	10.7666	11.1967
		gsm887048	carcinoma	breast	Ma_Ca	12	atcc	hcc2157	NA	NA	11.3496	7.96867	7.10224	8.74079	12.0257	1.926	9.21893	6.95652	9.26115	11.1474
		gsm887049	carcinoma	breast	Ma_Ca	12	atcc	hcc2218	NA	NA	10.6916	7.1467	7.26585	8.32328	11.0849	5.90207	7.19476	6.9542	9.02209	11.0751
		gsm887050	carcinoma	lung	NSCLC	10	kclb	hcc_2279	NA	NA	8.71836	5.98641	7.19574	10.2069	11.1241	0.137504	6.10852	8.54844	11.4335	11.2435
		gsm887051	carcinoma	lung	NSCLC	10	atcc	hcc2935	NA	NA	9.65928	7.33181	8.45492	10.1147	7.90448	5.37156	6.77742	8.47816	10.2018	9.83779
		gsm887052	carcinoma	lung	SCLC	9	dsmz	hcc_33	NA	NA	9.21408	8.56186	7.48784	7.66178	3.23266	0	9.79572	7.38802	10.3827	9.74668
		gsm887053	carcinoma	lung	NSCLC	10	dsmz	hcc_366	NA	NA	9.19795	6.49665	6.86913	9.90674	9.50005	0	7.24031	9.84329	12.0742	10.1975
		gsm887057	carcinoma	large_intestine	Col_Ca	14	hsrrb	hcc_56	NA	NA	10.2126	4.80219	5.66107	8.87928	11.7328	6.56986	5.07468	6.6851	9.44377	9.91916
		gsm887058	carcinoma	breast	Ma_Ca	12	atcc	hcc70	NA	NA	8.63844	7.507	8.1814	9.32103	9.82559	0	10.0462	8.13289	10.3675	9.72809
		gsm887059	carcinoma	lung	NSCLC	10	dsmz	hcc_78	NA	NA	9.53411	5.52356	9.47857	9.70977	10.038	0	4.47249	8.37547	11.7395	10.2981
		gsm887064	lymphoid_neoplasm	haematopoietic_and_lymphoid_tissue	NA	NA	dsmz	hdlm_2	NA	NA	7.47978	0	8.65928	8.82209	10.5225	0	0	9.2053	8.79116	10.411
		gsm887065	lymphoid_neoplasm	haematopoietic_and_lymphoid_tissue	NA	NA	dsmz	hd_my_z	NA	NA	10.0048	8.88874	7.94486	7.0268	10.6306	0.925999	8.78496	9.19476	11	10.4549
		gsm887066	carcinoma	breast	Ma_Ca	12	dsmz	hdq_p1	NA	NA	9.05907	8.18636	7.4271	8.95012	9.31084	3.32193	7.89845	8.61949	10.1508	10.8556
		gsm887067	carcinoma	endometrium	ENAo_Ca	16	hsrrb	hec_108	NA	NA	9.94398	7.69697	6.23649	8.72554	10.9275	3.74416	8.53644	9.43421	10.4906	10.9897
		gsm887068	carcinoma	endometrium	ENAo_Ca	16	hsrrb	hec_151	NA	NA	9.91034	7.50621	7.41278	8.67349	11.0447	2.26303	7.42543	10.7523	10.3193	11.1553
		gsm887069	carcinoma	endometrium	ENAo_Ca	16	atcc	hec_1_a	NA	NA	9.69017	7.94953	7.90207	8.78986	10.1416	2.48543	2.90689	9.10957	11.1736	10.8234
		gsm887070	carcinoma	endometrium	ENAo_Ca	16	atcc	hec_1_b	NA	NA	10.296	9.44522	7.05961	9.42815	10.5519	2.10434	8.4271	7.25644	10.9786	10.7357
		gsm887071	carcinoma	endometrium	ENAo_Ca	16	hsrrb	hec_251	NA	NA	9.91154	7.61471	10.2319	8.46597	9.95928	3.43296	8.96838	10.4894	9.78333	10.832
		gsm887072	carcinoma	endometrium	ENAo_Ca	16	hsrrb	hec_265	NA	NA	9.81506	3.72247	5.98413	9.82893	10.3808	0	8.36982	11.6539	12.939	9.74147
		gsm887074	carcinoma	endometrium	ENAo_Ca	16	hsrrb	hec_59	NA	NA	9.49985	7.72792	11.3673	7.85798	8.38759	1.53605	7.05311	9.58984	10.1712	10.2992
		gsm887082	lymphoid_neoplasm	haematopoietic_and_lymphoid_tissue	NA	NA	atcc	hh	NA	NA	9.45245	2.03562	8.22978	8.27659	11.819	6.32193	7.47978	7.59096	9.49005	11.3051
		gsm887083	haematopoietic_neoplasm	haematopoietic_and_lymphoid_tissue	AML	5	atcc	hl_60	NA	NA	9.84046	5.05311	6.13134	8.78202	12.8295	4.24793	7.32283	9.3906	10.6301	11.1493
		gsm887085	carcinoma	lung	NSCLC	10	atcc	hlf_a	NA	NA	7.94895	6.17393	5.43296	9.0542	8.26819	0	6.86913	10.6089	11.7958	10.4652
		gsm887087	malignant_melanoma	skin	Mel	20	atcc	hmcb	NA	NA	10.2341	8.54187	10.2939	5.07468	10.7269	3.8679	9.803	11.3224	11.3341	10.7659
		gsm887088	osteosarcoma	bone	NA	NA	atcc	hos	NA	NA	10.4151	8.95855	8.41954	7.69349	6.0045	0.678072	9.01067	9.85175	10.3494	10.3579
		gsm887089	carcinoma	pancreas	Pa_Ca	15	atcc	hpac	NA	NA	8.80349	3.05311	5.83542	12.1698	10.5861	3.26303	6.20163	11.1127	11.5541	10.4507
		gsm887090	carcinoma	pancreas	Pa_Ca	15	atcc	hpaf_ii	NA	NA	9.86016	5.84298	8.88081	9.10905	11.6234	0	6.86666	10.6883	12.2544	10.5022
		gsm887091	lymphoid_neoplasm	haematopoietic_and_lymphoid_tissue	ALL	4	dsmz	hpb_all	NA	NA	9.0728	3.15381	6.27612	8.32283	11.8874	1.76553	9.11998	6.59395	10.0756	10.6824
		gsm887092	carcinoma	urinary_tract	U_Ca	21	atcc	hs_172_t	NA	NA	7.86542	5.8679	4.70598	9.29462	6.40769	6.63372	5.90689	10.3579	12.2573	10.8465
		gsm887093	carcinoma	lung	NSCLC	10	atcc	hs_229_t	NA	NA	8.981	7.10224	5.91409	7.66107	8.72928	0.378512	7.86295	8.72076	11.4111	10.706
		gsm887094	carcinoma	breast	Ma_Ca	12	atcc	hs_274_t	NA	NA	8.92273	8.41659	7.89966	7.20457	8.72826	2.48543	9.23577	11.0283	11.6853	10.2018
		gsm887095	carcinoma	breast	Ma_Ca	12	atcc	hs_281_t	NA	NA	8.44832	7.13545	7.59768	8.35579	8.93899	0	7.55612	7.97441	11.3464	10.2358
		gsm887097	carcinoma	breast	Ma_Ca	12	atcc	hs_343_t	NA	NA	8.54728	8.0493	6.47897	6.80993	9.06663	0	8.16692	9.48422	12.1338	10.1529
		gsm887099	malignant_melanoma	skin	Mel	20	atcc	hs_600_t	NA	NA	8.95507	7.53294	6.51885	6.84298	8.00619	0	8.47492	8.11009	11.5816	10.3502
		gsm887100	lymphoid_neoplasm	haematopoietic_and_lymphoid_tissue	NA	NA	atcc	hs_604_t	NA	NA	9.0207	9.07253	6.05094	7.55689	9.29577	2.1375	8.33985	9.29646	11.4237	11.3189
		gsm887101	carcinoma	breast	Ma_Ca	12	atcc	hs_606_t	NA	NA	8.43463	7.4271	8.18388	7.54458	8.66249	0.378512	8.48099	10.6924	11.8985	10.4814
		gsm887102	lymphoid_neoplasm	haematopoietic_and_lymphoid_tissue	NA	NA	atcc	hs_611_t	NA	NA	9.86078	4.90207	7.1127	7.77215	9.93236	2.37851	6.84549	7.4822	9.14057	10.2734
		gsm887103	lymphoid_neoplasm	haematopoietic_and_lymphoid_tissue	NA	NA	atcc	hs_616_t	NA	NA	9.41532	8.15987	7.69279	7.1375	8.7187	0.378512	8.03012	10.3088	11.6713	10.2902
		gsm887104	carcinoma	lung	NSCLC	10	atcc	hs_618_t	NA	NA	8.5611	6.7761	4.91169	8.35226	8.94105	0	7.21917	10.0041	11.6926	9.8117
		gsm887105	carcinoma	large_intestine	Col_Ca	14	atcc	hs_675_t	NA	NA	8.78529	7.26866	4.82273	8.54342	7.53761	0.378512	7.17991	11.5529	12.3223	10.3
		gsm887106	glioma	central_nervous_system	Glioma	17	atcc	hs_683	NA	NA	9.12645	4.56071	6.62059	8.30195	7.73268	3.12102	7.35931	10.9408	11.3582	10.5824
		gsm887107	malignant_melanoma	skin	Mel	20	atcc	hs_688_a__t	NA	NA	9.00619	6.69627	5.75756	5.56986	8.69	0	7.96751	8.3672	10.8559	10.5431
		gsm887109	carcinoma	large_intestine	Col_Ca	14	atcc	hs_698_t	NA	NA	8.66142	8.1153	6.31107	7.76686	8.98071	0.584963	8.87836	10.2909	11.4732	10.3105
		gsm887110	giant_cell_tumour	bone	NA	NA	atcc	hs_706_t	NA	NA	8.74046	8.34119	8.79344	6.52042	8.43962	0	8.56453	11.436	10.8191	10.3738
		gsm887112	other	bone	NA	NA	atcc	hs_737_t	NA	NA	9.18413	7.83857	7.13237	7.49185	8.16591	0	8.64602	9.71459	11.1775	10.8445
		gsm887113	carcinoma	breast	Ma_Ca	12	atcc	hs_739_t	NA	NA	8.66959	7.69836	6.95187	7.30469	9.15406	1.58496	8.89118	10.5379	12.2781	10.6068
		gsm887114	carcinoma	breast	Ma_Ca	12	atcc	hs_742_t	NA	NA	8.32598	8.40982	6.92719	7.87836	8.61324	1.96347	8.6489	10.658	12.4822	10.5049
		gsm887115	carcinoma	stomach	Ga_Ca	6	atcc	hs_746t	NA	NA	9.8351	4.49185	6.75489	4.32912	10.4609	0	4.36457	9.29209	12.0508	11.5747
		gsm887116	lymphoid_neoplasm	haematopoietic_and_lymphoid_tissue	NA	NA	atcc	hs_751_t	NA	NA	8.46475	7.39746	7.95478	7.55536	8.78103	0	8.67948	10.8219	11.525	10.0007
		gsm887117	carcinoma	pancreas	Pa_Ca	15	atcc	hs_766t	NA	NA	10.452	3.94486	6.50621	9.36282	9.7705	1.80735	8.4475	9.52865	11.1893	10.7264
		gsm887118	chondrosarcoma	bone	NA	NA	atcc	hs_819_t	NA	NA	8.72622	8.39232	6.96232	7.58946	8.36807	1.88753	8.83479	9.544	12.1338	10.3611
		gsm887119	giant_cell_tumour	bone	NA	NA	atcc	hs_821_t	NA	NA	8.74012	8.78103	8.28355	7.99718	8.52435	0	6.67101	11.749	11.5854	10.32
		gsm887120	ewings_sarcoma-peripheral_primitive_neuroectodermal_tumour	bone	Bo_Sa	7	atcc	hs_822_t	NA	NA	8.59358	7.26959	7.21335	7.54689	8.63408	2.88753	7.96521	9.03892	11.7199	10.254
		gsm887121	malignant_melanoma	skin	Mel	20	atcc	hs_839_t	NA	NA	8.58233	7.44211	6.92955	6.91049	8.14364	0.137504	8.5263	8.48018	10.9615	10.7172
		gsm887122	other	upper_aerodigestive_tract	Aero_Ca	11	atcc	hs_840_t	NA	NA	9.29301	5.926	5.19377	7.17792	9.52806	2.23266	6.12102	9.92184	11.4977	10.3626
		gsm887124	ewings_sarcoma-peripheral_primitive_neuroectodermal_tumour	bone	Bo_Sa	7	atcc	hs_863_t	NA	NA	8.63952	7.60881	6.81121	7.36807	7.92362	0.485427	7.63081	10.0021	11.1643	10.4045
		gsm887125	osteosarcoma	bone	NA	NA	atcc	hs_870_t	NA	NA	8.87129	7.39232	6.12928	6.4822	8.77545	0	7.83731	8.87897	10.9116	11.0296
		gsm887126	osteosarcoma	bone	NA	NA	atcc	hs_888_t	NA	NA	8.6703	6.15987	6.58796	8.44708	9.32328	2.10434	7.82972	7.22689	11.501	10.7744
		gsm887127	malignant_melanoma	skin	Mel	20	atcc	hs_895_t	NA	NA	8.62936	6.35931	5.2555	8.91199	8.41532	1.43296	6.70321	8.70736	11.9135	10.5578
		gsm887128	malignant_melanoma	skin	Mel	20	atcc	hs_934_t	NA	NA	8.38672	8.19623	6.60733	7.82655	9.0634	1.926	9.19131	9.24198	10.9642	10.592
		gsm887129	malignant_melanoma	skin	Mel	20	atcc	hs_936_t	NA	NA	10.7129	7.04549	7.19967	7.97671	9.91916	7.18686	8.45162	8.51017	10.8963	10.8718
		gsm887131	malignant_melanoma	skin	Mel	20	atcc	hs_940_t	NA	NA	9.37504	8.62095	7.34607	7.01681	8.72758	1.1375	8.808	11.1559	11.7771	9.80816
		gsm887133	carcinoma	upper_aerodigestive_tract	Aero_Ca	11	hsrrb	hsc_2	NA	NA	10.3657	6.75489	6.98299	9.54361	10.5963	2.1375	9.85798	10.06	9.15886	10.3281
		gsm887135	carcinoma	upper_aerodigestive_tract	Aero_Ca	11	hsrrb	hsc_4	NA	NA	10.2197	6.14771	6.58195	8.71733	9.52943	2.70044	10.0955	7.92362	9.43775	9.56491
		gsm887140	malignant_melanoma	skin	Mel	20	atcc	ht_144	NA	NA	10.2606	6.98071	5.76818	7.14057	8.49265	2.848	7.15886	9.38435	10.513	10.61
		gsm887143	lymphoid_neoplasm	haematopoietic_and_lymphoid_tissue	B_CL	23	atcc	ht	NA	NA	9.80494	5.14568	7.54148	8.67701	10.7864	0	5.12102	8.25739	9.90899	9.73961
		gsm887144	carcinoma	biliary_tract	NA	NA	hsrrb	hucct1	NA	NA	10.9645	1.63227	7.44211	8.10538	10.8916	0.765535	7.60733	8.88173	11.6231	10.4574
		gsm887147	carcinoma	biliary_tract	NA	NA	hsrrb	huh28	NA	NA	9.36916	1.20163	6.99774	5.45286	8.73098	0	2.51096	10.2609	12.1116	11.3608
		gsm887150	lymphoid_neoplasm	haematopoietic_and_lymphoid_tissue	MM	24	atcc	huns1	NA	NA	10.6435	0	7.76686	7.74953	11.3487	0.678072	7.17493	7.71836	9.19205	10.2367
		gsm887153	lymphoid_neoplasm	haematopoietic_and_lymphoid_tissue	NA	NA	atcc	hut_102	NA	NA	8.86047	7.28633	6.853	7.51964	9.76255	2.29278	6.37851	7.36457	9.83368	11.0496
		gsm887154	lymphoid_neoplasm	haematopoietic_and_lymphoid_tissue	NA	NA	atcc	hut_78	NA	NA	9.73098	4.43296	7.64818	9.16516	10.8781	5.50462	7.44294	6.72792	10.1148	10.7873
		gsm887155	carcinoma	small_intestine	NA	NA	atcc	hutu_80	NA	NA	10.8546	8.83415	4.98641	7.32193	10.2998	1.76553	8.14619	9.35887	9.34274	11.3083
		gsm887156	carcinoma	lung	NSCLC	10	riken	ia_lm	NA	NA	10.0011	5.24413	6.65964	9.64962	11.6226	1.63227	6.42962	6.67243	10.9432	10.1334
		gsm887162	neuroblastoma	autonomic_ganglia	NB	1	atcc	imr_32	NA	NA	10.1929	8.97298	8.67172	8.94895	0	12.3417	9.60066	5.59694	11.2071	9.40833
		gsm887165	mesothelioma	pleura	Meso	13	iclc	ist_mes1	NA	NA	10.0592	6.29462	5.87036	5.92837	11.4356	4.43296	6.6879	7.2724	11.1273	11.5462
		gsm887166	mesothelioma	pleura	Meso	13	iclc	ist_mes2	NA	NA	10.4663	5.29278	7.66107	7.65249	10.6284	6.08958	4.83794	10.5778	12.3915	10.6459
		gsm887167	carcinoma	urinary_tract	U_Ca	21	atcc	j82	NA	NA	10.6813	4.74953	6.29829	7.71973	9.4208	2.20163	7.82655	10.4217	12.5394	10.3593
		gsm887168	lymphoid_neoplasm	haematopoietic_and_lymphoid_tissue	NA	NA	dsmz	jeko_1	NA	NA	11.1022	5.47249	5.1819	8.30469	12.3142	1.58496	7.65105	6.23074	9.61379	10.7417
		gsm887169	carcinoma	liver	Li_Ca	3	hsrrb	jhh_1	NA	NA	10.9775	8.07146	7.62059	8.46312	10.269	7.34607	7.26115	6.96694	9.65857	11.0912
		gsm887170	carcinoma	liver	Li_Ca	3	hsrrb	jhh_2	NA	NA	9.18587	6.61618	6.69209	7.633	9.86093	1.53605	4.44626	8.27193	10.621	11.7213
		gsm887171	carcinoma	liver	Li_Ca	3	hsrrb	jhh_4	NA	NA	10.0104	6.65249	7.13955	7.92481	9.834	0	7.96058	7.10643	9.16767	10.6962
		gsm887172	carcinoma	liver	Li_Ca	3	hsrrb	jhh_5	NA	NA	11.0244	7.24031	6.49665	10.2817	11.3308	9.33069	9.04849	9.28054	12.4279	10.5812
		gsm887175	carcinoma	ovary	Ov_Ca	0	riken	jhoc_5	NA	NA	10.8876	7.07361	7.4187	8.32283	10.8238	2.96347	6.08958	9.41827	12.0339	10.3451
		gsm887176	carcinoma	ovary	Ov_Ca	0	riken	jhom_1	NA	NA	9.6001	0	8.29232	9.19328	10.1312	1.20163	7.45861	12.074	12.9996	11.2162
		gsm887177	carcinoma	ovary	Ov_Ca	0	riken	jhom_2b	NA	NA	9.40365	3.87774	5.73606	9.42647	10.6915	1.88753	7.1334	9.20653	9.62936	10.2966
		gsm887178	carcinoma	ovary	Ov_Ca	0	riken	jhos_2	NA	NA	9.87943	7.2724	9.64458	6.99887	8.79377	0.847997	7.9472	6.80219	10.9921	11.0933
		gsm887179	carcinoma	ovary	Ov_Ca	0	riken	jhos_4	NA	NA	10.7294	9.7789	7.69	8.51806	9.93029	6.29646	10.0547	7.71012	10.4092	10.7368
		gsm887180	carcinoma	endometrium	ENAo_Ca	16	riken	jhuem_1	NA	NA	10.8119	9.52611	5.17792	8.30058	10.0062	7.49025	9.01792	10.1944	11.2539	11.9802
		gsm887182	carcinoma	endometrium	ENAo_Ca	16	riken	jhuem_3	NA	NA	9.6171	7.90509	7.50224	8.54998	9.14644	6.40088	8.77182	9.84753	10.546	10.3437
		gsm887184	haematopoietic_neoplasm	haematopoietic_and_lymphoid_tissue	NA	NA	dsmz	jk_1	NA	NA	9.13314	7.77676	9.89724	10.3807	11.9458	0.485427	7.90809	9.85985	9.97985	11.0895
		gsm887186	lymphoid_neoplasm	haematopoietic_and_lymphoid_tissue	B_CL	23	atcc	jm1	NA	NA	10.0795	3.39232	4.62644	8.75087	11.4028	0	8.91439	2	10.0872	9.5157
		gsm887188	lymphoid_neoplasm	haematopoietic_and_lymphoid_tissue	ALL	4	dsmz	jurkat	NA	NA	9.09513	8.44004	7.44294	8.89148	11.0197	4.75489	9.86759	6.98755	10.3755	10.9344
		gsm887189	haematopoietic_neoplasm	haematopoietic_and_lymphoid_tissue	NA	NA	dsmz	jurl_mk1	NA	NA	10.7246	9.48442	10.4879	8.92006	12.033	0	10.032	10.7921	9.91692	10.7264
		gsm887190	lymphoid_neoplasm	haematopoietic_and_lymphoid_tissue	NA	NA	dsmz	jvm_2	NA	NA	8.69279	6.59991	9.89315	7.62205	10.8387	2.8679	7.4446	8.2503	8.95099	11.2472
		gsm887191	lymphoid_neoplasm	haematopoietic_and_lymphoid_tissue	NA	NA	dsmz	jvm_3	NA	NA	9.67842	0.137504	10.598	8.271	11.4444	0.137504	9.10434	10.853	9.60511	10.7596
		gsm887193	haematopoietic_neoplasm	haematopoietic_and_lymphoid_tissue	NA	NA	atcc	k_562	NA	NA	10.4566	10.5319	10.7749	7.56377	10.798	2.58496	10.3966	9.8892	10.1426	11.2482
		gsm887194	glioma	central_nervous_system	Glioma	17	hsrrb	kals_1	NA	NA	8.76255	6.24031	9.01681	6.21723	8.21626	0	8.24698	8.43087	12.251	10.4858
		gsm887195	lymphoid_neoplasm	haematopoietic_and_lymphoid_tissue	NA	NA	dsmz	karpas_299	NA	NA	8.15482	2.07039	9.57365	7.84361	9.30081	0	2	10.3061	10.4852	10.556
		gsm887196	lymphoid_neoplasm	haematopoietic_and_lymphoid_tissue	MM	24	dsmz	karpas_620	NA	NA	8.90328	7.51491	5.41278	9.00225	11.9632	2.3505	9.30629	6.71149	9.68703	9.71167
		gsm887199	haematopoietic_neoplasm	haematopoietic_and_lymphoid_tissue	AML	5	atcc	kasumi_6	NA	NA	9.97398	6.07253	5.96809	8.90147	11.5504	9.65105	8.90719	6.95303	10.0905	10.7934
		gsm887200	carcinoma	stomach	Ga_Ca	6	atcc	kato_iii	NA	NA	10.2608	2.56071	8.02956	10.5437	10.185	0	2.29278	10.4826	10.956	9.8986
		gsm887201	carcinoma	pancreas	Pa_Ca	15	dsmz	kci_moh1	NA	NA	9.08587	0.263034	5.17393	10.6329	10.1307	0.378512	5.59694	9.74668	10.8309	10.7817
		gsm887202	haematopoietic_neoplasm	haematopoietic_and_lymphoid_tissue	NA	NA	dsmz	kcl_22	NA	NA	9.2484	9.93384	9.0045	8.41912	11.9984	2.20163	10.4043	9.47228	10.4329	11.0235
		gsm887203	haematopoietic_neoplasm	haematopoietic_and_lymphoid_tissue	ALL	4	dsmz	ke_37	NA	NA	9.40493	3.54844	9.03397	9.02818	11.754	5.70874	10.6527	9.71905	10.3258	9.9507
		gsm887204	carcinoma	stomach	Ga_Ca	6	riken	ke_39	NA	NA	10.3518	7.14057	8.06501	10.895	11.0761	4.39917	8.21772	9.8117	9.95681	10.2003
		gsm887205	lymphoid_neoplasm	haematopoietic_and_lymphoid_tissue	MM	24	riken	ke_97	NA	NA	10.5231	3.08746	9.42689	7.93958	11.3683	2.88753	8.77808	8.74987	9.95739	10.7839
		gsm887207	glioma	central_nervous_system	Glioma	17	hsrrb	kg_1_c	NA	NA	10.0373	6.23074	4.43962	6.98299	9.40557	0.378512	7.41785	11.1797	12.1893	11.0088
		gsm887208	haematopoietic_neoplasm	haematopoietic_and_lymphoid_tissue	AML	5	atcc	kg_1	NA	NA	9.54767	4.66107	6.93428	8.38024	12.2374	8.82528	7.91049	7.54148	10.2923	10.8319
		gsm887209	lymphoid_neoplasm	haematopoietic_and_lymphoid_tissue	MM	24	hsrrb	khm_1b	NA	NA	9.57327	7.6893	6.92837	8.10276	13.0262	2.29278	6.97154	7.70943	10.0556	10.307
		gsm887210	lymphoid_neoplasm	haematopoietic_and_lymphoid_tissue	NA	NA	hsrrb	ki_jk	NA	NA	9.83637	2.20163	4.62059	7.54226	10.9266	2.60881	4.74416	6.46761	9.45409	9.2731
		gsm887211	carcinoma	endometrium	ENAo_Ca	16	atcc	kle	NA	NA	10.9103	8.30469	8.21432	7.65249	10.2774	8.84925	7.93899	6.89724	10.4321	11.4929
		gsm887213	carcinoma	urinary_tract	U_Ca	21	hsrrb	kmbc_2	NA	NA	9.61084	6.6453	2.72247	9.46659	9.49945	2.94486	8.42459	10.1056	10.0276	10.8826
		gsm887214	lymphoid_neoplasm	haematopoietic_and_lymphoid_tissue	NA	NA	dsmz	km_h2	NA	NA	8.72554	0	9.35931	7.6844	9.48945	0	1.20163	9.46434	10.4433	11.2373
		gsm887215	lymphoid_neoplasm	haematopoietic_and_lymphoid_tissue	MM	24	hsrrb	kmm_1	NA	NA	10.8398	0.847997	6.03562	8.16742	12.7037	0.263034	6.32012	4.66676	10.2975	9.58101
		gsm887216	carcinoma	kidney	Kid_Ca	8	hsrrb	kmrc_1	NA	NA	9.50997	6.74416	7.29186	7.07575	7.56148	0.925999	3.96347	10.6372	11.7602	11.0409
		gsm887218	carcinoma	kidney	Kid_Ca	8	hsrrb	kmrc_2	NA	NA	10.0779	7.28263	6.2724	7.6872	10.2463	1.43296	0.925999	8.83605	10.6898	10.7201
		gsm887219	carcinoma	kidney	Kid_Ca	8	hsrrb	kmrc_3	NA	NA	8.72042	7.13031	4.56682	7.48704	10.2378	1.1375	5.77083	9.22882	11.3939	10.2796
		gsm887220	lymphoid_neoplasm	haematopoietic_and_lymphoid_tissue	MM	24	hsrrb	kms_11	NA	NA	9.55555	6.99661	4.74953	8.97441	12.1774	8.5744	6.54226	4.94486	11.075	10.4169
		gsm887221	lymphoid_neoplasm	haematopoietic_and_lymphoid_tissue	MM	24	dsmz	kms_12_bm	NA	NA	9.79393	0	6.33985	8.46557	12.7739	2.72247	8.12412	5.848	10.4476	10.8272
		gsm887222	lymphoid_neoplasm	haematopoietic_and_lymphoid_tissue	MM	24	atcc	kms_18	NA	NA	9.85907	6.38198	10.0287	8.23458	11.2437	0	9.34607	9.18264	9.59544	9.91259
		gsm887223	lymphoid_neoplasm	haematopoietic_and_lymphoid_tissue	MM	24	hsrrb	kms_20	NA	NA	9.80929	7.85674	6.61471	8.73742	12.4203	0.485427	8.03507	8.54303	9.60529	10.8187
		gsm887224	lymphoid_neoplasm	haematopoietic_and_lymphoid_tissue	MM	24	hsrrb	kms_21bm	NA	NA	10.4898	3.10434	7.92778	8.40131	12.4116	4.08746	8.29829	8.73403	9.67684	10.5266
		gsm887225	lymphoid_neoplasm	haematopoietic_and_lymphoid_tissue	MM	24	hsrrb	kms_26	NA	NA	10.0146	8.50502	9.95376	8.71356	12.2301	6.96347	10.3998	9.60288	10.8336	9.93605
		gsm887230	glioma	central_nervous_system	Glioma	17	hsrrb	kns_60	NA	NA	9.39832	6.78398	8.83668	7.59842	9.44357	1.926	7.65821	7.1375	10.3056	11.0416
		gsm887233	haematopoietic_neoplasm	haematopoietic_and_lymphoid_tissue	AML	5	hsrrb	ko52	NA	NA	8.94398	0	6.74685	8.50104	11.5886	9.30195	7.507	6.92362	9.73674	10.0059
		gsm887234	lymphoid_neoplasm	haematopoietic_and_lymphoid_tissue	ALL	4	dsmz	kopn_8	NA	NA	9.86666	7.59171	6.31832	7.38716	11.6515	0.485427	9.46107	4.19377	9.92466	10.9944
		gsm887235	carcinoma	pancreas	Pa_Ca	15	hsrrb	kp_2	NA	NA	10.0319	4.41278	6.45286	9.64079	8.27612	1.76553	7.14568	9.75104	11.1045	10.1183
		gsm887239	neuroblastoma	autonomic_ganglia	NB	1	hsrrb	kp_n_rt_bm_1	NA	NA	10.1849	9.10826	4.26303	8.37721	3.60881	12.5893	8.89664	5.95187	10.6457	10.4892
		gsm887244	haematopoietic_neoplasm	haematopoietic_and_lymphoid_tissue	NA	NA	atcc	ku812	NA	NA	9.46862	6.26491	9.07628	9.84815	12.4671	1.63227	7.85487	8.46475	9.38176	11.0215
		gsm887246	haematopoietic_neoplasm	haematopoietic_and_lymphoid_tissue	NA	NA	dsmz	kyo_1	NA	NA	11.3947	7.52591	6.65392	8.80864	12.9305	0	6.0917	6.70321	9.99251	10.6757
		gsm887247	carcinoma	oesophagus	Oe_Ca	22	dsmz	kyse_140	NA	NA	10.2613	7.42626	4.85798	9.42773	9.6237	3.29278	9.97255	8.7269	9.93384	10.5472
		gsm887250	carcinoma	oesophagus	Oe_Ca	22	dsmz	kyse_270	NA	NA	10.2701	7.97957	6.34341	8.51767	10.992	4.51096	8.59134	6.50144	9.61453	9.00056
		gsm887255	carcinoma	oesophagus	Oe_Ca	22	dsmz	kyse_520	NA	NA	9.90764	5.98413	6.86295	9.58177	9.42626	0	8.62022	10.9378	12.9564	11.0785
		gsm887257	lymphoid_neoplasm	haematopoietic_and_lymphoid_tissue	NA	NA	dsmz	l_1236	NA	NA	9.1467	0	7.37243	8.70079	9.82289	0.765535	3.73335	6.13134	8.90448	10.044
		gsm887259	lymphoid_neoplasm	haematopoietic_and_lymphoid_tissue	MM	24	dsmz	l_363	NA	NA	8.22062	8.92719	9.51511	9.40045	9.48402	0	9.63626	11.1022	11.7229	11.1572
		gsm887260	lymphoid_neoplasm	haematopoietic_and_lymphoid_tissue	NA	NA	dsmz	l_428	NA	NA	9.41469	0	8.72724	8.7303	10.1113	0.137504	9.27729	7.97212	9.1871	10.1381
		gsm887261	lymphoid_neoplasm	haematopoietic_and_lymphoid_tissue	NA	NA	dsmz	l_540	NA	NA	9.61029	0	10.0168	7.47411	11.2532	0	0	9.60752	9.78496	11.3434
		gsm887262	haematopoietic_neoplasm	haematopoietic_and_lymphoid_tissue	NA	NA	dsmz	lama_84	NA	NA	9.51964	9.94924	10.6406	9.64764	12.3896	3.16993	9.71579	10.4204	9.86898	10.4644
		gsm887263	carcinoma	lung	NSCLC	10	riken	lc_1/sq_sf	NA	NA	9.86882	5.63807	8.4417	10.275	11.0704	3.32193	9.19869	11.4318	11.893	11.3587
		gsm887265	carcinoma	lung	NSCLC	10	dsmz	lclc_97tm1	NA	NA	9.37699	9.53858	9.07093	9.29692	12.0531	1.32193	9.9901	10.9457	11.7551	11.5369
		gsm887272	lymphoid_neoplasm	haematopoietic_and_lymphoid_tissue	ALL	4	atcc	loucy	NA	NA	8.87529	0	9.45183	8.64494	0	9.41659	8.96	7.59171	10.066	10.3955
		gsm887273	carcinoma	lung	NSCLC	10	dsmz	lou_nh91	NA	NA	10.8464	8.53838	5.87283	7.42626	9.29989	1.1375	8.7418	9.25148	12.2608	11.058
		gsm887276	lymphoid_neoplasm	haematopoietic_and_lymphoid_tissue	MM	24	dsmz	lp_1	NA	NA	9.7364	9.20408	7.95012	8.92481	12.0666	6.25739	9.84831	9.64368	10.2297	10.0301
		gsm887277	carcinoma	large_intestine	Col_Ca	14	atcc	ls1034	NA	NA	10.6879	4.17792	6.56071	9.03287	11.0633	4.20945	7.04221	10.5929	9.26045	9.88615
		gsm887278	carcinoma	large_intestine	Col_Ca	14	atcc	ls123	NA	NA	9.62022	4.84298	8.21286	7.93133	10.5189	4.45943	6.36107	7.0607	10.4059	10.0129
		gsm887282	carcinoma	lung	NSCLC	10	hsrrb	lu65	NA	NA	9.87989	5.7252	7.78529	9.02292	10.9445	1	3.39232	9.61802	10.5146	11.1898
		gsm887283	carcinoma	lung	NSCLC	10	hsrrb	lu99	NA	NA	9.91648	6.8009	5.99774	7.94193	11.626	2.90689	8.69384	9.21286	12.1101	9.81778
		gsm887285	carcinoma	lung	NSCLC	10	dsmz	lxf_289	NA	NA	8.84235	8.89178	9.31764	10.9793	11.4239	0.678072	9.47472	12.1605	12.2439	10.6545
		gsm887286	glioma	central_nervous_system	Glioma	17	atcc	m059k	NA	NA	9.13699	5.86542	6.58796	7.95128	7.62059	2.3505	8.48261	9.11296	11.0922	10.2138
		gsm887287	haematopoietic_neoplasm	haematopoietic_and_lymphoid_tissue	AML	5	dsmz	m_07e	NA	NA	10.3282	8.01067	10.0114	8.60028	12.3531	6.97384	1.53605	9.50541	10.0319	10.5899
		gsm887288	malignant_melanoma	skin	Mel	20	atcc	malme_3m	NA	NA	9.65571	5.84549	6.56224	7.61471	9.46842	2.60881	6.824	7.16591	10.3244	9.96939
		gsm887289	lymphoid_neoplasm	haematopoietic_and_lymphoid_tissue	B_CL	23	atcc	mc116	NA	NA	10.0188	7.41278	9.2281	7.5345	12.2016	0	9.2884	7.55919	9.87437	10.5663
		gsm887290	carcinoma	ovary	Ov_Ca	0	hsrrb	mcas	NA	NA	10.1698	6.22497	9.6786	9.24055	10.2845	1	8.79377	10.6309	11.4017	10.4612
		gsm887292	carcinoma	breast	Ma_Ca	12	atcc	mda_mb_134_vi	NA	NA	9.88753	4.91169	2.65535	7.90268	9.13802	1.67807	0.137504	6.55612	9.61176	12.2983
		gsm887294	carcinoma	breast	Ma_Ca	12	atcc	mda_mb_175_vii	NA	NA	9.5378	7.08108	4.65535	7.853	7.64386	5.60288	5.79181	7.46107	9.66888	11.3639
		gsm887296	carcinoma	breast	Ma_Ca	12	atcc	mda_mb_361	NA	NA	9.85814	5.8802	4.73335	9.06905	8.14771	6.67948	9.02763	6.69766	10.7547	10.7934
		gsm887298	malignant_melanoma	skin	Mel	20	atcc	mda_mb_435s	NA	NA	10.3671	7.27984	7.30195	8.4187	7.40088	1.32193	7.72178	9.17542	11.329	10.0008
		gsm887302	carcinoma	prostate	NA	NA	atcc	mda_pca_2b	NA	NA	9.9976	8.07521	6.1639	8.91588	10.8223	2.7866	9.23362	8.71562	10.9858	11.39
		gsm887304	haematopoietic_neoplasm	haematopoietic_and_lymphoid_tissue	AML	5	dsmz	me_1	NA	NA	11.1991	7.05528	7.99209	8.54651	13.072	9.59675	2.94486	4.76553	10.2187	11.6844
		gsm887305	lymphoid_neoplasm	haematopoietic_and_lymphoid_tissue	NA	NA	dsmz	mec_1	NA	NA	9.69488	7.34074	11.1341	7.98982	11.0434	0	6.94486	9.15937	10.2816	9.90989
		gsm887306	lymphoid_neoplasm	haematopoietic_and_lymphoid_tissue	NA	NA	dsmz	mec_2	NA	NA	10.2465	1.72247	6.98299	7.36632	10.9508	0.263034	6.48059	7.02348	10.0884	10.1068
		gsm887307	haematopoietic_neoplasm	haematopoietic_and_lymphoid_tissue	NA	NA	atcc	meg_01	NA	NA	10.4007	8.96924	9.65571	9.30675	12.4821	2.65535	7.92955	7.90689	9.09935	10.3237
		gsm887314	osteosarcoma	bone	NA	NA	atcc	mg_63	NA	NA	9.85206	7.6851	2.848	6.96347	10.2391	4.14568	8.22352	8.52199	11.7751	9.91034
		gsm887315	lymphoid_neoplasm	haematopoietic_and_lymphoid_tissue	ALL	4	dsmz	mhh_call_2	NA	NA	9.30424	7.43463	5.60288	8.09011	11.9495	0	8.46883	5.08321	9.99746	10.0656
		gsm887316	lymphoid_neoplasm	haematopoietic_and_lymphoid_tissue	ALL	4	dsmz	mhh_call_3	NA	NA	9.03067	2.53605	4.24031	8.30424	11.2684	0	9.44128	6.39403	10.4337	9.66302
		gsm887317	lymphoid_neoplasm	haematopoietic_and_lymphoid_tissue	ALL	4	dsmz	mhh_call_4	NA	NA	9.18165	6.8189	3.24793	6.91169	11.3153	1.26303	9.34274	6.54071	9.74618	10.5408
		gsm887318	ewings_sarcoma-peripheral_primitive_neuroectodermal_tumour	bone	Bo_Sa	7	dsmz	mhh_es_1	NA	NA	9.8645	9.23242	10.2517	8.21043	12.1787	6.22497	10.9044	10.9502	10.62	10.0044
		gsm887319	neuroblastoma	autonomic_ganglia	NB	1	dsmz	mhh_nb_11	NA	NA	11.4448	8.97413	8.71596	7.82018	0	12.0144	9.38457	4.41954	9.14644	10.9479
		gsm887321	lymphoid_neoplasm	haematopoietic_and_lymphoid_tissue	NA	NA	atcc	mino	NA	NA	10.4395	5.52982	4.19377	8.94193	11.6796	0	8.47533	6.07682	10.7036	10.3987
		gsm887322	lymphoid_neoplasm	haematopoietic_and_lymphoid_tissue	NA	NA	atcc	mj	NA	NA	10.1738	8.12774	7.69418	8.54805	11.3705	5.41616	8.58045	7.47168	9.83305	11.2437
		gsm887325	carcinoma	stomach	Ga_Ca	6	hsrrb	mkn74	NA	NA	10.0682	2.88753	7.42291	9.01235	10.4765	3.81762	8.95361	10.1286	9.90268	9.5859
		gsm887327	carcinoma	thyroid	Thy_Ca	19	dsmz	ml_1	NA	NA	9.6954	8.57554	6.30012	9.44315	10.4537	3.48543	7.16289	9.24935	11.5017	10.408
		gsm887328	lymphoid_neoplasm	haematopoietic_and_lymphoid_tissue	MM	24	academic_lab	mm1_s	NA	NA	9.35072	4.2555	5.15381	8.01569	12.3266	3.67807	7.10643	7.03562	10.2409	11.2281
		gsm887331	haematopoietic_neoplasm	haematopoietic_and_lymphoid_tissue	NA	NA	dsmz	molm_6	NA	NA	9.77824	7.1127	5.97269	8.73877	12.7864	7.66959	9.08746	5.39232	9.70113	11.2499
		gsm887332	lymphoid_neoplasm	haematopoietic_and_lymphoid_tissue	MM	24	dsmz	molp_2	NA	NA	9.86511	3.33628	9.03864	8.66427	11.6366	3.12102	7.80478	9.2031	8.78202	10.8416
		gsm887333	lymphoid_neoplasm	haematopoietic_and_lymphoid_tissue	MM	24	dsmz	molp_8	NA	NA	9.41616	8.69244	9.29416	8.02181	11.5564	0.584963	9.40748	8.35843	9.59638	8.83321
		gsm887334	lymphoid_neoplasm	haematopoietic_and_lymphoid_tissue	ALL	4	dsmz	molt_13	NA	NA	9.03067	3.41954	4.05311	8.09064	10.8907	7.40939	8.7269	6.8936	10.6028	10.0572
		gsm887335	lymphoid_neoplasm	haematopoietic_and_lymphoid_tissue	ALL	4	dsmz	molt_16	NA	NA	8.95303	6.79701	5.81506	8.92006	12.594	0	9.15507	8.41616	10.311	10.0892
		gsm887336	lymphoid_neoplasm	haematopoietic_and_lymphoid_tissue	ALL	4	atcc	molt_4	NA	NA	10.4573	7.42206	6.01792	8.6077	11.6117	1.63227	9.4187	7.38457	10.3956	11.3589
		gsm887339	carcinoma	lung	NSCLC	10	ecacc	mor/cpr	NA	NA	10.3349	9.37895	8.78103	10.5909	11.631	6.65678	10.7455	10.8916	12.6564	11.4741
		gsm887340	lymphoid_neoplasm	haematopoietic_and_lymphoid_tissue	NA	NA	dsmz	motn_1	NA	NA	8.37634	1.96347	7.82909	8.63154	11.0733	0	4.97269	7.34163	9.88142	10.2417
		gsm887342	mesothelioma	pleura	Meso	13	atcc	msto_211h	NA	NA	9.80494	6.46761	6.58796	8.21578	12.403	1.26303	8.34119	11.803	12.2513	9.4248
		gsm887343	lymphoid_neoplasm	haematopoietic_and_lymphoid_tissue	ALL	4	dsmz	mutz_5	NA	NA	9.56129	0	4.94017	7.09381	11.8851	0	2.29278	7.89603	9.80462	10.2388
		gsm887344	haematopoietic_neoplasm	haematopoietic_and_lymphoid_tissue	AML	5	atcc	mv_4_11	NA	NA	9.81202	6.61471	5.70598	6.08321	11.6103	0.847997	8.19081	6.62498	9.6893	11.4697
		gsm887345	lymphoid_neoplasm	haematopoietic_and_lymphoid_tissue	ALL	4	dsmz	nalm_19	NA	NA	9.95594	2.1375	5.34696	7.44708	11.2593	0.378512	9.0207	6.04221	9.89905	11.0291
		gsm887346	haematopoietic_neoplasm	haematopoietic_and_lymphoid_tissue	NA	NA	dsmz	nalm_1	NA	NA	9.63662	3.43296	4.1375	8.86604	12.0215	0	9.51531	7.27798	10.1618	10.4384
		gsm887347	lymphoid_neoplasm	haematopoietic_and_lymphoid_tissue	ALL	4	dsmz	nalm_6	NA	NA	9.74062	7.42794	7.91946	7.42878	12.1933	3.44626	9.95128	7.82655	8.9571	10.7412
		gsm887349	haematopoietic_neoplasm	haematopoietic_and_lymphoid_tissue	AML	5	dsmz	nb_4	NA	NA	10.1929	5.35755	5.73335	8.50541	12.267	3.40599	8.13904	6.90929	10.6727	9.37764
		gsm887351	carcinoma	lung	SCLC	9	atcc	nci_h1092	NA	NA	8.96867	6.98527	5.87283	7.8586	3.9542	3.74416	7.32912	7.84549	9.86959	10.2102
		gsm887352	carcinoma	lung	SCLC	9	atcc	nci_h1105	NA	NA	9.07173	7.53605	5.86295	5.74953	3.7866	3.16993	8.13289	9.60862	11.0036	10.9299
		gsm887353	carcinoma	lung	NSCLC	10	atcc	nci_h1155	NA	NA	9.49406	7.01458	6.2211	7.33807	0.678072	8.94046	8.91169	8.34163	10.0611	10.6756
		gsm887354	carcinoma	lung	SCLC	9	atcc	nci_h1184	NA	NA	9.02292	7.51885	6.36807	8.56491	3.79701	5.27053	7.6907	6.31651	10.1016	10.0059
		gsm887356	carcinoma	lung	SCLC	9	atcc	nci_h1339	NA	NA	9.03892	4.38543	5.79701	9.9691	9.93029	1.926	5.59991	9.27473	12.1448	10.6783
		gsm887357	carcinoma	lung	SCLC	9	atcc	nci_h1341	NA	NA	9.70926	7.55842	5.78136	9.98627	12.3839	5.42291	10.5443	9.88783	10.9028	11.1548
		gsm887360	carcinoma	lung	NSCLC	10	atcc	nci_h1385	NA	NA	8.84643	6.22882	3.12102	10.3366	7.50383	0	6.06609	10.8626	13.1558	10.0705
		gsm887361	carcinoma	lung	NSCLC	10	atcc	nci_h1395	NA	NA	9.84204	3.87774	9.2009	8.29646	11.0666	4.17792	5.66107	8.31786	10.2426	9.24341
		gsm887363	carcinoma	lung	SCLC	9	atcc	nci_h1436	NA	NA	9.65105	6.34518	4.89724	7.1375	7.57969	1.48543	8.80768	7.9331	11.1636	10.6232
		gsm887365	carcinoma	lung	SCLC	9	atcc	nci_h146	NA	NA	10.0581	6.67666	4.32193	8.32733	10.4644	4.01792	7.18388	8.96665	10.3273	9.7497
		gsm887366	carcinoma	lung	NSCLC	10	atcc	nci_h1563	NA	NA	9.49586	5.18587	5.42626	9.30788	9.2075	0.765535	6.89603	8.41363	12.3649	11.2897
		gsm887370	carcinoma	lung	SCLC	9	atcc	nci_h1618	NA	NA	9.63063	6.37851	4.6837	7.05202	0	5.44956	7.40003	8.08428	10.7044	10.7442
		gsm887371	carcinoma	lung	NSCLC	10	atcc	nci_h1623	NA	NA	9.46209	6.2817	7.41954	10.7449	9.62278	4.38543	7.18388	11.8409	13.0343	10.5512
		gsm887372	carcinoma	lung	NSCLC	10	atcc	nci_h1648	NA	NA	11.1103	6.32193	6.59096	9.072	11.1805	0.137504	6.67666	11.2379	12.5885	10.3947
		gsm887373	carcinoma	lung	NSCLC	10	atcc	nci_h1650	NA	NA	10.3039	8.0268	5.7761	8.14975	8.33851	2.76553	8.0493	8.96751	11.0729	10.5066
		gsm887374	carcinoma	lung	NSCLC	10	atcc	nci_h1651	NA	NA	9.51787	7.66107	7.75822	9.7705	8.95768	3.07039	6.79181	10.1634	12.0922	10.9058
		gsm887375	carcinoma	lung	NSCLC	10	atcc	nci_h1666	NA	NA	9.86016	5.1819	5.22497	8.51885	11.4945	3.848	5.87036	7.1179	8.74248	10.7338
		gsm887377	carcinoma	lung	SCLC	9	atcc	nci_h1694	NA	NA	9.11972	8.03232	5.39232	6.84298	5.03562	6.24413	8.52317	5.12516	10.4784	9.5691
		gsm887379	carcinoma	lung	NSCLC	10	atcc	nci_h1734	NA	NA	9.40493	6.47411	7.98925	10.4732	9.21067	7.07039	5.56682	9.06447	10.7856	10.9805
		gsm887380	carcinoma	lung	NSCLC	10	atcc	nci_h1755	NA	NA	10.3638	6.09592	7.16692	10.3759	9.71476	1	7.15684	11.9537	12.9195	10.6783
		gsm887381	carcinoma	lung	NSCLC	10	atcc	nci_h1781	NA	NA	9.50621	7.44128	7.25739	10.7189	9.70425	3.7761	4.853	9.33494	11.1257	11.0697
		gsm887384	carcinoma	lung	SCLC	9	atcc	nci_h1836	NA	NA	9.8117	6.90328	6.30925	8.07948	0	0	8.16038	8.8716	10.5547	11.3112
		gsm887386	carcinoma	lung	NSCLC	10	atcc	nci_h1869	NA	NA	9.39917	8.54303	9.94851	11.5596	10.706	0	8.63154	9.23026	12.2102	10.6658
		gsm887387	carcinoma	lung	SCLC	9	atcc	nci_h1876	NA	NA	8.79734	6.45286	4.7866	7.00899	7.01011	4.7866	7.85798	6.34341	10.8876	9.77396
		gsm887388	carcinoma	lung	NSCLC	10	atcc	nci_h1915	NA	NA	8.69662	6.79051	6.74685	8.99972	9.5074	1.07039	7.5157	9.80074	11.7755	11.0939
		gsm887389	carcinoma	lung	SCLC	9	atcc	nci_h1930	NA	NA	10.5963	8.06717	7.17991	8.29416	9.84596	3.9542	7.93369	7.54612	10.7479	10.5297
		gsm887391	carcinoma	lung	SCLC	9	atcc	nci_h1963	NA	NA	9.16516	7.88874	6.16591	6.60437	0	0.137504	8.15987	6.22689	10.24	10.3924
		gsm887395	carcinoma	lung	NSCLC	10	atcc	nci_h2023	NA	NA	9.69766	7.26021	9.71905	11.1202	10.1707	2.32193	6.40769	11.5216	12.7265	11.061
		gsm887396	carcinoma	lung	SCLC	9	atcc	nci_h2029	NA	NA	9.2717	6.22882	4.07039	9.22593	3.12102	1.63227	7.65607	9.52493	10.4101	10.5223
		gsm887400	carcinoma	lung	SCLC	9	atcc	nci_h2081	NA	NA	9.82193	8.05961	6.20555	8.25692	11.5358	0	6.88264	8.88081	10.8836	9.77116
		gsm887401	carcinoma	lung	NSCLC	10	atcc	nci_h2085	NA	NA	10.4369	6.24222	6.79181	8.18785	10.5286	7.66249	7.98413	7.41447	9.6575	10.656
		gsm887402	carcinoma	lung	NSCLC	10	atcc	nci_h2087	NA	NA	10.1586	9.29875	8.66959	11.8348	12.0264	0	10.1111	10.2736	12.7877	10.9884
		gsm887403	carcinoma	lung	SCLC	9	atcc	nci_h209	NA	NA	9.7738	8.02735	5.52356	8.49065	0	1.80735	8.85237	8.67983	10.4037	10.0757
		gsm887404	carcinoma	lung	NSCLC	10	atcc	nci_h2106	NA	NA	10.0666	10.283	6.86913	7.79701	0.378512	11.9163	9.51806	6.68229	11.7846	11.1821
		gsm887406	carcinoma	lung	SCLC	9	atcc	nci_h211	NA	NA	10.295	9.09329	5.99774	10.1087	12.5259	5.67525	7.36194	5.95187	11.4187	10.7388
		gsm887409	carcinoma	lung	SCLC	9	atcc	nci_h2141	NA	NA	9.28425	7.39917	4.84298	6.49185	0	4.29278	9.36151	8.58233	11.0064	10.03
		gsm887411	carcinoma	lung	SCLC	9	atcc	nci_h2171	NA	NA	10.3661	7.98755	6.79572	8.54921	12.8701	2.3505	9.60214	7.09487	11.6777	10.2549
		gsm887413	carcinoma	lung	SCLC	9	atcc	nci_h2196	NA	NA	9.04876	6.26115	5.8679	9.11842	6.34873	2.23266	7.43212	6.25361	10.3948	11.0123
		gsm887414	carcinoma	lung	SCLC	9	atcc	nci_h2227	NA	NA	9.81314	8.05039	6.71425	6.92837	0	7.35931	7.6886	7.32912	10.0898	10.2082
		gsm887416	carcinoma	lung	NSCLC	10	atcc	nci_h226	NA	NA	9.83542	6.66676	7.41363	6.92244	10.2064	2.926	7.1918	9.19795	12.5403	10.3323
		gsm887419	carcinoma	lung	NSCLC	10	atcc	nci_h2342	NA	NA	9.77791	6.46434	5.40599	10.5413	9.22255	9.22376	5.92125	6.34518	12.2209	10.1411
		gsm887420	carcinoma	lung	NSCLC	10	atcc	nci_h2347	NA	NA	9.89936	6.82273	8.20604	9.06878	10.4807	0	4.78136	8.90056	11.44	11.3849
		gsm887422	carcinoma	lung	NSCLC	10	atcc	nci_h2405	NA	NA	9.70598	5.7761	7.07682	10.0902	10.2403	3.43296	6.2724	10.0403	11.8316	9.34873
		gsm887423	carcinoma	lung	NSCLC	10	atcc	nci_h2444	NA	NA	10.426	8.18239	7.29921	9.02514	9.20482	1.63227	9.631	9.18165	11.8098	10.4363
		gsm887424	mesothelioma	pleura	Meso	13	atcc	nci_h2452	NA	NA	9.74164	7.02459	4.45286	7.2724	10.0771	1.88753	6.68229	11.2411	12.7197	10.7696
		gsm887426	carcinoma	lung	NSCLC	10	ecacc	nci_h322	NA	NA	9.63735	4.63227	5.54844	11.3754	9.27426	0	6.32193	12.2209	12.8743	10.7004
		gsm887432	carcinoma	lung	SCLC	9	atcc	nci_h510	NA	NA	10.0861	8.32418	6.1127	9.74467	7.32733	3.82782	8.73978	9.30902	10.0619	10.2801
		gsm887433	carcinoma	lung	NSCLC	10	atcc	nci_h520	NA	NA	9.97628	7.84109	5.2854	9.94105	10.3772	4.93546	9.98655	10.2036	11.4253	10.9786
		gsm887435	carcinoma	lung	SCLC	9	atcc	nci_h524	NA	NA	10.4841	10.0336	7.02237	7.55995	12.6667	4.18587	8.57365	6.55152	10.0996	9.96058
		gsm887436	carcinoma	lung	SCLC	9	atcc	nci_h526	NA	NA	10.3351	9.63172	5.8505	9.28679	0	11.9754	8.40854	6.40939	10.8015	10.0329
		gsm887437	carcinoma	lung	NSCLC	10	atcc	nci_h596	NA	NA	9.87237	7.60214	6.83542	10.8969	9.64638	2.03562	7.14057	9.54516	11.8573	11.0908
		gsm887438	carcinoma	lung	NSCLC	10	atcc	nci_h647	NA	NA	9.09777	7.88935	8.93428	10.426	10.2753	3.3505	9.56453	12.2704	12.4922	9.86202
		gsm887439	carcinoma	lung	NSCLC	10	atcc	nci_h650	NA	NA	10.1534	6.3906	6.47735	8.44832	10.54	0	0.485427	7.21917	10.5386	11.4154
		gsm887440	carcinoma	prostate	NA	NA	atcc	nci_h660	NA	NA	9.72605	7.25077	5.41954	8.37678	7.94251	4.35755	8.4292	8.57894	10.5329	11.0564
		gsm887442	carcinoma	lung	SCLC	9	atcc	nci_h69	NA	NA	9.81378	7.67525	7.10538	8.49745	3.926	12.2641	7.65821	7.1375	11.2993	10.8846
		gsm887444	carcinoid-endocrine_tumour	lung	NA	NA	atcc	nci_h727	NA	NA	10.1134	6.29094	5.57894	9.1533	9.23146	1.76553	7.08215	8.93634	11.2927	9.98769
		gsm887446	carcinoma	lung	NSCLC	10	atcc	nci_h810	NA	NA	9.48623	8.70529	6.88996	9.73234	11.6673	2.76553	7.9331	6.99095	10.8654	10.4571
		gsm887447	carcinoma	lung	SCLC	9	atcc	nci_h82	NA	NA	10.8737	9.43484	7.75756	8.96058	12.532	5.0045	9.01569	6.17991	10.2692	9.51629
		gsm887449	carcinoma	lung	SCLC	9	atcc	nci_h841	NA	NA	10.2105	8.72007	8.10591	8.43379	9.43233	0.765535	7.7866	7.35755	11.9033	10.8477
		gsm887450	carcinoma	lung	NSCLC	10	kclb	nci_h854	NA	NA	10.6919	4.00899	5.89482	9.48583	11.8404	3.32193	3.29278	11.1808	9.39981	10.9805
		gsm887451	carcinoma	lung	SCLC	9	atcc	nci_h889	NA	NA	8.84392	9.53916	6.04439	8.28679	6.98185	0.847997	9.1581	7.61102	11.0121	11.3531
		gsm887452	lymphoid_neoplasm	haematopoietic_and_lymphoid_tissue	MM	24	atcc	nci_h929	NA	NA	10.958	5.47897	6.47897	7.93015	9.87912	3.41954	6.08534	5.38888	9.49386	12.0792
		gsm887454	haematopoietic_neoplasm	haematopoietic_and_lymphoid_tissue	NA	NA	hsrrb	nco2	NA	NA	10.0707	10.5135	9.63372	8.90207	12.7624	4.59694	8.61434	9.45841	8.96982	10.2703
		gsm887455	neuroblastoma	autonomic_ganglia	NB	1	hsrrb	nh_6	NA	NA	9.80607	8.25267	6.26679	8.05039	6.27053	12.2358	8.50502	7.26772	9.73302	10.5572
		gsm887456	carcinoma	ovary	Ov_Ca	0	atcc	nih:ovcar_3	NA	NA	9.9571	8.9678	6.78921	8.30561	8.60326	4.35755	9.71853	8.67701	11.3044	10.3471
		gsm887457	glioma	central_nervous_system	Glioma	17	hsrrb	nmc_g1	NA	NA	9.43275	7.36982	4.18587	7.64313	8.3505	2.16993	7.96463	10.7541	11.8966	10.3394
		gsm887458	haematopoietic_neoplasm	haematopoietic_and_lymphoid_tissue	AML	5	hsrrb	nomo_1	NA	NA	9.72843	2.16993	4.926	8.13494	11.1062	2.45943	6.07039	6.50938	10.0868	10.1348
		gsm887459	lymphoid_neoplasm	haematopoietic_and_lymphoid_tissue	B_CL	23	dsmz	nu_dhl_1	NA	NA	10.471	1.1375	5.66959	9.00955	12.4615	1.26303	10.4655	7.49426	9.85456	10.6683
		gsm887460	lymphoid_neoplasm	haematopoietic_and_lymphoid_tissue	B_CL	23	dsmz	nu_dul_1	NA	NA	9.96347	2.63227	6.1918	8.02735	11.9688	0	9.75121	5.58496	10.3621	9.86
		gsm887461	carcinoma	stomach	Ga_Ca	6	hsrrb	nugc_2	NA	NA	9.75872	6.85175	5.74416	9.47634	9.98142	4.85798	9.50104	8.30834	10.5462	11.3844
		gsm887463	carcinoma	stomach	Ga_Ca	6	riken	nugc_4	NA	NA	10.1245	6.0268	8.52904	10.7419	10.9774	0.137504	6.5345	11.2458	11.5479	10.4495
		gsm887464	carcinoma	ovary	Ov_Ca	0	ecacc	oaw28	NA	NA	9.70442	8.71665	7.21043	8.51728	8.87067	8.22738	8.38802	8.48945	10.3965	9.79393
		gsm887465	carcinoma	ovary	Ov_Ca	0	ecacc	oaw42	NA	NA	11.1145	6.97269	7.59991	8.36019	9.83936	3.05311	6.92006	7.7211	9.67737	12.4776
		gsm887466	carcinoma	ovary	Ov_Ca	0	iclc	oc_314	NA	NA	10.953	8.24982	8.09961	8.16189	10.5153	3.32193	8.56529	7.50541	9.9976	11.3042
		gsm887467	carcinoma	ovary	Ov_Ca	0	iclc	oc_316	NA	NA	10.7608	7.88935	7.7761	8.11998	10.4039	0	8.22978	7.65607	10.0845	10.9681
		gsm887468	haematopoietic_neoplasm	haematopoietic_and_lymphoid_tissue	AML	5	dsmz	oci_aml2	NA	NA	10.6622	2.37851	5.8505	9.28147	11.8059	1.96347	8.97613	8.6872	9.59638	10.2649
		gsm887469	haematopoietic_neoplasm	haematopoietic_and_lymphoid_tissue	AML	5	dsmz	oci_aml3	NA	NA	10.3627	9.42164	8.4149	6.66391	11.7645	2.03562	10.338	8.46025	9.26491	11.0939
		gsm887470	haematopoietic_neoplasm	haematopoietic_and_lymphoid_tissue	AML	5	dsmz	oci_aml5	NA	NA	9.79766	8.2484	8.47411	8.8141	12.1292	1.80735	9.12593	8.6453	9.86279	11.026
		gsm887471	lymphoid_neoplasm	haematopoietic_and_lymphoid_tissue	B_CL	23	dsmz	oci_ly_19	NA	NA	10.5546	0.765535	6.08534	8.07735	12.4832	0.137504	9.13031	6.66249	9.451	10.7363
		gsm887472	lymphoid_neoplasm	haematopoietic_and_lymphoid_tissue	B_CL	23	academic_lab	oci_ly3	NA	NA	10.6898	3.63227	4.10434	8.08958	11.4441	1.80735	7.1334	6.12516	10.1176	11.4727
		gsm887473	haematopoietic_neoplasm	haematopoietic_and_lymphoid_tissue	AML	5	dsmz	oci_m1	NA	NA	9.80349	9.28239	9.62881	9.44936	11.963	1	0	9.02181	9.87098	9.4475
		gsm887475	carcinoma	oesophagus	Oe_Ca	22	ecacc	oe19	NA	NA	10.8106	8.82305	5.42291	11.2757	11.7357	3.52356	8.9507	10.6448	11.0647	10.8942
		gsm887476	other	oesophagus	Oe_Ca	22	ecacc	oe33	NA	NA	10.4309	1.76553	7.54689	9.58421	10.4294	3.15381	3.74416	10.1009	10.9465	10.4095
		gsm887477	primitive_neuroectodermal_tumour-medulloblastoma	central_nervous_system	Glioma	17	hsrrb	ons_76	NA	NA	10.7708	7.08428	7.04002	8.6756	9.61434	0.678072	8.35182	9.30218	8.17891	10.5418
		gsm887478	lymphoid_neoplasm	haematopoietic_and_lymphoid_tissue	MM	24	dsmz	opm_2	NA	NA	8.9334	3.26303	10.0943	7.98185	11.8833	5.90929	3.01792	9.7662	10.223	8.89118
		gsm887480	chondrosarcoma	bone	NA	NA	hsrrb	oums_27	NA	NA	8.83605	6.57894	6.12722	6.93782	8.78921	1.37851	7.18884	8.69801	9.8889	10.3683
		gsm887481	carcinoma	ovary	Ov_Ca	0	ecacc	ov56	NA	NA	9.27053	7.03122	8.32553	9.2937	11.3123	3.21723	8.50898	9.25432	10.9613	11.9291
		gsm887482	carcinoma	ovary	Ov_Ca	0	ecacc	ov7	NA	NA	10.3255	4.99095	6.17991	9.82193	11.0839	2.16993	5.69766	7.53838	11.5806	11.2411
		gsm887484	carcinoma	ovary	Ov_Ca	0	nci/dctd	ovcar_4	NA	NA	10.3233	8.83099	8.27146	7.92541	9.53877	5.85549	9.52591	8.05745	9.26444	10.6401
		gsm887486	carcinoma	ovary	Ov_Ca	0	riken	ovk18	NA	NA	10.4113	9.27682	8.04494	8.55804	10.0723	0	8.29232	6.16792	10.9975	11.1544
		gsm887487	carcinoma	ovary	Ov_Ca	0	hsrrb	ovkate	NA	NA	8.45656	9.76802	5.55459	8.15178	8.36588	8.58383	7.8936	7.61102	10.4692	10.4898
		gsm887488	carcinoma	ovary	Ov_Ca	0	hsrrb	ovmana	NA	NA	9.56986	8.87283	10.0576	7.91648	8.24982	3.44626	7.22497	10.0367	11.763	9.99124
		gsm887489	carcinoma	ovary	Ov_Ca	0	hsrrb	ovsaho	NA	NA	11.5828	9.22858	6.92125	7.4545	9.86697	4.1375	9.1581	6.67666	9.33807	11.3362
		gsm887490	carcinoma	ovary	Ov_Ca	0	hsrrb	ovtoko	NA	NA	10.4268	7.42543	8.69314	8.32238	9.28077	0	4.99095	8.40301	11.8024	11.3792
		gsm887491	lymphoid_neoplasm	haematopoietic_and_lymphoid_tissue	ALL	4	dsmz	p12_ichikawa	NA	NA	9.57988	2.67807	4.43296	8.48099	10.8135	6.50303	9.37699	5.97039	10.2116	10.2233
		gsm887492	haematopoietic_neoplasm	haematopoietic_and_lymphoid_tissue	AML	5	hsrrb	p31/fuj	NA	NA	9.28332	3.39232	9.32755	8.20897	11.2764	2.98185	10.1326	8.97241	9.57005	10.7304
		gsm887493	lymphoid_neoplasm	haematopoietic_and_lymphoid_tissue	NA	NA	atcc	p3hr_1	NA	NA	10.1013	6.67384	5.41616	7.87098	12.287	2.8679	8.20261	7.16491	9.70563	10.2258
		gsm887495	carcinoma	pancreas	Pa_Ca	15	atcc	panc_02_13	NA	NA	9.35226	5.32553	6.60288	8.80155	10.0464	0.847997	7.46434	9.37547	11.333	10.3282
		gsm887496	carcinoma	pancreas	Pa_Ca	15	atcc	panc_03_27	NA	NA	10.1874	7.17293	6.64386	8.99661	10.43	4.70598	6.926	8.07414	10.4899	9.84329
		gsm887499	carcinoma	pancreas	Pa_Ca	15	atcc	panc_08_13	NA	NA	10.2215	3.08746	6.36282	8.93605	10.086	0.378512	6.64962	9.47513	11.4763	10.7209
		gsm887503	carcinoma	pancreas	Pa_Ca	15	dsmz	pa_tu_8988s	NA	NA	10.4481	3.37851	4.59096	9.51767	10.4374	1.53605	6.07682	7.80284	9.3921	10.9195
		gsm887505	carcinoma	lung	NSCLC	10	riken	pc_14	NA	NA	10.0425	7.24508	9	10.0665	9.37938	0.263034	9.10879	11.592	12.0887	11.1607
		gsm887506	carcinoma	prostate	NA	NA	atcc	pc_3	NA	NA	9.91079	4.18587	8.71939	8.78823	10.0276	0	7.67878	7.85175	11.3927	10.3033
		gsm887507	lymphoid_neoplasm	haematopoietic_and_lymphoid_tissue	MM	24	riken	pcm6	NA	NA	9.95884	9.48119	10.843	8.93664	11.4358	3.90689	10.5309	9.76338	10.4569	10.1987
		gsm887508	carcinoma	upper_aerodigestive_tract	Aero_Ca	11	ecacc	pe/ca_pj15	NA	NA	9.53352	4.8679	4.60288	9.07307	10.5736	1.1375	5.73606	8.50303	10.69	11.2927
		gsm887511	carcinoma	upper_aerodigestive_tract	Aero_Ca	11	ecacc	pe/ca_pj49	NA	NA	10.5645	5.74685	5.51412	8.87344	9.69453	0	6.69209	8.76122	11.2722	12.0661
		gsm887512	lymphoid_neoplasm	haematopoietic_and_lymphoid_tissue	ALL	4	hsrrb	peer	NA	NA	9.7975	4.6893	6.06178	8.64997	10.5288	4.90689	9.43879	8.76653	10.2584	10.8797
		gsm887513	lymphoid_neoplasm	haematopoietic_and_lymphoid_tissue	ALL	4	dsmz	pf_382	NA	NA	8.78627	7.71768	6.48543	7.45533	9.51076	3.926	10.0579	8.13443	10.1753	10.6333
		gsm887516	carcinoma	pancreas	Pa_Ca	15	riken	pk_45h	NA	NA	9.71218	7.14466	4.3505	7.99379	9.43588	3.66676	5.76022	9.4672	11.9674	10.2583
		gsm887517	carcinoma	pancreas	Pa_Ca	15	riken	pk_59	NA	NA	10.0799	3.65535	8.2427	8.4508	10.7285	3.47249	2.926	8.55612	11.1376	10.6344
		gsm887518	haematopoietic_neoplasm	haematopoietic_and_lymphoid_tissue	AML	5	dsmz	pl_21	NA	NA	10.1135	5.67243	9.05257	8.48704	10.8285	2.16993	9.79295	10.6476	9.55459	10.2419
		gsm887519	carcinoma	pancreas	Pa_Ca	15	atcc	pl45	NA	NA	10.1089	3.64386	4.48543	8.67313	10.8174	1.43296	4.29278	7.50938	12.06	11.1787
		gsm887520	carcinoma	liver	Li_Ca	3	atcc	plc/prf/5	NA	NA	10.4753	8.97097	7.64962	9.61102	9.85487	2.60881	6.5345	7.99605	11.9031	11.3413
		gsm887521	carcinoma	pancreas	Pa_Ca	15	ecacc	psn1	NA	NA	10.7182	7.8759	6.59694	7.76487	12.4483	1.76553	8.61287	7.65607	10.7715	10.6739
		gsm887522	carcinoma	pancreas	Pa_Ca	15	hsrrb	qgp_1	NA	NA	9.08932	7.98128	9.82845	10.0095	10.099	7.23745	10.351	11.8201	10.5684	10.1702
		gsm887523	lymphoid_neoplasm	haematopoietic_and_lymphoid_tissue	NA	NA	atcc	raji	NA	NA	10.4567	8.29692	6.51728	8.11582	12.1846	3.10434	9.0864	9.0182	10.0631	10.6672
		gsm887524	carcinoma	kidney	Kid_Ca	8	riken	rcc10rgb	NA	NA	9.17268	8.53177	4.27053	6.63807	9.92896	1.926	7.81121	7.52826	10.4843	11.0316
		gsm887526	carcinoma	large_intestine	Col_Ca	14	hsrrb	rcm_1	NA	NA	10.2823	3.36457	8.50422	9.11556	11.7651	2.37851	8.35975	9.00506	10.7964	10.3828
		gsm887527	ewings_sarcoma-peripheral_primitive_neuroectodermal_tumour	bone	Bo_Sa	7	atcc	rd_es	NA	NA	10.4589	7.26021	6.86047	8.11582	11.2423	7.82082	9.83637	9.20872	10.5923	9.88417
		gsm887529	lymphoid_neoplasm	haematopoietic_and_lymphoid_tissue	NA	NA	dsmz	rec_1	NA	NA	8.84612	8.61029	7.1416	8.97757	12.1557	0.378512	6.4446	8.56567	9.90539	10.6772
		gsm887531	carcinoma	stomach	Ga_Ca	6	hsrrb	rerf_gc_1b	NA	NA	10.4614	5.32912	4.80735	8.94457	8.94632	9.29715	9.01123	7.77742	10.282	11.0974
		gsm887532	carcinoma	lung	NSCLC	10	hsrrb	rerf_lc_ad1	NA	NA	8.47168	7.93192	7.97842	10.1167	9.01207	0	2.76553	8.56872	10.4946	11.3945
		gsm887533	carcinoma	lung	NSCLC	10	hsrrb	rerf_lc_ad2	NA	NA	10.0265	6.46761	5.74953	7.96809	10.5555	5.96116	7.0542	7.99322	10.1677	10.0852
		gsm887534	carcinoma	lung	NSCLC	10	riken	rerf_lc_ai	NA	NA	8.32103	7.65535	6.64097	8.33271	10.3136	3.01792	8.12464	10.4695	12.0156	9.32057
		gsm887535	carcinoma	lung	NSCLC	10	hsrrb	rerf_lc_kj	NA	NA	9.53041	9.00647	9.96145	8.43129	8.2817	0	7.93723	10.4217	11.5475	10.9124
		gsm887537	carcinoma	lung	NSCLC	10	hsrrb	rerf_lc_sq1	NA	NA	9.74164	6.05094	5.54844	8.49466	9.43609	2.51096	7.7211	9.40663	11.8353	10.6346
		gsm887539	lymphoid_neoplasm	haematopoietic_and_lymphoid_tissue	B_CL	23	dsmz	ri_1	NA	NA	10.4695	6.42459	5.84549	8.23793	10.7795	0	9.09672	7.11998	10.7467	10.9543
		gsm887540	leiomyosarcoma	soft_tissue	NA	NA	hsrrb	rkn	NA	NA	9.81234	7.71425	8.2341	6.46761	9.86913	3.01792	9.43962	9.46781	10.5648	10.4208
		gsm887542	carcinoma	endometrium	ENAo_Ca	16	atcc	rl95_2	NA	NA	9.56243	8.42962	5.38888	8.2341	10.7227	5.58796	9.29806	9.73775	10.8839	10.6532
		gsm887546	lymphoid_neoplasm	haematopoietic_and_lymphoid_tissue	NA	NA	atcc	rpmi_6666	NA	NA	10.0073	4.56071	8.18239	8.37938	10.4595	0	8.60474	8.03507	9.5651	11.2837
		gsm887549	lymphoid_neoplasm	haematopoietic_and_lymphoid_tissue	ALL	4	dsmz	rpmi_8402	NA	NA	9.67189	7.83605	5.6865	8.33896	9.70822	10.1876	10.5509	8.87467	9.85814	10.7072
		gsm887550	lymphoid_neoplasm	haematopoietic_and_lymphoid_tissue	ALL	4	atcc	rs4_11	NA	NA	9.71836	0.263034	5.45943	7.40173	11.5636	0.263034	9.02459	6.89482	9.81298	10.4957
		gsm887551	carcinoma	urinary_tract	U_Ca	21	ecacc	rt112/84	NA	NA	10.3672	7.86666	6.73877	9.13648	11.3048	0.847997	9.28979	9.82018	10.3596	11.2487
		gsm887553	carcinoma	urinary_tract	U_Ca	21	atcc	rt4	NA	NA	10.006	5.76818	2.82782	10.5043	9.20384	5.22497	8.74886	9.16993	9.07441	11.315
		gsm887555	sarcoma	soft_tissue	NA	NA	dsmz	s_117	NA	NA	10.1729	5.44956	6.07039	8.44294	10.0108	0.584963	6.47735	6.31832	10.9749	10.4124
		gsm887557	carcinoma	urinary_tract	U_Ca	21	atcc	scaber	NA	NA	8.76752	5.45615	9.26936	8.67172	10.4386	0	7.71699	10.2178	9.97928	10.0466
		gsm887558	carcinoma	upper_aerodigestive_tract	Aero_Ca	11	atcc	scc_15	NA	NA	8.81025	7.10538	6.87652	8.47735	10.0712	0.485427	7.0433	8.32103	10.4297	10.2221
		gsm887560	carcinoma	upper_aerodigestive_tract	Aero_Ca	11	atcc	scc_4	NA	NA	9.71819	5.88509	6.76951	9.47573	11.2061	3.90689	6.90689	8.50343	9.30195	10.4721
		gsm887561	carcinoma	upper_aerodigestive_tract	Aero_Ca	11	atcc	scc_9	NA	NA	9.01207	3.99095	6.33985	9.65302	11.3947	0.765535	5.19771	8.35359	10.1339	8.9867
		gsm887562	carcinoma	lung	SCLC	9	dsmz	sclc_21h	NA	NA	10.2304	9.3637	7.05961	9.18339	12.6101	4.24793	9.97513	8.21189	10.3722	10.7055
		gsm887564	haematopoietic_neoplasm	haematopoietic_and_lymphoid_tissue	NA	NA	dsmz	set_2	NA	NA	8.87928	7.45368	7.53761	9.31288	11.7788	3.91648	7.62059	8.57932	9.90974	10.0364
		gsm887565	glioma	central_nervous_system	Glioma	17	hsrrb	sf126	NA	NA	9.41405	7.91707	9.16641	7.19081	8.66107	0	9.81746	10.0891	11.2374	11.284
		gsm887567	carcinoma	stomach	Ga_Ca	6	riken	sh_10_tc	NA	NA	9.92867	6.44128	6.77873	7.71356	9.85814	2.80735	7.30287	10.4901	11.3406	9.31696
		gsm887570	neuroblastoma	autonomic_ganglia	NB	1	atcc	sh_sy5y	NA	NA	9.41954	8.86264	7.32643	7.81057	9.38133	7.16591	7.4733	4.51096	9.36676	9.82988
		gsm887571	haematopoietic_neoplasm	haematopoietic_and_lymphoid_tissue	AML	5	dsmz	sig_m5	NA	NA	10.2661	6.6879	6.06393	7.84862	11.7151	0	8.35226	7.64313	10.2268	10.5025
		gsm887572	neuroblastoma	autonomic_ganglia	NB	1	dsmz	sima	NA	NA	10.5727	8.95332	6.04658	8.53877	0	12.0434	8.53566	5.3505	9.981	10.0215
		gsm887575	carcinoma	breast	Ma_Ca	12	atcc	sk_br_3	NA	NA	10.0261	5.54535	6.67666	8.36676	10.82	3.29278	7.2211	6.74012	11.531	10.334
		gsm887579	sarcoma	soft_tissue	NA	NA	atcc	sk_lms_1	NA	NA	9.75522	6.79572	7.24793	6.72928	10.1237	1.848	8.14924	8.6872	10.8752	11.0261
		gsm887580	carcinoma	lung	NSCLC	10	atcc	sk_lu_1	NA	NA	10.3472	6.7879	6.67384	9.52884	10.4792	0.137504	9.15279	10.9109	12.7194	11.3279
		gsm887581	haematopoietic_neoplasm	haematopoietic_and_lymphoid_tissue	AML	5	hsrrb	skm_1	NA	NA	10.5562	7.65607	6.84674	8.51728	11.9758	1.926	7.83289	6.50938	9.07975	9.66285
		gsm887582	malignant_melanoma	skin	Mel	20	atcc	sk_mel_1	NA	NA	10.8017	5.18982	6.6893	8.05961	10.3908	0.584963	7.81121	10.2282	9.05175	11.267
		gsm887583	malignant_melanoma	skin	Mel	20	atcc	sk_mel_24	NA	NA	9.21456	4.79181	5.66959	7.11686	8.3637	4.57289	8.07361	10.0924	11.0817	10.6195
		gsm887587	malignant_melanoma	skin	Mel	20	atcc	sk_mel_31	NA	NA	8.99718	5.59395	6.50144	6.6879	6.75489	1.26303	8.26491	11.5229	11.483	10.2307
		gsm887590	carcinoma	lung	NSCLC	10	atcc	sk_mes_1	NA	NA	9.41003	7.65392	7.42794	11.1825	10.1664	3.72247	7.87713	11.8634	6.85549	10.9299
		gsm887591	lymphoid_neoplasm	haematopoietic_and_lymphoid_tissue	MM	24	dsmz	sk_mm_2	NA	NA	9.80429	9.5588	10.185	8.77972	12.4239	0.137504	10.3141	10.4117	11.0459	9.85191
		gsm887598	carcinoma	ovary	Ov_Ca	0	atcc	sk_ov_3	NA	NA	9.73877	6.62205	8.70977	8.52826	9.09408	0	6.16792	11.3605	10.9687	11.2595
		gsm887599	leiomyosarcoma	soft_tissue	NA	NA	atcc	sk_ut_1	NA	NA	10.2071	7.36545	5.55152	7.57365	10.9839	2.3505	9.09619	7.16289	11.658	10.8443
		gsm887602	carcinoma	large_intestine	Col_Ca	14	kclb	snu_1040	NA	NA	10.7623	9.2861	9.46699	9.24151	11.6478	0.137504	9.80526	11.2337	9.42017	11.2812
		gsm887603	carcinoma	upper_aerodigestive_tract	Aero_Ca	11	kclb	snu_1076	NA	NA	9.37808	5.0917	6.25927	8.18537	9.95201	4.1375	8.46271	9.17542	10.8514	10.4585
		gsm887604	carcinoma	endometrium	ENAo_Ca	16	kclb	snu_1077	NA	NA	10.4999	7.56377	7.86481	8.45984	11.31	4.86295	7.65821	7.09803	9.74399	10.7591
		gsm887607	carcinoma	biliary_tract	NA	NA	kclb	snu_1196	NA	NA	10.608	3.39232	8.42038	10.6852	11.851	5.2854	9.66551	9.40812	10.4994	10.3357
		gsm887608	carcinoma	ovary	Ov_Ca	0	kclb	snu_119	NA	NA	9.51057	9.10696	5.6893	8.07842	8.66035	6.41785	9.08507	8.85767	9.73352	10.7335
		gsm887609	carcinoma	upper_aerodigestive_tract	Aero_Ca	11	kclb	snu_1214	NA	NA	9.14313	5.30012	5.27426	10.5748	11.0462	1.26303	8.18041	9.06097	10.6741	9.56701
		gsm887610	carcinoma	kidney	Kid_Ca	8	kclb	snu_1272	NA	NA	9.89482	5.01346	5.31832	7.56605	10.6948	1.88753	5.7761	7.55382	10.7039	10.5396
		gsm887611	carcinoma	stomach	Ga_Ca	6	atcc	snu_16	NA	NA	10.8717	6.72792	9.79863	9.87483	12.5012	3.24793	9.84612	9.66977	10.8997	10.9682
		gsm887612	carcinoma	large_intestine	Col_Ca	14	kclb	snu_175	NA	NA	9.83873	8.13802	7.99548	8.67278	11.4908	3.85798	10.1253	9.13083	10.256	10.2241
		gsm887613	carcinoma	liver	Li_Ca	3	atcc	snu_182	NA	NA	10.2097	7.34873	6.16591	7.91229	9.60177	10.4807	7.85237	6.04221	10.3188	10.742
		gsm887615	glioma	central_nervous_system	Glioma	17	kclb	snu_201	NA	NA	9.07601	5.2854	5.10852	7.29646	8.04221	0	6.49346	10.311	10.9346	10.9
		gsm887616	carcinoma	pancreas	Pa_Ca	15	kclb	snu_213	NA	NA	10.0083	7.57516	7.36807	9.00085	10.7265	0	6.34518	9.57686	10.7052	10.7603
		gsm887617	carcinoma	stomach	Ga_Ca	6	kclb	snu_216	NA	NA	11.2076	9.36829	8.70632	9.05094	10.1264	1.1375	4.51728	9.43567	10.1609	11.7629
		gsm887618	carcinoma	biliary_tract	NA	NA	kclb	snu_245	NA	NA	10.3953	7.46679	7.01792	10.8664	11.8143	5.41278	7.09487	7.46107	9.89558	9.78333
		gsm887619	carcinoma	large_intestine	Col_Ca	14	kclb	snu_283	NA	NA	11.0579	4.47897	5.94251	9.1444	10.9282	5.41616	5.08746	5.94017	9.74769	10.3461
		gsm887620	carcinoma	biliary_tract	NA	NA	kclb	snu_308	NA	NA	10.4496	7.62936	5.53294	11.7947	10.783	0	8.08268	12.1703	12.7486	10.196
		gsm887621	carcinoma	pancreas	Pa_Ca	15	kclb	snu_324	NA	NA	9.37916	8.1918	8.49586	10.0024	10.7147	1.07039	6.73606	10.0109	11.7402	11.6767
		gsm887622	carcinoma	liver	Li_Ca	3	atcc	snu_387	NA	NA	9.24436	4.60881	6.66676	8.43505	9.51944	3.6893	9.74668	10.7082	11.5583	11.0914
		gsm887623	carcinoma	liver	Li_Ca	3	atcc	snu_398	NA	NA	10.7745	9.10565	4.62644	8.2937	11.2304	0.765535	10.0432	10.7017	10.4552	10.6934
		gsm887625	carcinoma	pancreas	Pa_Ca	15	kclb	snu_410	NA	NA	10.2897	5.99548	4.55459	7.90869	10.4989	0.485427	8.40557	8.55957	11.883	11.2719
		gsm887628	glioma	central_nervous_system	Glioma	17	kclb	snu_466	NA	NA	9.16792	7.69836	5.15785	6.04002	7.95826	4.45943	7.23745	8.42249	11.327	10.4444
		gsm887629	carcinoma	upper_aerodigestive_tract	Aero_Ca	11	kclb	snu_46	NA	NA	11.1184	7.01235	5.30378	8.71562	10.6274	0.584963	7.26303	8.36632	11.9362	11.3133
		gsm887630	carcinoma	liver	Li_Ca	3	atcc	snu_475	NA	NA	9.71063	6.84925	5.96809	10.3604	8.35711	2.26303	7.53138	10.3046	12.2696	10.5932
		gsm887631	carcinoma	biliary_tract	NA	NA	kclb	snu_478	NA	NA	10.5039	6.73064	6.94837	8.92985	13.2254	3.33628	8	7.88203	10.8603	10.503
		gsm887632	carcinoma	large_intestine	Col_Ca	14	kclb	snu_503	NA	NA	10.9152	8.3505	7.33807	11.5342	12.02	1.76553	8.86728	12.2946	12.552	10.7322
		gsm887633	carcinoma	stomach	Ga_Ca	6	kclb	snu_520	NA	NA	10.0681	3.51096	8.96	8.75822	10.8946	1.80735	8.14109	10.3515	10.1118	10.7356
		gsm887634	carcinoma	stomach	Ga_Ca	6	atcc	snu_5	NA	NA	10.4533	5.03122	6.49185	9.24484	11.4648	0.678072	5.23649	7.34784	12.0857	10.8758
		gsm887636	carcinoma	stomach	Ga_Ca	6	kclb	snu_620	NA	NA	10.406	2.88753	9.45245	9.10355	10.9226	2.45943	8.55152	10.0067	9.50581	10.2958
		gsm887637	glioma	central_nervous_system	Glioma	17	kclb	snu_626	NA	NA	8.87713	7.1334	6.88264	7.3505	5.94017	3.20163	6.62936	9.83621	11.1401	9.95245
		gsm887640	carcinoma	ovary	Ov_Ca	0	kclb	snu_840	NA	NA	9.94822	6.41954	7.76089	7.66534	9.89209	3.05311	8.76255	6.80607	10.6411	9.66693
		gsm887641	carcinoma	liver	Li_Ca	3	kclb	snu_878	NA	NA	9.08799	7.80284	8.90959	9.89391	9.16942	2.7866	8.91259	11.7205	13.0408	10.975
		gsm887642	carcinoma	upper_aerodigestive_tract	Aero_Ca	11	kclb	snu_899	NA	NA	10.3874	7.62498	5.27798	7.26959	10.5997	2.60881	8.85518	9.23912	10.2999	10.4398
		gsm887643	carcinoma	large_intestine	Col_Ca	14	atcc	snu_c1	NA	NA	10.8526	7.77149	7.45533	10.0798	12.1041	5.07468	7.00113	8.09803	10.8028	10.236
		gsm887646	carcinoma	large_intestine	Col_Ca	14	kclb	snu_c5	NA	NA	10.1635	1.26303	6.64386	8.53877	9.9847	2.23266	8.90629	10.1162	10.422	10.3745
		gsm887648	lymphoid_neoplasm	haematopoietic_and_lymphoid_tissue	NA	NA	dsmz	sr_786	NA	NA	8.42249	2.20163	10.9796	8.55574	8.15937	0.765535	0	10.3156	10.2705	9.15735
		gsm887649	lymphoid_neoplasm	haematopoietic_and_lymphoid_tissue	NA	NA	atcc	st486	NA	NA	10.5723	8.21286	8.3097	7.96347	10.6429	3.66676	9.85269	6.11686	10.5301	10.1018
		gsm887651	lymphoid_neoplasm	haematopoietic_and_lymphoid_tissue	B_CL	23	dsmz	su_dhl_10	NA	NA	10.7351	9.5306	10.124	8.10014	12.2718	0	4.18587	8.99633	9.92526	9.978
		gsm887652	lymphoid_neoplasm	haematopoietic_and_lymphoid_tissue	NA	NA	dsmz	su_dhl_1	NA	NA	10.4854	2.60881	9.35579	7.56758	11.5019	0.847997	9.18611	8.27146	9.45059	9.30424
		gsm887654	lymphoid_neoplasm	haematopoietic_and_lymphoid_tissue	B_CL	23	dsmz	su_dhl_5	NA	NA	9.97327	2.65535	8.15532	8.41236	10.517	0	8.45615	6.49025	10.2328	10.6677
		gsm887656	lymphoid_neoplasm	haematopoietic_and_lymphoid_tissue	B_CL	23	dsmz	su_dhl_8	NA	NA	10.593	4.00899	9.74937	8.85206	11.8949	0	4.17792	7.67384	9.39296	9.35381
		gsm887658	lymphoid_neoplasm	haematopoietic_and_lymphoid_tissue	ALL	4	atcc	sup_b15	NA	NA	9.72826	7.92125	5.52669	7.96463	10.7045	3.16993	9.26843	8.48341	10.5979	10.8582
		gsm887659	lymphoid_neoplasm	haematopoietic_and_lymphoid_tissue	NA	NA	dsmz	sup_hd1	NA	NA	9.48361	0.765535	11.2046	8.03342	10.4557	5.52669	2.07039	7.46761	9.42185	10.987
		gsm887660	lymphoid_neoplasm	haematopoietic_and_lymphoid_tissue	NA	NA	dsmz	sup_m2	NA	NA	9.27752	3.43296	10.8793	8.19279	7.89421	0	0.584963	10.673	10.4785	9.55995
		gsm887661	lymphoid_neoplasm	haematopoietic_and_lymphoid_tissue	NA	NA	dsmz	sup_t11	NA	NA	9.10198	7.83415	5.48543	8.47492	11.1328	0	9.79442	2.37851	8.81986	10.6807
		gsm887662	lymphoid_neoplasm	haematopoietic_and_lymphoid_tissue	ALL	4	atcc	sup_t1	NA	NA	9.75922	5.90689	5.63227	7.82337	11.7182	1.53605	9.56281	6.98527	10.4323	10.2031
		gsm887664	carcinoma	large_intestine	Col_Ca	14	atcc	sw1116	NA	NA	10.3999	6.62205	8.64638	9.53352	11.4303	1.926	7.97212	8.58609	10.1154	10.3796
		gsm887670	carcinoma	urinary_tract	U_Ca	21	dsmz	sw_1710	NA	NA	9.85938	6.39575	6.50938	7.6837	10.6168	2.98185	6.12309	6.42459	10.4583	10.8378
		gsm887679	carcinoma	large_intestine	Col_Ca	14	atcc	sw837	NA	NA	9.78643	5.95884	9.59805	9.72809	9.9935	0	5.59991	8.10643	11.2116	10.3402
		gsm887680	carcinoma	lung	NSCLC	10	atcc	sw_900	NA	NA	9.64638	6.55152	6.88874	9.16967	8.97068	1.48543	7.36282	9.25456	11.2472	10.5573
		gsm887682	osteosarcoma	bone	NA	NA	atcc	t1_73	NA	NA	8.6359	8.52395	7.38198	6.64097	9.01653	0	9.26515	10.5599	11.9031	10.4322
		gsm887684	carcinoma	pancreas	Pa_Ca	15	riken	t3m_4	NA	NA	10.3522	6.9542	9.11426	9.60326	10.3661	0	7.74147	10.628	10.4613	9.74987
		gsm887686	carcinoma	large_intestine	Col_Ca	14	atcc	t84	NA	NA	9.71853	3.51096	7.16289	9.41574	11.4631	5.89482	6.08534	8.26819	10.5601	9.70096
		gsm887687	glioma	central_nervous_system	Glioma	17	atcc	t98g	NA	NA	9.67507	7.85175	6.6893	10.4609	9.67825	2.26303	8.1809	11.9234	12.4299	10.7905
		gsm887688	lymphoid_neoplasm	haematopoietic_and_lymphoid_tissue	ALL	4	dsmz	tall_1	NA	NA	9.73674	2.16993	7.36807	8.28494	9.87912	0	9.53644	7.04549	9.35447	10.0769
		gsm887694	carcinoma	oesophagus	Oe_Ca	22	riken	te_15	NA	NA	9.74029	5.26679	8.71973	9.09672	9.68054	0.378512	8.26819	9.4149	10.2915	11.3449
		gsm887695	carcinoma	oesophagus	Oe_Ca	22	riken	te_1	NA	NA	9.92822	7.12619	8.31877	8.42501	9.75372	0.925999	9.0182	6.61618	10.2316	10.3524
		gsm887696	rhabdomyosarcoma	soft_tissue	Rhab	18	atcc	te_441_t	NA	NA	8.71836	9.97011	5.86047	7.31651	10.2211	3.24793	9.28956	5.71699	9.79799	10.5178
		gsm887697	carcinoma	oesophagus	Oe_Ca	22	riken	te_4	NA	NA	9.57762	7.81826	6.7046	9.81554	10.1478	4.848	8.83668	10.0798	10.9355	9.9263
		gsm887698	carcinoma	oesophagus	Oe_Ca	22	riken	te_5	NA	NA	9.35953	5.67525	4.79181	8.86573	9.2914	1.07039	8.17742	8.36807	10.3969	8.06501
		gsm887699	rhabdomyosarcoma	soft_tissue	Rhab	18	atcc	te_617_t	NA	NA	10.5045	7.65821	4.74416	7.03892	9.07521	0.584963	3.96347	7.59619	9.63499	11.1726
		gsm887701	carcinoma	oesophagus	Oe_Ca	22	riken	te_8	NA	NA	9.90011	6.47411	5.07468	7.44626	10.5769	4.16993	7.02015	7.27984	10.4899	11.4186
		gsm887704	haematopoietic_neoplasm	haematopoietic_and_lymphoid_tissue	AML	5	atcc	tf_1	NA	NA	10.2092	7.20848	7.70805	9.08428	12.1631	3.85798	6.41109	7.5744	10.1944	11.2213
		gsm887705	carcinoma	stomach	Ga_Ca	6	riken	tgbc11tkb	NA	NA	9.16264	1	8.58796	9.43671	11.1608	0	1.43296	10.6244	10.3187	10.7399
		gsm887707	glioma	central_nervous_system	Glioma	17	riken	tm_31	NA	NA	8.59021	7.57213	7.6489	5.98868	10.526	1.32193	10.0044	10.4494	11.3275	9.98655
		gsm887708	lymphoid_neoplasm	haematopoietic_and_lymphoid_tissue	NA	NA	atcc	to_175_t	NA	NA	9.03837	8.44708	8.42291	6.98413	8.69139	2.65535	8.81858	11.0176	12.3475	10.4741
		gsm887709	lymphoid_neoplasm	haematopoietic_and_lymphoid_tissue	B_CL	23	atcc	toledo	NA	NA	9.80203	0	6.19967	8.07093	10.8175	0	8	4.75489	10.1136	9.72911
		gsm887710	carcinoma	ovary	Ov_Ca	0	atcc	tov_112d	NA	NA	10.7277	9.83479	5.63227	7.81506	11.6123	0	9.53625	10.5686	10.1553	11.0099
		gsm887711	carcinoma	ovary	Ov_Ca	0	atcc	tov_21g	NA	NA	10.1491	8.09276	8.3474	7.50859	10.4651	0.765535	8.20604	7.2854	10.5018	11.091
		gsm887712	carcinoma	thyroid	Thy_Ca	19	dsmz	tt2609_c02	NA	NA	9.81442	7.33628	6.02015	9.96751	10.4337	3.3505	6.98982	8.73234	10.9386	9.76139
		gsm887713	carcinoma	oesophagus	Oe_Ca	22	hsrrb	t_t	NA	NA	10.1271	7.6907	5.33271	11.7934	10.56	4.09592	10.9571	11.3698	11.2837	10.926
		gsm887714	carcinoma	thyroid	Thy_Ca	19	atcc	tt	NA	NA	9.6726	3.32193	2.16993	9.1004	8.44501	6.07253	0.847997	7.23554	9.20139	10.2748
		gsm887715	carcinoma	kidney	Kid_Ca	8	riken	tuhr10tkb	NA	NA	9.17792	8.3837	4.78136	9.17742	9.89921	0	7.20163	9.79377	11.7521	10.284
		gsm887716	carcinoma	kidney	Kid_Ca	8	riken	tuhr14tkb	NA	NA	9.48684	8.80735	5.34696	6.49985	10.5256	3.65535	7.00113	7.34163	10.3817	10.4773
		gsm887719	glioma	central_nervous_system	Glioma	17	atcc	u_138_mg	NA	NA	9.30035	6.25361	6.75622	6.60881	9.06985	1.26303	7.90207	9.83763	9.25077	10.5223
		gsm887721	lymphoid_neoplasm	haematopoietic_and_lymphoid_tissue	MM	24	atcc	u266b1	NA	NA	10.5484	7.20261	7.62059	8.62972	5.59991	4.07895	9.10826	9.17842	9.83542	12.1317
		gsm887724	lymphoid_neoplasm	haematopoietic_and_lymphoid_tissue	B_CL	23	atcc	u_937	NA	NA	10.7013	7.29186	8.926	8.45204	11.7576	2.58496	10.0868	7.98584	9.60047	10.8139
		gsm887727	carcinoma	breast	Ma_Ca	12	atcc	uacc_812	NA	NA	10.7374	8.43671	5.14975	8.10276	9.39103	4.27798	8.05907	5.63807	11.0887	10.85
		gsm887728	carcinoma	breast	Ma_Ca	12	atcc	uacc_893	NA	NA	9.21868	4.56071	7.1179	9.61324	9.87652	4.98185	6.53138	8.07895	11.7875	8.62388
		gsm887730	haematopoietic_neoplasm	haematopoietic_and_lymphoid_tissue	AML	5	dsmz	ut_7	NA	NA	8.35006	5.12102	6.09381	8.66427	11.7317	4.97728	3.10434	6.60733	9.29071	10.2984
		gsm887731	carcinoma	prostate	NA	NA	atcc	vcap	NA	NA	10.015	9.91394	6.24982	8.4271	11.5408	1.43296	8.29048	6.95536	10.7011	11.3617
		gsm887732	carcinoma	urinary_tract	U_Ca	21	dsmz	vm_cub1	NA	NA	10.0827	6.30378	8.06501	8.88874	10.4603	0	9.22521	10.7004	10.1684	9.93634
		gsm887734	carcinoma	kidney	Kid_Ca	8	hsrrb	vmrc_rcz	NA	NA	9.63372	8.51254	6.96694	9.0268	11.2423	2.74416	9.16541	11.1463	11.9575	11.0929
		gsm887739	malignant_melanoma	skin	Mel	20	academic_lab	wm_88	NA	NA	10.4946	4.91169	6.20163	8.34829	7.86542	3.10434	4.47897	6.51728	10.5759	10.2511
		gsm887740	malignant_melanoma	skin	Mel	20	academic_lab	wm_983b	NA	NA	9.91707	6.68089	8.1819	7.69209	9.24674	1.88753	8.3147	11.0561	11.2059	10.318
		gsm887742	carcinoma	pancreas	Pa_Ca	15	dsmz	yapc	NA	NA	10.4371	7.67948	4.74416	8.99095	10.3922	3.52356	8.35094	9.24198	10.9972	10.9064
		gsm887743	carcinoma	upper_aerodigestive_tract	Aero_Ca	11	kclb	yd_10b	NA	NA	9.57327	3.08746	6.62498	10.7154	10.2251	0.263034	7.44791	11.4278	9.71905	8.96809
		gsm887744	carcinoma	salivary_gland	NA	NA	kclb	yd_15	NA	NA	10.1058	1.48543	5.87036	8.90929	9.96535	0.847997	7.03342	8.02569	9.91857	9.38543
		gsm887746	carcinoma	upper_aerodigestive_tract	Aero_Ca	11	kclb	yd_8	NA	NA	9.74584	2.98185	6.08321	8.17293	9.8141	0	8.385	7.52121	12.2822	11.3063
		gsm887747	glioma	central_nervous_system	Glioma	17	hsrrb	yh_13	NA	NA	8.69836	5.94251	5.52982	6.97384	9.00927	0	7.23649	9.20433	9.99379	10.8184
		gsm887748	glioma	central_nervous_system	Glioma	17	hsrrb	ykg1	NA	NA	9.17916	4.91169	6.19967	8.01067	7.77873	0.485427	6.21917	8.60326	9.38802	10.5421
		gsm887750	carcinoma	breast	Ma_Ca	12	atcc	zr_75_1	NA	NA	10.3029	5.74953	5.16189	7.30469	9.616	3.07039	5.55459	5.97269	10.2669	12.2868
		gsm887751	carcinoma	breast	Ma_Ca	12	atcc	zr_75_30	NA	NA	9.5708	6.02237	6.77742	9.88035	10.739	4.93074	5.87529	8.04166	9.54052	10.1954

## Sheet: Ext. Fig. 2h
	Extended Data Fig. 2h
		CLEANNAME_PRIMARYSITE	GPX4_SensitivityScore	CELLLINE	PRIMARY_SITE	Cancer	Rank	PATHOLOGIST_ANNOTATION	MYC_SensitivityScore	MYCN_SensitivityScore	MYCL1_SensitivityScore	Sample_Name	MYC	MYCN	Class
		ov90_ovary	-7.946	ov90	ovary	Ov-Ca	0	Ovary:Carcinoma	-3.285	-0.31	-0.943	gsm887483	9.49	5.63	1
		ovcar8_ovary	-7.641	ovcar8	ovary	Ov-Ca	0	Ovary:Carcinoma	-0.994	-0.266	-0.858	gsm887485	10.13	2.77	1
		igrov1_ovary	-7.391	igrov1	ovary	Ov-Ca	0	Ovary:Carcinoma	-1.536	-0.47	-0.932	gsm887160	11.52	5.7	1
		fuov1_ovary	-6.813	fuov1	ovary	Ov-Ca	0	Ovary:Carcinoma	-2.672	-1.261	-1.535	gsm887014	11.55	2.74	1
		rmugs_ovary	-6.343	rmugs	ovary	Ov-Ca	0	Ovary:Carcinoma	-1.508	-1.041	-0.697	gsm887545	9.89	1.32	1
		rmgi_ovary	-5.792	rmgi	ovary	Ov-Ca	0	Ovary:Carcinoma	-4.202	-0.479	-0.44	gsm887544	10.35	1.43	1
		cov362_ovary	-2.37	cov362	ovary	Ov-Ca	0	Ovary:Carcinoma	-2.474	-0.547	-0.914	gsm886963	10.55	2.38	1
		a2780_ovary	-2.182	a2780	ovary	Ov-Ca	0	Ovary:Carcinoma	-3.66	-0.285	-0.586	gsm886853	10.97	1.38	1
		cov318_ovary	-1.536	cov318	ovary	Ov-Ca	0	Ovary:Carcinoma	-1.06	-0.928	-0.434	gsm886962	9	9.53	2
		heya8_ovary	-1.014	heya8	ovary	Ov-Ca	0	Ovary:Carcinoma	-1.013	-1.261	-0.436	gsm887080	12.19	1.43	2
		caov3_ovary	-0.95	caov3	ovary	Ov-Ca	0	Ovary:Carcinoma	-0.635	-0.698	-1.245	gsm886918	9.18	2.1	2
		tyknu_ovary	-0.867	tyknu	ovary	Ov-Ca	0	Ovary:Carcinoma	-0.777	-0.232	-1.618	gsm887718	10.78	5.82	2
		skndz_autonomic_ganglia	-11.205	skndz	autonomic_ganglia	NB	1	PNET:Neuroblastoma	-0.65	-5.358	-0.857	gsm887594	0	12.3	1
		sknbe2_autonomic_ganglia	-7.637	sknbe2	autonomic_ganglia	NB	1	PNET:Neuroblastoma	-1.823	-1.848	-1.557	gsm887593	0.38	13.11	1
		kpnsi9s_autonomic_ganglia	-4.321	kpnsi9s	autonomic_ganglia	NB	1	PNET:Neuroblastoma	-0.469	-0.967	-0.416	gsm887240	6.74	2.63	1
		sknas_autonomic_ganglia	-3.935	sknas	autonomic_ganglia	NB	1	PNET:Neuroblastoma	-1.196	-1.052	-1.432	gsm887592	9.51	0.93	1
		nb1_autonomic_ganglia	-3.87	nb1	autonomic_ganglia	NB	1	PNET:Neuroblastoma	-0.904	-5.291	-1.115	gsm887348	0	12.3	1
		kelly_autonomic_ganglia	-2.261	kelly	autonomic_ganglia	NB	1	PNET:Neuroblastoma	-0.737	-0.589	-0.877	gsm887206	0.68	12.7	1
		sknsh_autonomic_ganglia	-1.222	sknsh	autonomic_ganglia	NB	1	PNET:Neuroblastoma	-0.393	-0.229	-2.531	gsm887597	8.45	2.93	2
		sknfi_autonomic_ganglia	-0.674	sknfi	autonomic_ganglia	NB	1	PNET:Neuroblastoma	-1.477	-0.287	-0.729	gsm887595	4.25	9.42	2
		kpnyn_autonomic_ganglia	-0.271	kpnyn	autonomic_ganglia	NB	1	PNET:Neuroblastoma	-1.071	-1.918	-1.951	gsm887241	3.36	13	2
		skhep1_liver	-3.892	skhep1	liver	Li-Ca	3	Liver:Carcinoma_Adeno	-1.2	-0.606	-1.335	gsm887578	10.43	0	1
		huh7_liver	-14.043	huh7	liver	Li-Ca	3	Liver:HCC	-1.628	-0.226	-1.192	gsm887149	10.11	8.3	1
		snu449_liver	-11.196	snu449	liver	Li-Ca	3	Liver:HCC	-1.601	-0.536	-0.381	gsm887627	10.46	0.14	1
		hep3b217_liver	-4.98	hep3b217	liver	Li-Ca	3	Liver:HCC	-1.358	-0.572	-0.416	gsm887078	10.74	5.4	1
		jhh7_liver	-3.671	jhh7	liver	Li-Ca	3	Liver:HCC	-1.964	-0.8	-1.261	gsm887174	9.95	11.44	1
		hlf_liver	-2.492	hlf	liver	Li-Ca	3	Liver:HCC	-0.695	-1.619	-0.52	gsm887086	9.53	0.14	1
		snu423_liver	-2.107	snu423	liver	Li-Ca	3	Liver:HCC	-0.454	-1.165	-1.119	gsm887626	10.15	4.32	1
		hepg2_liver	-1.56	hepg2	liver	Li-Ca	3	Liver:HCC	-1.756	-0.224	-1.421	gsm887079	11.36	0.26	2
		huh1_liver	-1.429	huh1	liver	Li-Ca	3	Liver:HCC	-2.409	-0.418	-0.798	gsm887146	11.09	1.14	2
		jhh6_liver	-0.9	jhh6	liver	Li-Ca	3	Liver:HCC	-2.31	-1.169	-0.451	gsm887173	10.41	3.78	2
		snu761_liver	-0.863	snu761	liver	Li-Ca	3	Liver:HCC	-1.247	-0.557	-0.57	gsm887639	10.11	6.55	2
		hle_liver	-0.509	hle	liver	Li-Ca	3	Liver:HCC	-0.303	-0.184	-0.817	gsm887084	10.09	2	2
		li7_liver	-0.462	li7	liver	Li-Ca	3	Liver:HCC	-1.048	-0.625	-1.208	gsm887266	8.88	0	2
		huh6_liver	-2.045	huh6	liver	Li-Ca	3	Liver:Hepatoblastoma	-3.075	-0.356	-0.256	gsm887148	10.26	6.54	1
		rchacv_haematopoietic_and_lymphoid_tissue	-5.153	rchacv	haematopoietic_and_lymphoid_tissue	ALL	4	Leukemia:ALL	-1.086	-0.303	-0.568	gsm887525	11.74	2.96	1
		kasumi2_haematopoietic_and_lymphoid_tissue	-4.507	kasumi2	haematopoietic_and_lymphoid_tissue	ALL	4	Leukemia:ALL	-1.404	-0.981	-0.915	gsm887198	11.04	3.31	1
		697_haematopoietic_and_lymphoid_tissue	-2.354	697	haematopoietic_and_lymphoid_tissue	ALL	4	Leukemia:ALL	-1.734	-0.719	-0.458	gsm886843	11.85	3.42	1
		reh_haematopoietic_and_lymphoid_tissue	-1.081	reh	haematopoietic_and_lymphoid_tissue	ALL	4	Leukemia:ALL	-0.131	-1.288	-1.008	gsm887530	11.49	0.68	2
		sem_haematopoietic_and_lymphoid_tissue	-0.666	sem	haematopoietic_and_lymphoid_tissue	ALL	4	Leukemia:ALL	-1.669	-1.158	-0.654	gsm887563	11.27	0	2
		hel9217_haematopoietic_and_lymphoid_tissue	-5.674	hel9217	haematopoietic_and_lymphoid_tissue	AML	5	Leukemia:AML	-1.167	-0.684	-1.847	gsm887076	12.4	7.12	1
		molm16_haematopoietic_and_lymphoid_tissue	-4.892	molm16	haematopoietic_and_lymphoid_tissue	AML	5	Leukemia:AML	-1.208	-0.974	-0.576	gsm887330	11.91	0	1
		hel_haematopoietic_and_lymphoid_tissue	-3.567	hel	haematopoietic_and_lymphoid_tissue	AML	5	Leukemia:AML	-1.957	-0.491	-0.884	gsm887077	12.02	5.14	1
		monomac1_haematopoietic_and_lymphoid_tissue	-2.951	monomac1	haematopoietic_and_lymphoid_tissue	AML	5	Leukemia:AML	-3.492	-1.071	-0.476	gsm887337	11.61	0.38	1
		kasumi1_haematopoietic_and_lymphoid_tissue	-2.78	kasumi1	haematopoietic_and_lymphoid_tissue	AML	5	Leukemia:AML	-1.317	-0.3	-1.152	gsm887197	11.8	7.7	1
		monomac6_haematopoietic_and_lymphoid_tissue	-2.289	monomac6	haematopoietic_and_lymphoid_tissue	AML	5	Leukemia:AML	-2.063	-0.341	-1.421	gsm887338	11.65	1.43	1
		molm13_haematopoietic_and_lymphoid_tissue	-2.144	molm13	haematopoietic_and_lymphoid_tissue	AML	5	Leukemia:AML	-3.659	-0.394	-0.681	gsm887329	12.01	0.14	1
		cmk_haematopoietic_and_lymphoid_tissue	-1.56	cmk	haematopoietic_and_lymphoid_tissue	AML	5	Leukemia:AML	-2.468	-0.614	-0.959	gsm886938	12.22	5.92	2
		f36p_haematopoietic_and_lymphoid_tissue	-1.467	f36p	haematopoietic_and_lymphoid_tissue	AML	5	Leukemia:AML	-0.722	-0.589	-2.21	gsm887010	12.3	3.04	2
		thp1_haematopoietic_and_lymphoid_tissue	-1.031	thp1	haematopoietic_and_lymphoid_tissue	AML	5	Leukemia:AML	-2.381	-1.247	-0.739	gsm887706	11.25	0	2
		cmk115_haematopoietic_and_lymphoid_tissue	-0.819	cmk115	haematopoietic_and_lymphoid_tissue	AML	5	Leukemia:AML	-1.842	-1.109	-0.497	gsm886937	11.54	6.31	2
		lmsu_stomach	-14.51	lmsu	stomach	Ga-Ca	6	Gastric:Carcinoma	-1.984	-0.491	-0.743	gsm887268	10.73	0	1
		hug1n_stomach	-3.445	hug1n	stomach	Ga-Ca	6	Gastric:Carcinoma	-0.027	-0.505	-0.785	gsm887145	10.43	0	1
		mkn1_stomach	-2.904	mkn1	stomach	Ga-Ca	6	Gastric:Carcinoma	-0.92	-0.343	-0.539	gsm887323	7.51	2.54	1
		mkn7_stomach	-2.799	mkn7	stomach	Ga-Ca	6	Gastric:Carcinoma	-1.176	-0.242	-0.647	gsm887326	10.74	0	1
		ncin87_stomach	-1.675	ncin87	stomach	Ga-Ca	6	Gastric:Carcinoma	-1.728	-1.48	-1.513	gsm887453	11.69	4.98	2
		ocum1_stomach	-1.109	ocum1	stomach	Ga-Ca	6	Gastric:Carcinoma	-3.256	-0.275	-0.766	gsm887474	11.51	3.09	2
		ags_stomach	-1.108	ags	stomach	Ga-Ca	6	Gastric:Carcinoma	-4.181	-0.198	-1.847	gsm886864	9.66	5.62	2
		az521_stomach	-1.01	az521	stomach	Ga-Ca	6	Gastric:Carcinoma	-4.214	-0.103	-0.506	gsm886872	10.73	0	2
		mkn45_stomach	-1	mkn45	stomach	Ga-Ca	6	Gastric:Carcinoma	-0.599	-0.397	-0.943	gsm887324	9.1	0.77	2
		2313287_stomach	-0.762	2313287	stomach	Ga-Ca	6	Gastric:Carcinoma	-1.211	-0.2	-0.286	gsm886838	10.77	0.26	2
		snu1_stomach	-0.678	snu1	stomach	Ga-Ca	6	Gastric:Carcinoma	-0.166	-0.301	-1.699	gsm887614	10.09	2.7	2
		nugc3_stomach	-0.651	nugc3	stomach	Ga-Ca	6	Gastric:Carcinoma	-1.871	-0.627	-0.519	gsm887462	10.8	2.81	2
		im95_stomach	-0.578	im95	stomach	Ga-Ca	6	Gastric:Carcinoma	-1.097	-1.339	-0.567	gsm887161	11.57	4.06	2
		hgc27_stomach	-0.524	hgc27	stomach	Ga-Ca	6	Gastric:Carcinoma	-1.192	-0.548	-0.529	gsm887081	11.62	2.32	2
		sknmc_bone	-4.202	sknmc	bone	Bo-Sa	7	Bone:Sarcoma_Ewing	-5.157	-0.709	-0.877	gsm887596	11.73	6.07	1
		a673_bone	-2.895	a673	bone	Bo-Sa	7	Bone:Sarcoma_Ewing	-2.374	-0.466	-0.862	gsm886859	10.71	5.56	1
		skes1_bone	-1.363	skes1	bone	Bo-Sa	7	Bone:Sarcoma_Ewing	-2.047	-0.349	-0.543	gsm887577	11.06	5.31	2
		tc71_bone	-0.799	tc71	bone	Bo-Sa	7	Bone:Sarcoma_Ewing	-1.511	-0.424	-1.276	gsm887689	11.7	4.73	2
		caki1_kidney	-7.915	caki1	kidney	Kid-Ca	8	Kidney:Carcinoma	-0.91	-0.899	-1.849	gsm886902	10.55	0	1
		vmrcrcw_kidney	-3.6	vmrcrcw	kidney	Kid-Ca	8	Kidney:Carcinoma	-1.85	-0.436	-1.007	gsm887733	11.5	2.54	1
		cal54_kidney	-3.105	cal54	kidney	Kid-Ca	8	Kidney:Carcinoma	-2.407	-0.821	-1.681	gsm886910	11.12	1.26	1
		bftc909_kidney	-2.358	bftc909	kidney	Kid-Ca	8	Kidney:Carcinoma	-3.194	-0.565	-0.968	gsm886880	9.99	0	1
		tuhr4tkb_kidney	-2.221	tuhr4tkb	kidney	Kid-Ca	8	Kidney:Carcinoma	-0.187	-0.95	-1.669	gsm887717	9.79	0.85	1
		kmrc20_kidney	-1.461	kmrc20	kidney	Kid-Ca	8	Kidney:Carcinoma	-1.543	-0.533	-0.392	gsm887217	9.07	0	2
		achn_kidney	-1.274	achn	kidney	Kid-Ca	8	Kidney:Carcinoma	-2.08	-0.752	-1.022	gsm886863	10.21	0.38	2
		786o_kidney	-0.764	786o	kidney	Kid-Ca	8	Kidney:Carcinoma	-1.489	-0.737	-0.568	gsm886845	10.12	0	2
		a498_kidney	-0.75	a498	kidney	Kid-Ca	8	Kidney:Carcinoma	-2.109	-0.567	-0.769	gsm886856	10.2	2.77	2
		769p_kidney	-0.717	769p	kidney	Kid-Ca	8	Kidney:Carcinoma	-1.338	-0.435	-1.163	gsm886844	11.05	0	2
		caki2_kidney	-0.319	caki2	kidney	Kid-Ca	8	Kidney:Carcinoma	-2.233	-0.269	-1.038	gsm886903	9.79	0	2
		shp77_lung	-5.254	shp77	lung	SCLC	9	Lung:SCLC	-1.045	-0.683	-0.988	gsm887569	9.37	0.85	1
		ncih446_lung	-4.263	ncih446	lung	SCLC	9	Lung:SCLC	-1.725	-0.318	-0.728	gsm887429	11.51	1.68	1
		dms273_lung	-2.104	dms273	lung	SCLC	9	Lung:SCLC	-1.206	-0.361	-0.58	gsm886982	12.83	0.49	1
		sbc5_lung	-1.777	sbc5	lung	SCLC	9	Lung:SCLC	-0.919	-0.159	-1.068	gsm887556	9.61	6.08	2
		ncih196_lung	-1.717	ncih196	lung	SCLC	9	Lung:SCLC	-1.379	-0.494	-0.597	gsm887392	7.38	3.38	2
		ncih1048_lung	-1.487	ncih1048	lung	SCLC	9	Lung:SCLC	-2.293	-0.789	-1.789	gsm887350	9.93	3.99	2
		dms114_lung	-1.408	dms114	lung	SCLC	9	Lung:SCLC	-1.37	-1.268	-0.809	gsm886980	9.58	1.77	2
		ncih2066_lung	-1.355	ncih2066	lung	SCLC	9	Lung:SCLC	-3.374	-0.086	-0.461	gsm887399	10.44	6.07	2
		ncih2286_lung	-1.324	ncih2286	lung	SCLC	9	Lung:SCLC	-0.653	-0.59	-2.045	gsm887417	10.63	1.72	2
		sw1271_lung	-0.883	sw1271	lung	SCLC	9	Lung:SCLC	-0.826	-0.57	-1.158	gsm887665	10.35	0	2
		ncih1693_lung	-10.231	ncih1693	lung	NSCLC	10	Lung:NSCLC_Adeno	-1.794	-0.279	-0.834	gsm887376	8.26	5.03	1
		corl105_lung	-9.812	corl105	lung	NSCLC	10	Lung:NSCLC_Adeno	-0.517	-0.272	-0.81	gsm886955	10.82	4.31	1
		ncih1568_lung	-6.754	ncih1568	lung	NSCLC	10	Lung:NSCLC_Adeno	-2.011	-0.185	-0.43	gsm887367	10.77	1	1
		ncih522_lung	-5.788	ncih522	lung	NSCLC	10	Lung:NSCLC_Adeno	-1.053	-0.436	-0.834	gsm887434	10.79	0	1
		ncih23_lung	-4.686	ncih23	lung	NSCLC	10	Lung:NSCLC_Adeno	-1.61	-0.357	-0.389	gsm887421	10.55	5.33	1
		hcc827_lung	-2.323	hcc827	lung	NSCLC	10	Lung:NSCLC_Adeno	-1.653	-0.166	-1.847	gsm887060	11.76	0	1
		ncih2009_lung	-2.257	ncih2009	lung	NSCLC	10	Lung:NSCLC_Adeno	-1.475	-0.329	-2.541	gsm887394	10.11	2.89	1
		hcc4006_lung	-2.224	hcc4006	lung	NSCLC	10	Lung:NSCLC_Adeno	-0.261	-0.416	-0.772	gsm887055	7.98	3.22	1
		ncih2291_lung	-2.135	ncih2291	lung	NSCLC	10	Lung:NSCLC_Adeno	-0.891	-0.671	-0.929	gsm887418	11.24	2.2	1
		ncih1573_lung	-1.869	ncih1573	lung	NSCLC	10	Lung:NSCLC_Adeno	-0.372	-0.794	-0.579	gsm887368	9.58	0.38	2
		ncih358_lung	-1.71	ncih358	lung	NSCLC	10	Lung:NSCLC_Adeno	-1.025	-0.14	-0.219	gsm887427	8.18	0	2
		a549_lung	-1.556	a549	lung	NSCLC	10	Lung:NSCLC_Adeno	-1.125	-0.709	-1.311	gsm886858	10.59	0.68	2
		ncih441_lung	-1.536	ncih441	lung	NSCLC	10	Lung:NSCLC_Adeno	-1.002	-0.418	-0.957	gsm887428	11.04	0.58	2
		ncih1838_lung	-1.525	ncih1838	lung	NSCLC	10	Lung:NSCLC_Adeno	-0.519	-0.447	-0.702	gsm887385	11.07	0.14	2
		ncih838_lung	-1.415	ncih838	lung	NSCLC	10	Lung:NSCLC_Adeno	-1.298	-0.65	-0.797	gsm887448	6.55	0.14	2
		ncih2126_lung	-1.308	ncih2126	lung	NSCLC	10	Lung:NSCLC_Adeno	-2.16	-0.665	-0.17	gsm887408	9.32	0	2
		ncih1944_lung	-1.057	ncih1944	lung	NSCLC	10	Lung:NSCLC_Adeno	-3.057	-0.161	-0.42	gsm887390	10.04	2.26	2
		ncih1355_lung	-1.021	ncih1355	lung	NSCLC	10	Lung:NSCLC_Adeno	-2.503	-0.694	-0.592	gsm887358	9.94	0	2
		ncih2030_lung	-1.019	ncih2030	lung	NSCLC	10	Lung:NSCLC_Adeno	-2.503	-0.464	-0.537	gsm887397	9.8	0.93	2
		ncih1373_lung	-1.004	ncih1373	lung	NSCLC	10	Lung:NSCLC_Adeno	-3.881	-0.395	-1.371	gsm887359	10.39	0.85	2
		hcc44_lung	-0.892	hcc44	lung	NSCLC	10	Lung:NSCLC_Adeno	-1.134	-0.529	-0.785	gsm887056	11.9	0.77	2
		ncih1437_lung	-0.845	ncih1437	lung	NSCLC	10	Lung:NSCLC_Adeno	-3.712	-0.343	-0.49	gsm887364	10.25	2.38	2
		ncih2228_lung	-0.819	ncih2228	lung	NSCLC	10	Lung:NSCLC_Adeno	-0.77	-1.115	-0.995	gsm887415	10.09	1	2
		ncih1975_lung	-0.782	ncih1975	lung	NSCLC	10	Lung:NSCLC_Adeno	-0.61	-0.488	-0.671	gsm887393	11.74	0.85	2
		ncih1793_lung	-0.717	ncih1793	lung	NSCLC	10	Lung:NSCLC_Adeno	-1.674	-0.277	-1.974	gsm887383	10.54	0.58	2
		ncih1435_lung	-0.707	ncih1435	lung	NSCLC	10	Lung:NSCLC_Adeno	-0.786	-0.169	-0.335	gsm887362	9.39	2.41	2
		ncih2122_lung	-0.488	ncih2122	lung	NSCLC	10	Lung:NSCLC_Adeno	-1.171	-0.716	-0.378	gsm887407	12.01	1	2
		ncih1792_lung	-0.33	ncih1792	lung	NSCLC	10	Lung:NSCLC_Adeno	-0.764	-0.418	-0.719	gsm887382	12.28	2.35	2
		lclc103h_lung	-3.958	lclc103h	lung	NSCLC	10	Lung:NSCLC_Large_Cell	-1.594	-0.82	-0.412	gsm887264	8.79	2.61	1
		corl23_lung	-3.689	corl23	lung	NSCLC	10	Lung:NSCLC_Large_Cell	-0.484	-0.205	-1.283	gsm886956	13.08	5.03	1
		ncih1581_lung	-3.519	ncih1581	lung	NSCLC	10	Lung:NSCLC_Large_Cell	-6.284	-0.485	-1.465	gsm887369	9.77	0	1
		ncih661_lung	-2.877	ncih661	lung	NSCLC	10	Lung:NSCLC_Large_Cell	-2.99	-0.487	-0.824	gsm887441	8.52	0.14	1
		ncih460_lung	-0.531	ncih460	lung	NSCLC	10	Lung:NSCLC_Large_Cell	-1.526	-0.496	-1.233	gsm887430	10.96	0	2
		ncih2110_lung	-2.807	ncih2110	lung	NSCLC	10	Lung:NSCLC_Others	-2.431	-0.204	-1.291	gsm887405	9.39	1.49	1
		calu6_lung	-1.188	calu6	lung	NSCLC	10	Lung:NSCLC_Others	-0.565	-0.369	-1.055	gsm886916	5.83	3.19	2
		ncih2172_lung	-0.92	ncih2172	lung	NSCLC	10	Lung:NSCLC_Others	-1.89	-1.164	-0.394	gsm887412	9.49	0.68	2
		rerflcms_lung	-0.874	rerflcms	lung	NSCLC	10	Lung:NSCLC_Others	-0.336	-0.753	-0.575	gsm887536	9.13	1	2
		ncih1299_lung	-0.539	ncih1299	lung	NSCLC	10	Lung:NSCLC_Others	-1.478	-0.177	-0.875	gsm887355	10.38	0.85	2
		abc1_lung	-0.411	abc1	lung	NSCLC	10	Lung:NSCLC_Others	-1.09	-2.787	-0.419	gsm886861	8.47	10.16	2
		lk2_lung	-2.268	lk2	lung	NSCLC	10	Lung:NSCLC_Squamous	-3.796	-0.496	-0.55	gsm887267	11.8	0.14	1
		ncih1703_lung	-1.394	ncih1703	lung	NSCLC	10	Lung:NSCLC_Squamous	-0.693	-0.762	-0.839	gsm887378	10.04	0	2
		sq1_lung	-1.199	sq1	lung	NSCLC	10	Lung:NSCLC_Squamous	-1.283	-1.277	-1.064	gsm887647	10.73	2.1	2
		ludlu1_lung	-0.911	ludlu1	lung	NSCLC	10	Lung:NSCLC_Squamous	-0.415	-0.346	-0.858	gsm887284	11.14	2.32	2
		sw1573_lung	-0.759	sw1573	lung	NSCLC	10	Lung:NSCLC_Squamous	-1.642	-0.89	-0.543	gsm887669	10.08	0	2
		kns62_lung	-0.65	kns62	lung	NSCLC	10	Lung:NSCLC_Squamous	-4.412	-0.706	-0.495	gsm887231	10.81	1.14	2
		hcc15_lung	-0.627	hcc15	lung	NSCLC	10	Lung:NSCLC_Squamous	-1.471	-0.446	-1.158	gsm887043	9.52	0	2
		ebc1_lung	-0.626	ebc1	lung	NSCLC	10	Lung:NSCLC_Squamous	-0.523	-0.629	-0.782	gsm886993	10.1	1.89	2
		ncih2170_lung	-0.498	ncih2170	lung	NSCLC	10	Lung:NSCLC_Squamous	-0.103	-0.453	-1.751	gsm887410	12.11	0	2
		hcc95_lung	-0.313	hcc95	lung	NSCLC	10	Lung:NSCLC_Squamous	-0.968	-0.65	-2.184	gsm887061	10.96	0	2
		hsc3_upper_aerodigestive_tract	-6.951	hsc3	upper_aerodigestive_tract	Aero-Ca	11	Upper_Aerodigestive_Tract:Carcinoma	-2.209	-1.052	-0.613	gsm887134	11.07	0.14	1
		cal27_upper_aerodigestive_tract	-2.149	cal27	upper_aerodigestive_tract	Aero-Ca	11	Upper_Aerodigestive_Tract:Carcinoma	-0.749	-1.258	-1.692	gsm886907	11.02	0	1
		scc25_upper_aerodigestive_tract	-1.979	scc25	upper_aerodigestive_tract	Aero-Ca	11	Upper_Aerodigestive_Tract:Carcinoma	-2.063	-1.101	-0.409	gsm887559	10.51	3.31	2
		detroit562_upper_aerodigestive_tract	-1.531	detroit562	upper_aerodigestive_tract	Aero-Ca	11	Upper_Aerodigestive_Tract:Carcinoma	-2.532	-0.17	-0.715	gsm886977	9.82	0.93	2
		pecapj34clonec12_upper_aerodigestive_tract	-1.506	pecapj34clonec12	upper_aerodigestive_tract	Aero-Ca	11	Upper_Aerodigestive_Tract:Carcinoma	-1.802	-0.973	-1.577	gsm887509	11.15	0	2
		bicr6_upper_aerodigestive_tract	-1.488	bicr6	upper_aerodigestive_tract	Aero-Ca	11	Upper_Aerodigestive_Tract:Carcinoma	-1.356	-0.231	-0.46	gsm886888	11.74	2.61	2
		fadu_upper_aerodigestive_tract	-1.186	fadu	upper_aerodigestive_tract	Aero-Ca	11	Upper_Aerodigestive_Tract:Carcinoma	-1.983	-0.774	-1.264	gsm887011	10.44	0.49	2
		yd38_upper_aerodigestive_tract	-0.724	yd38	upper_aerodigestive_tract	Aero-Ca	11	Upper_Aerodigestive_Tract:Carcinoma	-2.055	-0.53	-0.722	gsm887745	10.45	0	2
		pecapj41cloned2_upper_aerodigestive_tract	-0.272	pecapj41cloned2	upper_aerodigestive_tract	Aero-Ca	11	Upper_Aerodigestive_Tract:Carcinoma	-3.811	-0.492	-0.585	gsm887510	9.93	2.94	2
		ymb1_breast	-7.471	ymb1	breast	Ma-Ca	12	Breast:Carcinoma	-1.599	-0.607	-0.569	gsm887749	8.92	4.28	1
		mdamb468_breast	-5.812	mdamb468	breast	Ma-Ca	12	Breast:Carcinoma	-1.024	-0.362	-0.613	gsm887301	9.88	6.28	1
		t47d_breast	-3.487	t47d	breast	Ma-Ca	12	Breast:Carcinoma	-0.696	-0.103	-0.95	gsm887685	9.06	3.97	1
		mdamb415_breast	-2.64	mdamb415	breast	Ma-Ca	12	Breast:Carcinoma	-0.813	-0.1	-0.217	gsm887297	8.53	5.56	1
		cal851_breast	-2.635	cal851	breast	Ma-Ca	12	Breast:Carcinoma	-2.202	-0.65	-0.428	gsm886913	9.85	0	1
		efm192a_breast	-2.044	efm192a	breast	Ma-Ca	12	Breast:Carcinoma	-0.563	-0.31	-0.555	gsm886998	10.91	4.72	1
		kpl1_breast	-1.971	kpl1	breast	Ma-Ca	12	Breast:Carcinoma	-1.981	-0.941	-1.589	gsm887238	9.73	4.8	2
		cal51_breast	-1.855	cal51	breast	Ma-Ca	12	Breast:Carcinoma	-3.578	-0.682	-0.662	gsm886909	7.85	5.85	2
		hcc1954_breast	-1.705	hcc1954	breast	Ma-Ca	12	Breast:Carcinoma	-1.057	-0.344	-0.513	gsm887046	10.2	0	2
		mdamb453_breast	-1.652	mdamb453	breast	Ma-Ca	12	Breast:Carcinoma	-1.153	-0.223	-0.561	gsm887300	9.54	5.12	2
		mdamb231_breast	-1.419	mdamb231	breast	Ma-Ca	12	Breast:Carcinoma	-3.581	-0.714	-1.566	gsm887295	9.86	0	2
		hcc1500_breast	-1.236	hcc1500	breast	Ma-Ca	12	Breast:Carcinoma	-0.222	-0.168	-0.944	gsm887040	8.25	5.07	2
		cal120_breast	-0.986	cal120	breast	Ma-Ca	12	Breast:Carcinoma	-0.806	-0.74	-1.104	gsm886904	11.08	0	2
		jimt1_breast	-0.981	jimt1	breast	Ma-Ca	12	Breast:Carcinoma	-1.234	-0.801	-1.863	gsm887183	10.99	0	2
		mdamb157_breast	-0.919	mdamb157	breast	Ma-Ca	12	Breast:Carcinoma	-0.77	-0.121	-0.695	gsm887293	8.64	0.85	2
		hcc38_breast	-0.795	hcc38	breast	Ma-Ca	12	Breast:Carcinoma	-1.343	-0.304	-1.095	gsm887054	9.37	2.51	2
		hs578t_breast	-0.785	hs578t	breast	Ma-Ca	12	Breast:Carcinoma	-1.14	-0.434	-0.733	gsm887098	10.29	1	2
		mdamb436_breast	-0.765	mdamb436	breast	Ma-Ca	12	Breast:Carcinoma	-0.937	-0.15	-0.707	gsm887299	10.67	2.81	2
		mcf7_breast	-0.751	mcf7	breast	Ma-Ca	12	Breast:Carcinoma	-0.755	-0.144	-0.805	gsm887291	9.51	3.92	2
		bt549_breast	-0.568	bt549	breast	Ma-Ca	12	Breast:Carcinoma	-0.844	-0.325	-1.79	gsm886894	10.05	0	2
		hcc1806_breast	-0.546	hcc1806	breast	Ma-Ca	12	Breast:Carcinoma	-2.018	-0.149	-0.545	gsm887044	10.32	0	2
		cama1_breast	-0.465	cama1	breast	Ma-Ca	12	Breast:Carcinoma	-0.249	-0.134	-0.783	gsm886917	10.18	4.73	2
		ncih2052_pleura	-4.849	ncih2052	pleura	Meso	13	Lung:Mesothelioma	-1.902	-0.629	-0.527	gsm887398	11.01	1.26	1
		ncih28_pleura	-2.097	ncih28	pleura	Meso	13	Lung:Mesothelioma	-0.429	-0.259	-0.281	gsm887425	10.39	3.47	1
		mpp89_pleura	-1.052	mpp89	pleura	Meso	13	Lung:Mesothelioma	-1.753	-0.837	-0.781	gsm887341	10.54	0	2
		jl1_pleura	-0.599	jl1	pleura	Meso	13	Lung:Mesothelioma	-1.035	-0.588	-1.02	gsm887185	11.1	0	2
		accmeso1_pleura	-0.282	accmeso1	pleura	Meso	13	Lung:Mesothelioma	-0.723	-1.422	-1.244	gsm886862	9.25	0.93	2
		sw1463_large_intestine	-17.978	sw1463	large_intestine	Col-Ca	14	Colorectal:Carcinoma	-2.381	-0.329	-0.86	gsm887668	11.43	3.2	1
		sw403_large_intestine	-9.395	sw403	large_intestine	Col-Ca	14	Colorectal:Carcinoma	-2.129	-0.68	-1.269	gsm887673	10.51	7.37	1
		ncih747_large_intestine	-4.675	ncih747	large_intestine	Col-Ca	14	Colorectal:Carcinoma	-2.678	-0.734	-1.942	gsm887445	10.15	0	1
		ls513_large_intestine	-2.771	ls513	large_intestine	Col-Ca	14	Colorectal:Carcinoma	-1.542	-0.594	-0.539	gsm887281	10.91	7.02	1
		sw620_large_intestine	-2.734	sw620	large_intestine	Col-Ca	14	Colorectal:Carcinoma	-0.364	-0.616	-0.697	gsm887677	11.75	2.98	1
		km12_large_intestine	-1.961	km12	large_intestine	Col-Ca	14	Colorectal:Carcinoma	-2.819	-0.441	-0.742	gsm887212	11.21	0	2
		ncih508_large_intestine	-1.866	ncih508	large_intestine	Col-Ca	14	Colorectal:Carcinoma	-0.914	-0.91	-1.271	gsm887431	11.4	3.82	2
		colo320_large_intestine	-1.801	colo320	large_intestine	Col-Ca	14	Colorectal:Carcinoma	-2.692	-0.406	-0.778	gsm886941	13.2	7.9	2
		skco1_large_intestine	-1.533	skco1	large_intestine	Col-Ca	14	Colorectal:Carcinoma	-4.323	-1.165	-0.498	gsm887576	11.21	3.46	2
		cl11_large_intestine	-1.487	cl11	large_intestine	Col-Ca	14	Colorectal:Carcinoma	-1.65	-0.42	-0.534	gsm886933	10.41	4.4	2
		dld1_large_intestine	-1.45	dld1	large_intestine	Col-Ca	14	Colorectal:Carcinoma	-2.221	-0.48	-0.653	gsm886979	10.35	2.96	2
		snu407_large_intestine	-1.41	snu407	large_intestine	Col-Ca	14	Colorectal:Carcinoma	-1.306	-0.525	-2.184	gsm887624	11.25	4.96	2
		snu61_large_intestine	-1.244	snu61	large_intestine	Col-Ca	14	Colorectal:Carcinoma	-1.212	-0.995	-0.847	gsm887635	10.79	3.51	2
		cl34_large_intestine	-1.109	cl34	large_intestine	Col-Ca	14	Colorectal:Carcinoma	-1.013	-0.3	-0.694	gsm886935	12.08	4.81	2
		ht55_large_intestine	-1.006	ht55	large_intestine	Col-Ca	14	Colorectal:Carcinoma	-3.882	-0.754	-0.689	gsm887142	11.28	7.17	2
		lovo_large_intestine	-0.964	lovo	large_intestine	Col-Ca	14	Colorectal:Carcinoma	-1.972	-0.281	-0.56	gsm887274	11.11	5.17	2
		sw1417_large_intestine	-0.953	sw1417	large_intestine	Col-Ca	14	Colorectal:Carcinoma	-1.453	-0.763	-0.377	gsm887667	10.72	5.74	2
		mdst8_large_intestine	-0.908	mdst8	large_intestine	Col-Ca	14	Colorectal:Carcinoma	-1.106	-0.752	-0.674	gsm887303	9.28	0.77	2
		snuc2a_large_intestine	-0.833	snuc2a	large_intestine	Col-Ca	14	Colorectal:Carcinoma	-0.39	-0.145	-0.229	gsm887644	9.01	0.38	2
		colo205_large_intestine	-0.611	colo205	large_intestine	Col-Ca	14	Colorectal:Carcinoma	-0.904	-0.869	-0.215	gsm886940	10.28	8.45	2
		rko_large_intestine	-0.609	rko	large_intestine	Col-Ca	14	Colorectal:Carcinoma	-2.063	-0.121	-0.628	gsm887541	11.08	1.85	2
		cw2_large_intestine	-0.588	cw2	large_intestine	Col-Ca	14	Colorectal:Carcinoma	-1.181	-0.362	-0.424	gsm886968	12.23	7.53	2
		snuc4_large_intestine	-0.574	snuc4	large_intestine	Col-Ca	14	Colorectal:Carcinoma	-2.52	-0.355	-0.559	gsm887645	11.25	5.42	2
		cck81_large_intestine	-0.508	cck81	large_intestine	Col-Ca	14	Colorectal:Carcinoma	-1.236	-1.372	-1.373	gsm886924	11.4	5.49	2
		ht115_large_intestine	-0.501	ht115	large_intestine	Col-Ca	14	Colorectal:Carcinoma	-1.744	-0.252	-1.17	gsm887137	11.28	2.51	2
		sw480_large_intestine	-0.472	sw480	large_intestine	Col-Ca	14	Colorectal:Carcinoma	-0.956	-1.037	-0.9	gsm887674	10.29	3.84	2
		hct15_large_intestine	-0.465	hct15	large_intestine	Col-Ca	14	Colorectal:Carcinoma	-1.594	-0.54	-0.601	gsm887063	10.8	1.96	2
		sw948_large_intestine	-0.451	sw948	large_intestine	Col-Ca	14	Colorectal:Carcinoma	-0.966	-1.235	-0.819	gsm887681	11.05	4.42	2
		hct116_large_intestine	-0.423	hct116	large_intestine	Col-Ca	14	Colorectal:Carcinoma	-2.538	-0.813	-0.17	gsm887062	11.89	3.43	2
		ls180_large_intestine	-0.418	ls180	large_intestine	Col-Ca	14	Colorectal:Carcinoma	-2.242	-0.16	-1.042	gsm887279	11.13	6.24	2
		ls411n_large_intestine	-0.399	ls411n	large_intestine	Col-Ca	14	Colorectal:Carcinoma	-0.413	-0.609	-0.601	gsm887280	10.94	3.75	2
		oums23_large_intestine	-0.364	oums23	large_intestine	Col-Ca	14	Colorectal:Carcinoma	-0.515	-0.913	-0.394	gsm887479	9.24	9.05	2
		colo678_large_intestine	-0.344	colo678	large_intestine	Col-Ca	14	Colorectal:Carcinoma	-0.494	-0.526	-0.519	gsm886943	7.91	6.26	2
		ht29_large_intestine	-0.293	ht29	large_intestine	Col-Ca	14	Colorectal:Carcinoma	-1.749	-0.492	-0.721	gsm887141	11.06	0.58	2
		sw48_large_intestine	-0.286	sw48	large_intestine	Col-Ca	14	Colorectal:Carcinoma	-0.15	-0.427	-0.491	gsm887675	11.75	2.63	2
		ncih716_large_intestine	-0.218	ncih716	large_intestine	Col-Ca	14	Colorectal:Carcinoma	-0.639	-0.446	-1.02	gsm887443	10.81	5.96	2
		su8686_pancreas	-9.016	su8686	pancreas	Pa-Ca	15	Pancreas:Carcinoma	-2.998	-0.149	-0.902	gsm887650	9.12	4.36	1
		hupt4_pancreas	-4.569	hupt4	pancreas	Pa-Ca	15	Pancreas:Carcinoma	-3.763	-0.665	-1.211	gsm887152	10.73	0.14	1
		hupt3_pancreas	-3.707	hupt3	pancreas	Pa-Ca	15	Pancreas:Carcinoma	-2.211	-1.249	-0.751	gsm887151	11.28	0	1
		miapaca2_pancreas	-1.758	miapaca2	pancreas	Pa-Ca	15	Pancreas:Carcinoma	-2.85	-0.366	-1.001	gsm887320	10.55	3.32	2
		kp4_pancreas	-1.488	kp4	pancreas	Pa-Ca	15	Pancreas:Carcinoma	-0.415	-0.394	-0.737	gsm887237	10.62	3.56	2
		panc1005_pancreas	-1.432	panc1005	pancreas	Pa-Ca	15	Pancreas:Carcinoma	-3.066	-1.149	-1.276	gsm887500	10.9	0	2
		panc0203_pancreas	-1.283	panc0203	pancreas	Pa-Ca	15	Pancreas:Carcinoma	-0.261	-0.406	-0.983	gsm887494	9.7	3	2
		patu8902_pancreas	-1.243	patu8902	pancreas	Pa-Ca	15	Pancreas:Carcinoma	-4.508	-0.422	-1.361	gsm887502	10.47	0	2
		l33_pancreas	-1.188	l33	pancreas	Pa-Ca	15	Pancreas:Carcinoma	-2.411	-0.814	-0.589	gsm887258	10.08	4.66	2
		panc0504_pancreas	-1.173	panc0504	pancreas	Pa-Ca	15	Pancreas:Carcinoma	-0.8	-0.955	-3.021	gsm887498	9.59	3.14	2
		panc0403_pancreas	-1.078	panc0403	pancreas	Pa-Ca	15	Pancreas:Carcinoma	-2.873	-0.694	-0.972	gsm887497	9.44	1.14	2
		panc1_pancreas	-1.032	panc1	pancreas	Pa-Ca	15	Pancreas:Carcinoma	-1.826	-0.506	-0.965	gsm887501	9.57	0	2
		sw1990_pancreas	-0.899	sw1990	pancreas	Pa-Ca	15	Pancreas:Carcinoma	-0.72	-0.709	-0.984	gsm887672	9.14	3.81	2
		bxpc3_pancreas	-0.876	bxpc3	pancreas	Pa-Ca	15	Pancreas:Carcinoma	-0.435	-0.679	-1.383	gsm886896	10.32	3.14	2
		dang_pancreas	-0.708	dang	pancreas	Pa-Ca	15	Pancreas:Carcinoma	-2.593	-0.541	-0.486	gsm886971	10.86	6.82	2
		cfpac1_pancreas	-0.701	cfpac1	pancreas	Pa-Ca	15	Pancreas:Carcinoma	-2.631	-0.338	-0.65	gsm886925	10.53	1.14	2
		pk1_pancreas	-0.608	pk1	pancreas	Pa-Ca	15	Pancreas:Carcinoma	-1.18	-0.283	-0.728	gsm887515	10.65	3.23	2
		tccpan2_pancreas	-0.488	tccpan2	pancreas	Pa-Ca	15	Pancreas:Carcinoma	-1.933	-1.701	-1.23	gsm887690	9.75	4.83	2
		kp3_pancreas	-0.482	kp3	pancreas	Pa-Ca	15	Pancreas:Carcinoma	-0.672	-0.369	-1.298	gsm887236	10.4	0.58	2
		patu8988t_pancreas	-0.236	patu8988t	pancreas	Pa-Ca	15	Pancreas:Carcinoma	-3.376	-0.191	-1.682	gsm887504	11.2	0.77	2
		suit2_pancreas	-0.231	suit2	pancreas	Pa-Ca	15	Pancreas:Carcinoma	-2.45	-0.708	-0.913	gsm887657	10.55	0	2
		sngm_endometrium	-6.386	sngm	endometrium	Endo-Ca	16	Endometrium:Carcinoma	-0.638	-0.341	-0.663	gsm887601	11.28	4.41	1
		ten_endometrium	-2.253	ten	endometrium	Endo-Ca	16	Endometrium:Carcinoma	-2.638	-2.067	-1.273	gsm887703	10.46	0	1
		mfe280_endometrium	-1.702	mfe280	endometrium	Endo-Ca	16	Endometrium:Carcinoma	-0.462	-0.289	-0.464	gsm887311	10.03	5.17	2
		mfe296_endometrium	-1.484	mfe296	endometrium	Endo-Ca	16	Endometrium:Carcinoma	-1.534	-0.277	-1.03	gsm887312	8.23	8.82	2
		mfe319_endometrium	-1.184	mfe319	endometrium	Endo-Ca	16	Endometrium:Carcinoma	-1.508	-0.52	-0.889	gsm887313	10.45	1.26	2
		ishikawaheraklio02er_endometrium	-1.156	ishikawaheraklio02er	endometrium	Endo-Ca	16	Endometrium:Carcinoma	-1.026	-0.588	-0.625	gsm887164	8.88	7.94	2
		hec50b_endometrium	-0.536	hec50b	endometrium	Endo-Ca	16	Endometrium:Carcinoma	-1.186	-0.271	-1.322	gsm887073	11.47	1.43	2
		jhuem2_endometrium	-0.464	jhuem2	endometrium	Endo-Ca	16	Endometrium:Carcinoma	-0.605	-7.03	-1.318	gsm887181	4.54	10.94	2
		hec6_endometrium	-0.235	hec6	endometrium	Endo-Ca	16	Endometrium:Carcinoma	-1.008	-0.197	-0.94	gsm887075	10.6	3.32	2
		an3ca_endometrium	-0.227	an3ca	endometrium	Endo-Ca	16	Endometrium:Carcinoma	-2.329	-0.552	-0.868	gsm886869	9.22	1.85	2
		u87mg_central_nervous_system	-5.573	u87mg	central_nervous_system	Glioma	17	CNS:Glioma	-1.262	-0.346	-0.751	gsm887723	10.16	1.07	1
		u251mg_central_nervous_system	-1.674	u251mg	central_nervous_system	Glioma	17	CNS:Glioma	-0.86	-0.301	-0.994	gsm887720	9.11	0	2
		sw1088_central_nervous_system	-1.19	sw1088	central_nervous_system	Glioma	17	CNS:Glioma	-0.117	-1.418	-1.405	gsm887663	8.94	0.58	2
		snu738_central_nervous_system	-0.713	snu738	central_nervous_system	Glioma	17	CNS:Glioma	-0.187	-0.618	-0.639	gsm887638	10.4	0	2
		gi1_central_nervous_system	-0.606	gi1	central_nervous_system	Glioma	17	CNS:Glioma	-3.392	-0.501	-0.892	gsm887024	9.6	0.49	2
		gamg_central_nervous_system	-0.396	gamg	central_nervous_system	Glioma	17	CNS:Glioma	-1.08	-1.039	-1.235	gsm887020	9.32	0	2
		1321n1_central_nervous_system	-0.36	1321n1	central_nervous_system	Glioma	17	CNS:Glioma	-0.886	-0.537	-0.836	gsm886835	6.37	0	2
		kns42_central_nervous_system	-0.169	kns42	central_nervous_system	Glioma	17	CNS:Glioma	-0.84	-4.826	-0.716	gsm887229	6.3	10.08	2
		sw1783_central_nervous_system	-3.378	sw1783	central_nervous_system	Glioma	17	CNS:Glioma_HighGrade	-0.432	-0.586	-0.725	gsm887671	8.55	2.2	1
		kns81_central_nervous_system	-2.352	kns81	central_nervous_system	Glioma	17	CNS:Glioma_HighGrade	-0.095	-0.26	-0.482	gsm887232	9.43	2	1
		ln18_central_nervous_system	-2.345	ln18	central_nervous_system	Glioma	17	CNS:Glioma_HighGrade	-1.007	-0.264	-1.058	gsm887269	6.4	0.26	1
		snb19_central_nervous_system	-1.429	snb19	central_nervous_system	Glioma	17	CNS:Glioma_HighGrade	-3.99	-1.078	-1.033	gsm887600	8.66	0.85	2
		cas1_central_nervous_system	-1.207	cas1	central_nervous_system	Glioma	17	CNS:Glioma_HighGrade	-0.214	-0.199	-0.479	gsm886922	9.04	1.54	2
		ln229_central_nervous_system	-1.104	ln229	central_nervous_system	Glioma	17	CNS:Glioma_HighGrade	-0.695	-0.492	-1.422	gsm887270	8.49	7.24	2
		ks1_central_nervous_system	-1.048	ks1	central_nervous_system	Glioma	17	CNS:Glioma_HighGrade	-1.283	-0.246	-1.617	gsm887242	8.29	0	2
		sf295_central_nervous_system	-0.738	sf295	central_nervous_system	Glioma	17	CNS:Glioma_HighGrade	-1.57	-0.832	-0.638	gsm887566	8.44	2.1	2
		snu1105_central_nervous_system	-0.382	snu1105	central_nervous_system	Glioma	17	CNS:Glioma_HighGrade	-0.196	-1.083	-0.674	gsm887606	9.34	0	2
		a172_central_nervous_system	-0.38	a172	central_nervous_system	Glioma	17	CNS:Glioma_HighGrade	-0.323	-0.719	-0.549	gsm886850	8.64	0.26	2
		sjrh30_soft_tissue	-3.407	sjrh30	soft_tissue	Rhab	18	Soft_Tissue:Sarcoma_Rhabdoid	-0.568	-1.888	-0.568	gsm887573	8.89	10.24	1
		hs729_soft_tissue	-2.861	hs729	soft_tissue	Rhab	18	Soft_Tissue:Sarcoma_Rhabdoid	-1.073	-1.358	-0.679	gsm887111	8.8	0.26	1
		rh41_soft_tissue	-1.818	rh41	soft_tissue	Rhab	18	Soft_Tissue:Sarcoma_Rhabdoid	-0.833	-0.779	-1.189	gsm887538	9.57	8.7	2
		g401_soft_tissue	-0.734	g401	soft_tissue	Rhab	18	Soft_Tissue:Sarcoma_Rhabdoid	-2.631	-0.638	-1.167	gsm887017	10	2.07	2
		rd_soft_tissue	-0.729	rd	soft_tissue	Rhab	18	Soft_Tissue:Sarcoma_Rhabdoid	-2.023	-0.606	-1.166	gsm887528	9.95	5.5	2
		a204_soft_tissue	-0.55	a204	soft_tissue	Rhab	18	Soft_Tissue:Sarcoma_Rhabdoid	-1.337	-0.254	-0.898	gsm886851	9.81	0	2
		kym1_soft_tissue	-0.303	kym1	soft_tissue	Rhab	18	Soft_Tissue:Sarcoma_Rhabdoid	-2.379	-0.569	-1.658	gsm887245	9.84	5.58	2
		g402_soft_tissue	-0.26	g402	soft_tissue	Rhab	18	Soft_Tissue:Sarcoma_Rhabdoid	-3.255	-1.438	-0.642	gsm887018	11.03	0.14	2
		8505c_thyroid	-2.988	8505c	thyroid	Thy-Ca	19	Thyroid:Carcinoma	-3.168	-1.082	-1.029	gsm886847	10.58	0	1
		8305c_thyroid	-2.595	8305c	thyroid	Thy-Ca	19	Thyroid:Carcinoma	-1.989	-1.53	-1.195	gsm886846	10.3	2.1	1
		bcpap_thyroid	-0.685	bcpap	thyroid	Thy-Ca	19	Thyroid:Carcinoma	-0.587	-1.426	-1.096	gsm886875	6.83	1.58	2
		sw579_thyroid	-0.247	sw579	thyroid	Thy-Ca	19	Thyroid:Carcinoma	-1.894	-0.665	-0.56	gsm887676	9.2	0	2
		bht101_thyroid	-0.121	bht101	thyroid	Thy-Ca	19	Thyroid:Carcinoma	-1.355	-0.53	-0.809	gsm886881	12.36	2.26	2
		hs695t_skin	-8.185	hs695t	skin	Mel	20	Skin:Melanoma	-0.608	-1.354	-0.93	gsm887108	8.42	9.03	1
		loximvi_skin	-3.624	loximvi	skin	Mel	20	Skin:Melanoma	-1.249	-0.843	-1.833	gsm887275	11.65	0	1
		hs294t_skin	-2.584	hs294t	skin	Mel	20	Skin:Melanoma	-0.482	-0.383	-1.16	gsm887096	7.79	0	1
		meljuso_skin	-1.997	meljuso	skin	Mel	20	Skin:Melanoma	-2.747	-0.317	-0.972	gsm887309	10.09	3.15	2
		wm115_skin	-1.777	wm115	skin	Mel	20	Skin:Melanoma	-1.467	-1.083	-0.207	gsm887735	8.27	5.38	2
		skmel5_skin	-1.681	skmel5	skin	Mel	20	Skin:Melanoma	-0.08	-0.353	-0.671	gsm887589	10.72	2.23	2
		uacc62_skin	-1.464	uacc62	skin	Mel	20	Skin:Melanoma	-1.712	-0.459	-0.247	gsm887726	9.28	2	2
		wm2664_skin	-1.434	wm2664	skin	Mel	20	Skin:Melanoma	-3.353	-0.445	-1.3	gsm887737	10.38	1.38	2
		hs852t_skin	-1.41	hs852t	skin	Mel	20	Skin:Melanoma	-0.245	-0.24	-0.413	gsm887123	7.63	0	2
		sh4_skin	-1.388	sh4	skin	Mel	20	Skin:Melanoma	-1.316	-0.193	-0.343	gsm887568	10.26	0.85	2
		skmel30_skin	-1.219	skmel30	skin	Mel	20	Skin:Melanoma	-3.464	-0.664	-0.503	gsm887586	9.75	3.32	2
		wm1799_skin	-1.206	wm1799	skin	Mel	20	Skin:Melanoma	-1.202	-0.486	-0.433	gsm887736	9.1	0.14	2
		rpmi7951_skin	-1.142	rpmi7951	skin	Mel	20	Skin:Melanoma	-1.299	-0.754	-0.507	gsm887547	8.18	2.43	2
		mewo_skin	-1.131	mewo	skin	Mel	20	Skin:Melanoma	-1.077	-0.586	-0.823	gsm887310	10.42	0	2
		a101d_skin	-1.019	a101d	skin	Mel	20	Skin:Melanoma	-0.217	-0.429	-0.242	gsm886849	7.67	1.54	2
		k029ax_skin	-1.008	k029ax	skin	Mel	20	Skin:Melanoma	-2.159	-2.075	-0.444	gsm887192	9.89	0	2
		skmel2_skin	-0.985	skmel2	skin	Mel	20	Skin:Melanoma	-0.89	-0.21	-0.301	gsm887585	9.13	0	2
		skmel3_skin	-0.901	skmel3	skin	Mel	20	Skin:Melanoma	-0.873	-0.348	-0.489	gsm887588	10.97	1.07	2
		c32_skin	-0.764	c32	skin	Mel	20	Skin:Melanoma	-0.232	-0.314	-0.554	gsm886898	9.73	2.1	2
		ipc298_skin	-0.756	ipc298	skin	Mel	20	Skin:Melanoma	-3.915	-0.79	-1.044	gsm887163	11.91	1.89	2
		igr39_skin	-0.707	igr39	skin	Mel	20	Skin:Melanoma	-2.245	-0.505	-0.805	gsm887159	9.05	0	2
		uacc257_skin	-0.693	uacc257	skin	Mel	20	Skin:Melanoma	-2.969	-0.15	-0.416	gsm887725	10.22	2.85	2
		rvh421_skin	-0.651	rvh421	skin	Mel	20	Skin:Melanoma	-1.628	-0.402	-0.676	gsm887554	10.44	0	2
		igr1_skin	-0.605	igr1	skin	Mel	20	Skin:Melanoma	-0.427	-0.692	-0.933	gsm887157	9.77	2.54	2
		colo679_skin	-0.603	colo679	skin	Mel	20	Skin:Melanoma	-0.983	-0.277	-0.779	gsm886944	10.07	2.32	2
		colo741_skin	-0.602	colo741	skin	Mel	20	Skin:Melanoma	-0.44	-0.417	-0.66	gsm886948	9.93	2.77	2
		igr37_skin	-0.585	igr37	skin	Mel	20	Skin:Melanoma	-3.492	-0.625	-1.192	gsm887158	9.9	0	2
		a375_skin	-0.555	a375	skin	Mel	20	Skin:Melanoma	-1.253	-0.787	-0.405	gsm886854	7.18	0.26	2
		colo829_skin	-0.503	colo829	skin	Mel	20	Skin:Melanoma	-0.886	-0.268	-0.366	gsm886953	9.9	4	2
		hs944t_skin	-0.485	hs944t	skin	Mel	20	Skin:Melanoma	-1.207	-1.325	-1.2	gsm887132	8.07	1.49	2
		hs939t_skin	-0.442	hs939t	skin	Mel	20	Skin:Melanoma	-0.298	-0.317	-0.853	gsm887130	9.26	1.63	2
		skmel28_skin	-0.385	skmel28	skin	Mel	20	Skin:Melanoma	-1.97	-0.399	-0.898	gsm887584	10.62	1.93	2
		wm793_skin	-0.304	wm793	skin	Mel	20	Skin:Melanoma	-2.431	-1.063	-0.655	gsm887738	8.55	2.83	2
		melho_skin	-0.131	melho	skin	Mel	20	Skin:Melanoma	-1.687	-0.408	-1.071	gsm887308	9.34	1.07	2
		rt112_urinary_tract	-1.981	rt112	urinary_tract	U-Ca	21	Bladder:Carcinoma	-1.947	-0.948	-0.932	gsm887552	10.68	4.21	2
		ht1197_urinary_tract	-1.766	ht1197	urinary_tract	U-Ca	21	Bladder:Carcinoma	-1.757	-1.222	-0.654	gsm887138	9.23	0	2
		ht1376_urinary_tract	-0.997	ht1376	urinary_tract	U-Ca	21	Bladder:Carcinoma	-0.737	-0.834	-0.322	gsm887139	10.74	5.24	2
		t24_urinary_tract	-0.85	t24	urinary_tract	U-Ca	21	Bladder:Carcinoma	-2.167	-0.756	-0.968	gsm887683	10.06	0	2
		cal29_urinary_tract	-0.845	cal29	urinary_tract	U-Ca	21	Bladder:Carcinoma	-0.848	-0.445	-1.275	gsm886908	9.19	1.63	2
		sw780_urinary_tract	-0.784	sw780	urinary_tract	U-Ca	21	Bladder:Carcinoma	-1.128	-0.747	-0.703	gsm887678	9.48	0.77	2
		jmsu1_urinary_tract	-0.678	jmsu1	urinary_tract	U-Ca	21	Bladder:Carcinoma	-3.524	-1.064	-0.609	gsm887187	11.43	0	2
		bc3c_urinary_tract	-0.442	bc3c	urinary_tract	U-Ca	21	Bladder:Carcinoma	-1.817	-0.319	-1.148	gsm886873	10.92	1.14	2
		umuc3_urinary_tract	-0.396	umuc3	urinary_tract	U-Ca	21	Bladder:Carcinoma	-1.214	-0.311	-0.441	gsm887729	10.82	3.55	2
		ku1919_urinary_tract	-0.33	ku1919	urinary_tract	U-Ca	21	Bladder:Carcinoma	-1.074	-0.314	-0.777	gsm887243	9.6	1.63	2
		kyse410_oesophagus	-2.54	kyse410	oesophagus	Oe-Ca	22	Oesophagus:Carcinoma	-2.093	-0.157	-0.5	gsm887252	9.54	0.14	1
		te10_oesophagus	-1.747	te10	oesophagus	Oe-Ca	22	Oesophagus:Carcinoma	-2.03	-0.799	-0.756	gsm887691	10.03	3.94	2
		kyse510_oesophagus	-1.104	kyse510	oesophagus	Oe-Ca	22	Oesophagus:Carcinoma	-0.788	-0.425	-1.472	gsm887254	12.03	2.58	2
		te11_oesophagus	-0.979	te11	oesophagus	Oe-Ca	22	Oesophagus:Carcinoma	-1.95	-0.277	-0.948	gsm887692	10.35	2.07	2
		te6_oesophagus	-0.782	te6	oesophagus	Oe-Ca	22	Oesophagus:Carcinoma	-1.971	-0.341	-1.247	gsm887700	10.72	2.61	2
		kyse150_oesophagus	-0.681	kyse150	oesophagus	Oe-Ca	22	Oesophagus:Carcinoma	-0.683	-1.001	-0.993	gsm887248	9.61	0.26	2
		kyse70_oesophagus	-0.677	kyse70	oesophagus	Oe-Ca	22	Oesophagus:Carcinoma	-1.811	-0.573	-0.628	gsm887256	10.22	0.68	2
		kyse180_oesophagus	-0.589	kyse180	oesophagus	Oe-Ca	22	Oesophagus:Carcinoma	-1.224	-0.526	-0.796	gsm887249	10.55	0	2
		te9_oesophagus	-0.54	te9	oesophagus	Oe-Ca	22	Oesophagus:Carcinoma	-1.089	-0.877	-0.965	gsm887702	10.97	4.06	2
		kyse30_oesophagus	-0.529	kyse30	oesophagus	Oe-Ca	22	Oesophagus:Carcinoma	-1.461	-0.113	-0.53	gsm887251	9.32	3.19	2
		kyse450_oesophagus	-0.514	kyse450	oesophagus	Oe-Ca	22	Oesophagus:Carcinoma	-0.601	-1.122	-0.687	gsm887253	12.27	1.38	2
		te14_oesophagus	-0.198	te14	oesophagus	Oe-Ca	22	Oesophagus:Carcinoma	-1.338	-0.204	-0.676	gsm887693	11.2	1.93	2
		sudhl4_haematopoietic_and_lymphoid_tissue	-1.433	sudhl4	haematopoietic_and_lymphoid_tissue	B-CL	23	Lymphoma:NH_B_cell	-1.861	-1.253	-0.672	gsm887653	11.91	1.54	2
		pfeiffer_haematopoietic_and_lymphoid_tissue	-1.43	pfeiffer	haematopoietic_and_lymphoid_tissue	B-CL	23	Lymphoma:NH_B_cell	-0.507	-0.933	-1.263	gsm887514	10.77	2.61	2
		rl_haematopoietic_and_lymphoid_tissue	-0.864	rl	haematopoietic_and_lymphoid_tissue	B-CL	23	Lymphoma:NH_B_cell	-1.272	-0.642	-0.109	gsm887543	11.55	0	2
		wsudlcl2_haematopoietic_and_lymphoid_tissue	-0.313	wsudlcl2	haematopoietic_and_lymphoid_tissue	B-CL	23	Lymphoma:NH_B_cell	-1.572	-0.845	-0.739	gsm887741	11.45	1.54	2
		sudhl6_haematopoietic_and_lymphoid_tissue	-0.144	sudhl6	haematopoietic_and_lymphoid_tissue	B-CL	23	Lymphoma:NH_B_cell	-0.979	-1.214	-1.052	gsm887655	11.38	2.94	2
		kms28bm_haematopoietic_and_lymphoid_tissue	-1.28	kms28bm	haematopoietic_and_lymphoid_tissue	MM	24	Lymphoma:Multiple_Myeloma	-1.079	-1.075	-1.103	gsm887227	12.53	3.52	2
		rpmi8226_haematopoietic_and_lymphoid_tissue	-0.672	rpmi8226	haematopoietic_and_lymphoid_tissue	MM	24	Lymphoma:Multiple_Myeloma	-4.412	-1.434	-1.426	gsm887548	12.12	6.88	2
		kms34_haematopoietic_and_lymphoid_tissue	-0.611	kms34	haematopoietic_and_lymphoid_tissue	MM	24	Lymphoma:Multiple_Myeloma	-4.958	-0.512	-0.513	gsm887228	12.59	6.65	2
		kms27_haematopoietic_and_lymphoid_tissue	-0.431	kms27	haematopoietic_and_lymphoid_tissue	MM	24	Lymphoma:Multiple_Myeloma	-2.837	-1.429	-0.204	gsm887226	10.63	0	2

## Sheet: Ext. Fig. 2i and m
	Extended Data Fig. 2i and m
			probeset	histology	primary_site	Cancer	Rank	sample_source_name_ch1	sample_title	u_gpx4_value	GPX4cat	AHCY	CBS	CTH	GCLC	MYC	MYCN	PHGDH	SLC7A11	TXNRD1	GPX4
			gsm886853	carcinoma	ovary	Ov_Ca	0	ecacc	a2780	-2.182	sens	10.0851	9.88585	6.80478	7.47086	10.9687	1.37851	9.90854	7.96232	9.50323	11.3013
			gsm887014	carcinoma	ovary	Ov_Ca	0	dsmz	fu_ov_1	-6.813	sens	11.5391	8.48462	6.07682	8.1334	11.5476	2.74416	8.88935	6.91528	11.003	11.9251
			gsm887160	carcinoma	ovary	Ov_Ca	0	nci/dctd	igrov1	-7.391	sens	10.8418	9.31039	8.12412	7.6632	11.5154	5.70321	7.58346	8.58946	11.4711	11.1388
			gsm887483	carcinoma	ovary	Ov_Ca	0	atcc	ov_90	-7.946	sens	10.0974	9.00927	10.2354	9.48744	9.48985	5.62936	10.6255	10.8905	11.9216	10.3061
			gsm887485	carcinoma	ovary	Ov_Ca	0	nci/dctd	ovcar_8	-7.641	sens	9.65499	7.74012	7.33985	8.49546	10.129	2.76553	8.15026	8.74012	11.1128	9.67507
			gsm887544	carcinoma	ovary	Ov_Ca	0	hsrrb	rmg_i	-5.792	sens	10.4586	9.12799	10.8925	9.00591	10.351	1.43296	8.18041	11.5316	11.0713	11.1478
			gsm887545	carcinoma	ovary	Ov_Ca	0	hsrrb	rmug_s	-6.343	sens	10.0351	5.46923	7.4733	10.6842	9.88524	1.32193	7.98641	11.34	13.0962	10.3661
			gsm886918	carcinoma	ovary	Ov_Ca	0	atcc	caov_3	-0.95	nsens	9.61637	9.16993	8.43045	10.2181	9.17891	2.10434	10.1153	10.0972	11.5502	11.3211
			gsm886962	carcinoma	ovary	Ov_Ca	0	ecacc	cov318	-1.536	nsens	10.8162	8.88539	8.37808	7.48864	9.00282	9.53275	9.18933	8.19377	9.28193	11.3259
			gsm886963	carcinoma	ovary	Ov_Ca	0	ecacc	cov362	-2.37	nsens	9.87774	7.2075	6.97384	9.24222	10.5546	2.37851	8.1533	8.97126	11.8581	10.0668
			gsm887080	carcinoma	ovary	Ov_Ca	0	academic_lab	hey_a8	-1.014	nsens	9.80171	8.00787	7.54535	8.06932	12.189	1.43296	9.47005	9.75305	11.1222	9.95303
			gsm887718	carcinoma	ovary	Ov_Ca	0	hsrrb	tyk_nu	-0.867	nsens	10.0341	8.07307	6.78267	7.71149	10.7758	5.81762	8.271	8.99095	11.8997	10.7489
			gsm886919	carcinoma	ovary	Ov_Ca	0	atcc	caov_4	NA	NA	10.3227	8.25503	6.2211	8.13289	11.0314	7.98185	7.42375	6.86419	10.5869	10.4421
			gsm886947	carcinoma	ovary	Ov_Ca	0	dsmz	colo_704	NA	NA	10.1581	8.02348	7.90749	8.45615	11.5001	3.76553	8.11166	6.34696	10.5719	11.5492
			gsm886964	sex_cord-stromal_tumour	ovary	Ov_Ca	0	ecacc	cov434	NA	NA	10.1571	8.1267	6.97039	7.26021	10.7897	0	5.20945	10.4248	10.159	10.2234
			gsm886965	carcinoma	ovary	Ov_Ca	0	ecacc	cov504	NA	NA	9.48704	8.15987	7.15482	7.33718	9.17866	3.03562	7.92659	7.51096	10.5792	10.1547
			gsm886966	carcinoma	ovary	Ov_Ca	0	ecacc	cov644	NA	NA	9.10957	1.20163	8.10905	8.17941	8.55152	6.1334	8.30606	8.13597	10.8296	11.6955
			gsm887000	carcinoma	ovary	Ov_Ca	0	dsmz	efo_21	NA	NA	10.0052	9.44398	10.5482	8.40131	11.8905	2.76553	10.2195	11.4333	10.6103	9.70546
			gsm887001	carcinoma	ovary	Ov_Ca	0	dsmz	efo_27	NA	NA	10.5638	7.62498	9.72007	8.04221	10.2664	2.45943	8.08693	6.44128	10.1361	10.5958
			gsm887008	carcinoma	ovary	Ov_Ca	0	atcc	es_2	NA	NA	9.93605	6.75087	7.07895	8.1644	10.3851	2.67807	8.74079	7.50541	11.5273	9.87989
			gsm887175	carcinoma	ovary	Ov_Ca	0	riken	jhoc_5	NA	NA	10.8876	7.07361	7.4187	8.32283	10.8238	2.96347	6.08958	9.41827	12.0339	10.3451
			gsm887176	carcinoma	ovary	Ov_Ca	0	riken	jhom_1	NA	NA	9.6001	0	8.29232	9.19328	10.1312	1.20163	7.45861	12.074	12.9996	11.2162
			gsm887177	carcinoma	ovary	Ov_Ca	0	riken	jhom_2b	NA	NA	9.40365	3.87774	5.73606	9.42647	10.6915	1.88753	7.1334	9.20653	9.62936	10.2966
			gsm887178	carcinoma	ovary	Ov_Ca	0	riken	jhos_2	NA	NA	9.87943	7.2724	9.64458	6.99887	8.79377	0.847997	7.9472	6.80219	10.9921	11.0933
			gsm887179	carcinoma	ovary	Ov_Ca	0	riken	jhos_4	NA	NA	10.7294	9.7789	7.69	8.51806	9.93029	6.29646	10.0547	7.71012	10.4092	10.7368
			gsm887290	carcinoma	ovary	Ov_Ca	0	hsrrb	mcas	NA	NA	10.1698	6.22497	9.6786	9.24055	10.2845	1	8.79377	10.6309	11.4017	10.4612
			gsm887456	carcinoma	ovary	Ov_Ca	0	atcc	nih:ovcar_3	NA	NA	9.9571	8.9678	6.78921	8.30561	8.60326	4.35755	9.71853	8.67701	11.3044	10.3471
			gsm887464	carcinoma	ovary	Ov_Ca	0	ecacc	oaw28	NA	NA	9.70442	8.71665	7.21043	8.51728	8.87067	8.22738	8.38802	8.48945	10.3965	9.79393
			gsm887465	carcinoma	ovary	Ov_Ca	0	ecacc	oaw42	NA	NA	11.1145	6.97269	7.59991	8.36019	9.83936	3.05311	6.92006	7.7211	9.67737	12.4776
			gsm887466	carcinoma	ovary	Ov_Ca	0	iclc	oc_314	NA	NA	10.953	8.24982	8.09961	8.16189	10.5153	3.32193	8.56529	7.50541	9.9976	11.3042
			gsm887467	carcinoma	ovary	Ov_Ca	0	iclc	oc_316	NA	NA	10.7608	7.88935	7.7761	8.11998	10.4039	0	8.22978	7.65607	10.0845	10.9681
			gsm887481	carcinoma	ovary	Ov_Ca	0	ecacc	ov56	NA	NA	9.27053	7.03122	8.32553	9.2937	11.3123	3.21723	8.50898	9.25432	10.9613	11.9291
			gsm887482	carcinoma	ovary	Ov_Ca	0	ecacc	ov7	NA	NA	10.3255	4.99095	6.17991	9.82193	11.0839	2.16993	5.69766	7.53838	11.5806	11.2411
			gsm887484	carcinoma	ovary	Ov_Ca	0	nci/dctd	ovcar_4	NA	NA	10.3233	8.83099	8.27146	7.92541	9.53877	5.85549	9.52591	8.05745	9.26444	10.6401
			gsm887486	carcinoma	ovary	Ov_Ca	0	riken	ovk18	NA	NA	10.4113	9.27682	8.04494	8.55804	10.0723	0	8.29232	6.16792	10.9975	11.1544
			gsm887487	carcinoma	ovary	Ov_Ca	0	hsrrb	ovkate	NA	NA	8.45656	9.76802	5.55459	8.15178	8.36588	8.58383	7.8936	7.61102	10.4692	10.4898
			gsm887488	carcinoma	ovary	Ov_Ca	0	hsrrb	ovmana	NA	NA	9.56986	8.87283	10.0576	7.91648	8.24982	3.44626	7.22497	10.0367	11.763	9.99124
			gsm887489	carcinoma	ovary	Ov_Ca	0	hsrrb	ovsaho	NA	NA	11.5828	9.22858	6.92125	7.4545	9.86697	4.1375	9.1581	6.67666	9.33807	11.3362
			gsm887490	carcinoma	ovary	Ov_Ca	0	hsrrb	ovtoko	NA	NA	10.4268	7.42543	8.69314	8.32238	9.28077	0	4.99095	8.40301	11.8024	11.3792
			gsm887598	carcinoma	ovary	Ov_Ca	0	atcc	sk_ov_3	NA	NA	9.73877	6.62205	8.70977	8.52826	9.09408	0	6.16792	11.3605	10.9687	11.2595
			gsm887608	carcinoma	ovary	Ov_Ca	0	kclb	snu_119	NA	NA	9.51057	9.10696	5.6893	8.07842	8.66035	6.41785	9.08507	8.85767	9.73352	10.7335
			gsm887640	carcinoma	ovary	Ov_Ca	0	kclb	snu_840	NA	NA	9.94822	6.41954	7.76089	7.66534	9.89209	3.05311	8.76255	6.80607	10.6411	9.66693
			gsm887710	carcinoma	ovary	Ov_Ca	0	atcc	tov_112d	NA	NA	10.7277	9.83479	5.63227	7.81506	11.6123	0	9.53625	10.5686	10.1553	11.0099
			gsm887711	carcinoma	ovary	Ov_Ca	0	atcc	tov_21g	NA	NA	10.1491	8.09276	8.3474	7.50859	10.4651	0.765535	8.20604	7.2854	10.5018	11.091
			gsm887206	neuroblastoma	autonomic_ganglia	NB	1	dsmz	kelly	-2.261	sens	9.97542	9.08428	7.30378	7.9847	0.678072	12.7002	8.98783	6.83289	10.1438	9.70131
			gsm887240	neuroblastoma	autonomic_ganglia	NB	1	hsrrb	kp_n_si9s	-4.321	sens	9.86295	7.40854	5.50462	7.50224	6.74416	2.63227	7.38888	7.41532	9.52258	10.5657
			gsm887592	neuroblastoma	autonomic_ganglia	NB	1	atcc	sk_n_as	-3.935	sens	9.36829	7.77479	6.22304	7.58271	9.51254	0.925999	0.847997	8.90959	10.6742	10.2518
			gsm887593	neuroblastoma	autonomic_ganglia	NB	1	atcc	sk_n_be_2_	-7.637	sens	10.7999	8.49625	5.71699	7.88813	0.378512	13.1087	9.66391	5.45615	10.1326	10.0974
			gsm887594	neuroblastoma	autonomic_ganglia	NB	1	atcc	sk_n_dz	-11.205	sens	10.9732	9.14313	6.63952	8.26021	0	12.3038	8.96087	6.97269	10.9469	10.722
			gsm887241	neuroblastoma	autonomic_ganglia	NB	1	hsrrb	kp_n_yn	-0.271	nsens	10.1871	8.80639	4.67243	8.25267	3.36457	13.0006	8.64386	7.47005	9.92955	10.0678
			gsm887348	neuroblastoma	autonomic_ganglia	NB	1	hsrrb	nb_1	-3.87	nsens	10.2596	8.37417	5.52042	8.14109	0	12.2985	10.0397	6.81121	11.3419	10.3606
			gsm887595	neuroblastoma	autonomic_ganglia	NB	1	atcc	sk_n_fi	-0.674	nsens	9.2588	7.72315	6.26679	7.4446	4.24793	9.41595	8.41024	5.24413	11.5552	9.66463
			gsm887597	neuroblastoma	autonomic_ganglia	NB	1	atcc	sk_n_sh	-1.222	nsens	9.45245	7.09803	6.38543	7.23745	8.44543	2.926	7.47573	7.80993	10.2847	10.6359
			gsm886929	neuroblastoma	autonomic_ganglia	NB	1	dsmz	chp_126	NA	NA	10.6314	8.83983	5.32193	9.05582	0	12.3184	8.271	5.88996	10.7693	9.79279
			gsm886930	neuroblastoma	autonomic_ganglia	NB	1	atcc	chp_212	NA	NA	9.75171	8.5932	4.80735	8.18587	2.72247	12.2084	8.09803	9.90494	10.6367	10.4939
			gsm887162	neuroblastoma	autonomic_ganglia	NB	1	atcc	imr_32	NA	NA	10.1929	8.97298	8.67172	8.94895	0	12.3417	9.60066	5.59694	11.2071	9.40833
			gsm887239	neuroblastoma	autonomic_ganglia	NB	1	hsrrb	kp_n_rt_bm_1	NA	NA	10.1849	9.10826	4.26303	8.37721	3.60881	12.5893	8.89664	5.95187	10.6457	10.4892
			gsm887319	neuroblastoma	autonomic_ganglia	NB	1	dsmz	mhh_nb_11	NA	NA	11.4448	8.97413	8.71596	7.82018	0	12.0144	9.38457	4.41954	9.14644	10.9479
			gsm887455	neuroblastoma	autonomic_ganglia	NB	1	hsrrb	nh_6	NA	NA	9.80607	8.25267	6.26679	8.05039	6.27053	12.2358	8.50502	7.26772	9.73302	10.5572
			gsm887570	neuroblastoma	autonomic_ganglia	NB	1	atcc	sh_sy5y	NA	NA	9.41954	8.86264	7.32643	7.81057	9.38133	7.16591	7.4733	4.51096	9.36676	9.82988
			gsm887572	neuroblastoma	autonomic_ganglia	NB	1	dsmz	sima	NA	NA	10.5727	8.95332	6.04658	8.53877	0	12.0434	8.53566	5.3505	9.981	10.0215
			gsm887086	carcinoma	liver	Li_Ca	3	hsrrb	hlf	-2.492	sens	10.0626	7.42878	7.47086	7.71425	9.53275	0.137504	8.28216	8.36238	10.9973	10.8758
			gsm887148	other	liver	Li_Ca	3	riken	huh_6	-2.045	sens	10.6078	8.33136	8.58308	9.3746	10.2604	6.53605	9.63408	8.61692	10.5911	10.6261
			gsm887149	carcinoma	liver	Li_Ca	3	hsrrb	huh_7	-14.043	sens	10.4385	7.5812	7.17891	7.88448	10.109	8.3015	8.80252	8.35094	10.6631	11.1547
			gsm887174	carcinoma	liver	Li_Ca	3	hsrrb	jhh_7	-3.671	sens	11.5726	8.45656	8.01346	8.72417	9.94778	11.4384	10.41	8.77248	10.5886	10.6984
			gsm887578	carcinoma	liver	Li_Ca	3	atcc	sk_hep_1	-3.892	sens	9.85565	6.82655	6.61324	7.94603	10.4291	0	8.29646	9.20384	12.0031	10.7787
			gsm887626	carcinoma	liver	Li_Ca	3	atcc	snu_423	-2.107	sens	10.3137	3.81762	6.35226	8.17343	10.1534	4.32193	6.97842	7.21917	11.9114	11.2905
			gsm887627	carcinoma	liver	Li_Ca	3	atcc	snu_449	-11.196	sens	10.2855	7.13443	4.83794	8.00282	10.4625	0.137504	6.73064	6.2854	10.8525	10.7004
			gsm887078	carcinoma	liver	Li_Ca	3	atcc	hep_3b2_1_7	-4.98	nsens	9.49625	9.38759	5.57592	8.4623	10.7427	5.39917	6.29829	8.28448	10.4075	11.4328
			gsm887079	carcinoma	liver	Li_Ca	3	atcc	hep_g2	-1.56	nsens	10.9188	7.85674	7.97269	9.65642	11.3591	0.263034	9.20188	8.14057	10.4251	11.5416
			gsm887084	carcinoma	liver	Li_Ca	3	hsrrb	hle	-0.509	nsens	9.85658	5.98641	6.56682	7.91767	10.093	2	7.88509	9.00056	11.0311	10.2321
			gsm887146	carcinoma	liver	Li_Ca	3	hsrrb	huh_1	-1.429	nsens	10.5905	8.54844	7.7039	11.2778	11.0865	1.1375	7.96	11.4746	12.646	11.4845
			gsm887173	carcinoma	liver	Li_Ca	3	hsrrb	jhh_6	-0.9	nsens	9.24579	6.98868	9.50541	9.64169	10.411	3.7761	8.73944	11.6723	12.1371	11.1139
			gsm887266	carcinoma	liver	Li_Ca	3	riken	li_7	-0.462	nsens	9.82941	5.63807	6.8125	9.7342	8.87928	0	9.93015	9.24008	12.0514	10.7472
			gsm887639	carcinoma	liver	Li_Ca	3	kclb	snu_761	-0.863	nsens	9.30287	6.61176	6.37678	8.13648	10.1098	6.54998	6.01569	6.96694	10.6525	11.3744
			gsm886865	carcinoma	liver	Li_Ca	3	hsrrb	alexander_cells	NA	NA	9.94837	7.63445	7.65964	9.87851	9.49885	0.263034	4.848	7.56758	11.7765	10.7649
			gsm886899	carcinoma	liver	Li_Ca	3	atcc	c3a	NA	NA	11.0568	7.43546	7.3837	9.27636	10.3821	2.53605	8.53177	8.22062	9.74551	11.4139
			gsm887169	carcinoma	liver	Li_Ca	3	hsrrb	jhh_1	NA	NA	10.9775	8.07146	7.62059	8.46312	10.269	7.34607	7.26115	6.96694	9.65857	11.0912
			gsm887170	carcinoma	liver	Li_Ca	3	hsrrb	jhh_2	NA	NA	9.18587	6.61618	6.69209	7.633	9.86093	1.53605	4.44626	8.27193	10.621	11.7213
			gsm887171	carcinoma	liver	Li_Ca	3	hsrrb	jhh_4	NA	NA	10.0104	6.65249	7.13955	7.92481	9.834	0	7.96058	7.10643	9.16767	10.6962
			gsm887172	carcinoma	liver	Li_Ca	3	hsrrb	jhh_5	NA	NA	11.0244	7.24031	6.49665	10.2817	11.3308	9.33069	9.04849	9.28054	12.4279	10.5812
			gsm887520	carcinoma	liver	Li_Ca	3	atcc	plc/prf/5	NA	NA	10.4753	8.97097	7.64962	9.61102	9.85487	2.60881	6.5345	7.99605	11.9031	11.3413
			gsm887613	carcinoma	liver	Li_Ca	3	atcc	snu_182	NA	NA	10.2097	7.34873	6.16591	7.91229	9.60177	10.4807	7.85237	6.04221	10.3188	10.742
			gsm887622	carcinoma	liver	Li_Ca	3	atcc	snu_387	NA	NA	9.24436	4.60881	6.66676	8.43505	9.51944	3.6893	9.74668	10.7082	11.5583	11.0914
			gsm887623	carcinoma	liver	Li_Ca	3	atcc	snu_398	NA	NA	10.7745	9.10565	4.62644	8.2937	11.2304	0.765535	10.0432	10.7017	10.4552	10.6934
			gsm887630	carcinoma	liver	Li_Ca	3	atcc	snu_475	NA	NA	9.71063	6.84925	5.96809	10.3604	8.35711	2.26303	7.53138	10.3046	12.2696	10.5932
			gsm887641	carcinoma	liver	Li_Ca	3	kclb	snu_878	NA	NA	9.08799	7.80284	8.90959	9.89391	9.16942	2.7866	8.91259	11.7205	13.0408	10.975
			gsm886843	haematopoietic_neoplasm	haematopoietic_and_lymphoid_tissue	ALL	4	dsmz	697	-2.354	sens	10.2676	6.23649	5.57592	8.59619	11.8522	3.41954	9.91304	5.92125	10.8216	10.5426
			gsm887198	lymphoid_neoplasm	haematopoietic_and_lymphoid_tissue	ALL	4	dsmz	kasumi_2	-4.507	sens	9.49165	2.51096	5.99322	8.78529	11.0378	3.30743	8.90629	6.24222	10.7949	9.4731
			gsm887525	lymphoid_neoplasm	haematopoietic_and_lymphoid_tissue	ALL	4	dsmz	rch_acv	-5.153	sens	9.65803	6.33985	5.72247	8.13391	11.7432	2.96347	9.60715	7.41278	11.3112	10.6597
			gsm887530	lymphoid_neoplasm	haematopoietic_and_lymphoid_tissue	ALL	4	atcc	reh	-1.081	nsens	10.3216	3.33628	5.35755	6.81506	11.4947	0.678072	9.52493	6.97154	10.2646	10.6154
			gsm887563	lymphoid_neoplasm	haematopoietic_and_lymphoid_tissue	ALL	4	dsmz	sem	-0.666	nsens	9.71853	6.50303	7.50462	7.60807	11.2746	0	9.16767	7.853	10.084	11.2164
			gsm886876	lymphoid_neoplasm	haematopoietic_and_lymphoid_tissue	ALL	4	atcc	bdcm	NA	NA	10.0832	4.24031	8.17742	8.1153	10.6775	0	6.62205	7.70321	9.18289	10.0888
			gsm886986	lymphoid_neoplasm	haematopoietic_and_lymphoid_tissue	ALL	4	dsmz	dnd_41	NA	NA	9.791	2.43296	7.26209	8.61728	11.4883	0	10.0414	8.07575	9.61342	11.4232
			gsm887091	lymphoid_neoplasm	haematopoietic_and_lymphoid_tissue	ALL	4	dsmz	hpb_all	NA	NA	9.0728	3.15381	6.27612	8.32283	11.8874	1.76553	9.11998	6.59395	10.0756	10.6824
			gsm887188	lymphoid_neoplasm	haematopoietic_and_lymphoid_tissue	ALL	4	dsmz	jurkat	NA	NA	9.09513	8.44004	7.44294	8.89148	11.0197	4.75489	9.86759	6.98755	10.3755	10.9344
			gsm887203	haematopoietic_neoplasm	haematopoietic_and_lymphoid_tissue	ALL	4	dsmz	ke_37	NA	NA	9.40493	3.54844	9.03397	9.02818	11.754	5.70874	10.6527	9.71905	10.3258	9.9507
			gsm887234	lymphoid_neoplasm	haematopoietic_and_lymphoid_tissue	ALL	4	dsmz	kopn_8	NA	NA	9.86666	7.59171	6.31832	7.38716	11.6515	0.485427	9.46107	4.19377	9.92466	10.9944
			gsm887272	lymphoid_neoplasm	haematopoietic_and_lymphoid_tissue	ALL	4	atcc	loucy	NA	NA	8.87529	0	9.45183	8.64494	0	9.41659	8.96	7.59171	10.066	10.3955
			gsm887315	lymphoid_neoplasm	haematopoietic_and_lymphoid_tissue	ALL	4	dsmz	mhh_call_2	NA	NA	9.30424	7.43463	5.60288	8.09011	11.9495	0	8.46883	5.08321	9.99746	10.0656
			gsm887316	lymphoid_neoplasm	haematopoietic_and_lymphoid_tissue	ALL	4	dsmz	mhh_call_3	NA	NA	9.03067	2.53605	4.24031	8.30424	11.2684	0	9.44128	6.39403	10.4337	9.66302
			gsm887317	lymphoid_neoplasm	haematopoietic_and_lymphoid_tissue	ALL	4	dsmz	mhh_call_4	NA	NA	9.18165	6.8189	3.24793	6.91169	11.3153	1.26303	9.34274	6.54071	9.74618	10.5408
			gsm887334	lymphoid_neoplasm	haematopoietic_and_lymphoid_tissue	ALL	4	dsmz	molt_13	NA	NA	9.03067	3.41954	4.05311	8.09064	10.8907	7.40939	8.7269	6.8936	10.6028	10.0572
			gsm887335	lymphoid_neoplasm	haematopoietic_and_lymphoid_tissue	ALL	4	dsmz	molt_16	NA	NA	8.95303	6.79701	5.81506	8.92006	12.594	0	9.15507	8.41616	10.311	10.0892
			gsm887336	lymphoid_neoplasm	haematopoietic_and_lymphoid_tissue	ALL	4	atcc	molt_4	NA	NA	10.4573	7.42206	6.01792	8.6077	11.6117	1.63227	9.4187	7.38457	10.3956	11.3589
			gsm887343	lymphoid_neoplasm	haematopoietic_and_lymphoid_tissue	ALL	4	dsmz	mutz_5	NA	NA	9.56129	0	4.94017	7.09381	11.8851	0	2.29278	7.89603	9.80462	10.2388
			gsm887345	lymphoid_neoplasm	haematopoietic_and_lymphoid_tissue	ALL	4	dsmz	nalm_19	NA	NA	9.95594	2.1375	5.34696	7.44708	11.2593	0.378512	9.0207	6.04221	9.89905	11.0291
			gsm887347	lymphoid_neoplasm	haematopoietic_and_lymphoid_tissue	ALL	4	dsmz	nalm_6	NA	NA	9.74062	7.42794	7.91946	7.42878	12.1933	3.44626	9.95128	7.82655	8.9571	10.7412
			gsm887491	lymphoid_neoplasm	haematopoietic_and_lymphoid_tissue	ALL	4	dsmz	p12_ichikawa	NA	NA	9.57988	2.67807	4.43296	8.48099	10.8135	6.50303	9.37699	5.97039	10.2116	10.2233
			gsm887512	lymphoid_neoplasm	haematopoietic_and_lymphoid_tissue	ALL	4	hsrrb	peer	NA	NA	9.7975	4.6893	6.06178	8.64997	10.5288	4.90689	9.43879	8.76653	10.2584	10.8797
			gsm887513	lymphoid_neoplasm	haematopoietic_and_lymphoid_tissue	ALL	4	dsmz	pf_382	NA	NA	8.78627	7.71768	6.48543	7.45533	9.51076	3.926	10.0579	8.13443	10.1753	10.6333
			gsm887549	lymphoid_neoplasm	haematopoietic_and_lymphoid_tissue	ALL	4	dsmz	rpmi_8402	NA	NA	9.67189	7.83605	5.6865	8.33896	9.70822	10.1876	10.5509	8.87467	9.85814	10.7072
			gsm887550	lymphoid_neoplasm	haematopoietic_and_lymphoid_tissue	ALL	4	atcc	rs4_11	NA	NA	9.71836	0.263034	5.45943	7.40173	11.5636	0.263034	9.02459	6.89482	9.81298	10.4957
			gsm887658	lymphoid_neoplasm	haematopoietic_and_lymphoid_tissue	ALL	4	atcc	sup_b15	NA	NA	9.72826	7.92125	5.52669	7.96463	10.7045	3.16993	9.26843	8.48341	10.5979	10.8582
			gsm887662	lymphoid_neoplasm	haematopoietic_and_lymphoid_tissue	ALL	4	atcc	sup_t1	NA	NA	9.75922	5.90689	5.63227	7.82337	11.7182	1.53605	9.56281	6.98527	10.4323	10.2031
			gsm887688	lymphoid_neoplasm	haematopoietic_and_lymphoid_tissue	ALL	4	dsmz	tall_1	NA	NA	9.73674	2.16993	7.36807	8.28494	9.87912	0	9.53644	7.04549	9.35447	10.0769
			gsm887076	haematopoietic_neoplasm	haematopoietic_and_lymphoid_tissue	AML	5	atcc	hel_92_1_7	-5.674	sens	11.0693	7.63735	7.7286	8.49386	12.4035	7.12102	8.48462	8.07146	9.92258	10.2556
			gsm887077	haematopoietic_neoplasm	haematopoietic_and_lymphoid_tissue	AML	5	dsmz	hel	-3.567	sens	10.6655	9.44211	8.22689	8.44211	12.0233	5.1416	9.90358	10.143	9.84721	10.1932
			gsm887329	haematopoietic_neoplasm	haematopoietic_and_lymphoid_tissue	AML	5	dsmz	molm_13	-2.144	sens	10.1644	8.28355	9.76105	8.11009	12.0124	0.137504	9.54148	8.53138	9.5343	10.745
			gsm887330	haematopoietic_neoplasm	haematopoietic_and_lymphoid_tissue	AML	5	dsmz	molm_16	-4.892	sens	9.55286	8.85549	10.1379	10.028	11.9114	0	9.40216	9.35799	10.1556	10.662
			gsm887337	haematopoietic_neoplasm	haematopoietic_and_lymphoid_tissue	AML	5	dsmz	mono_mac_1	-2.951	sens	9.68457	7.30561	7.52748	8.07039	11.6065	0.378512	8.60363	8.47492	9.22521	10.5151
			gsm887338	haematopoietic_neoplasm	haematopoietic_and_lymphoid_tissue	AML	5	dsmz	mono_mac_6	-2.289	sens	9.34873	9.35623	9.92719	8.6489	11.6507	1.43296	9.8248	9.76437	9.14415	10.7747
			gsm886937	haematopoietic_neoplasm	haematopoietic_and_lymphoid_tissue	AML	5	hsrrb	cmk_11_5	-0.819	nsens	9.9558	3.67807	6.21723	8.60807	11.5392	6.30743	4.8679	8.59021	9.64854	11.419
			gsm886938	haematopoietic_neoplasm	haematopoietic_and_lymphoid_tissue	AML	5	dsmz	cmk	-1.56	nsens	10.2242	5.49506	6.02901	8.77873	12.2154	5.92362	6.91409	8.31786	9.6171	11.0314
			gsm887010	haematopoietic_neoplasm	haematopoietic_and_lymphoid_tissue	AML	5	dsmz	f_36p	-1.467	nsens	10.2009	9.35909	10.2103	9.4508	12.3006	3.03562	10.2934	10.3445	9.97885	11.3128
			gsm887197	haematopoietic_neoplasm	haematopoietic_and_lymphoid_tissue	AML	5	dsmz	kasumi_1	-2.78	nsens	9.91094	0.584963	7.0542	8.63626	11.7978	7.7046	7.33539	5.9472	10.1284	11.4577
			gsm887706	haematopoietic_neoplasm	haematopoietic_and_lymphoid_tissue	AML	5	atcc	thp_1	-1.031	nsens	9.648	7.76354	5.36107	7.35931	11.2486	0	8.30195	8.44915	10.0013	10.7499
			gsm886867	haematopoietic_neoplasm	haematopoietic_and_lymphoid_tissue	AML	5	atcc	aml_193	NA	NA	8.92541	4.64962	7.11061	8.78005	11.4558	2.56071	0.263034	7.19967	8.85953	10.4416
			gsm887006	haematopoietic_neoplasm	haematopoietic_and_lymphoid_tissue	AML	5	dsmz	eol_1	NA	NA	9.87375	8.74248	8.14873	7.91349	12.5074	3.15381	9.68317	9.296	9.78202	10.6434
			gsm887023	haematopoietic_neoplasm	haematopoietic_and_lymphoid_tissue	AML	5	atcc	gdm_1	NA	NA	9.95609	6.60585	4.96347	8.27519	11.0172	10.1584	8.69627	6.79442	9.78953	10.4362
			gsm887083	haematopoietic_neoplasm	haematopoietic_and_lymphoid_tissue	AML	5	atcc	hl_60	NA	NA	9.84046	5.05311	6.13134	8.78202	12.8295	4.24793	7.32283	9.3906	10.6301	11.1493
			gsm887199	haematopoietic_neoplasm	haematopoietic_and_lymphoid_tissue	AML	5	atcc	kasumi_6	NA	NA	9.97398	6.07253	5.96809	8.90147	11.5504	9.65105	8.90719	6.95303	10.0905	10.7934
			gsm887208	haematopoietic_neoplasm	haematopoietic_and_lymphoid_tissue	AML	5	atcc	kg_1	NA	NA	9.54767	4.66107	6.93428	8.38024	12.2374	8.82528	7.91049	7.54148	10.2923	10.8319
			gsm887233	haematopoietic_neoplasm	haematopoietic_and_lymphoid_tissue	AML	5	hsrrb	ko52	NA	NA	8.94398	0	6.74685	8.50104	11.5886	9.30195	7.507	6.92362	9.73674	10.0059
			gsm887287	haematopoietic_neoplasm	haematopoietic_and_lymphoid_tissue	AML	5	dsmz	m_07e	NA	NA	10.3282	8.01067	10.0114	8.60028	12.3531	6.97384	1.53605	9.50541	10.0319	10.5899
			gsm887304	haematopoietic_neoplasm	haematopoietic_and_lymphoid_tissue	AML	5	dsmz	me_1	NA	NA	11.1991	7.05528	7.99209	8.54651	13.072	9.59675	2.94486	4.76553	10.2187	11.6844
			gsm887344	haematopoietic_neoplasm	haematopoietic_and_lymphoid_tissue	AML	5	atcc	mv_4_11	NA	NA	9.81202	6.61471	5.70598	6.08321	11.6103	0.847997	8.19081	6.62498	9.6893	11.4697
			gsm887349	haematopoietic_neoplasm	haematopoietic_and_lymphoid_tissue	AML	5	dsmz	nb_4	NA	NA	10.1929	5.35755	5.73335	8.50541	12.267	3.40599	8.13904	6.90929	10.6727	9.37764
			gsm887458	haematopoietic_neoplasm	haematopoietic_and_lymphoid_tissue	AML	5	hsrrb	nomo_1	NA	NA	9.72843	2.16993	4.926	8.13494	11.1062	2.45943	6.07039	6.50938	10.0868	10.1348
			gsm887468	haematopoietic_neoplasm	haematopoietic_and_lymphoid_tissue	AML	5	dsmz	oci_aml2	NA	NA	10.6622	2.37851	5.8505	9.28147	11.8059	1.96347	8.97613	8.6872	9.59638	10.2649
			gsm887469	haematopoietic_neoplasm	haematopoietic_and_lymphoid_tissue	AML	5	dsmz	oci_aml3	NA	NA	10.3627	9.42164	8.4149	6.66391	11.7645	2.03562	10.338	8.46025	9.26491	11.0939
			gsm887470	haematopoietic_neoplasm	haematopoietic_and_lymphoid_tissue	AML	5	dsmz	oci_aml5	NA	NA	9.79766	8.2484	8.47411	8.8141	12.1292	1.80735	9.12593	8.6453	9.86279	11.026
			gsm887473	haematopoietic_neoplasm	haematopoietic_and_lymphoid_tissue	AML	5	dsmz	oci_m1	NA	NA	9.80349	9.28239	9.62881	9.44936	11.963	1	0	9.02181	9.87098	9.4475
			gsm887492	haematopoietic_neoplasm	haematopoietic_and_lymphoid_tissue	AML	5	hsrrb	p31/fuj	NA	NA	9.28332	3.39232	9.32755	8.20897	11.2764	2.98185	10.1326	8.97241	9.57005	10.7304
			gsm887518	haematopoietic_neoplasm	haematopoietic_and_lymphoid_tissue	AML	5	dsmz	pl_21	NA	NA	10.1135	5.67243	9.05257	8.48704	10.8285	2.16993	9.79295	10.6476	9.55459	10.2419
			gsm887571	haematopoietic_neoplasm	haematopoietic_and_lymphoid_tissue	AML	5	dsmz	sig_m5	NA	NA	10.2661	6.6879	6.06393	7.84862	11.7151	0	8.35226	7.64313	10.2268	10.5025
			gsm887581	haematopoietic_neoplasm	haematopoietic_and_lymphoid_tissue	AML	5	hsrrb	skm_1	NA	NA	10.5562	7.65607	6.84674	8.51728	11.9758	1.926	7.83289	6.50938	9.07975	9.66285
			gsm887704	haematopoietic_neoplasm	haematopoietic_and_lymphoid_tissue	AML	5	atcc	tf_1	NA	NA	10.2092	7.20848	7.70805	9.08428	12.1631	3.85798	6.41109	7.5744	10.1944	11.2213
			gsm887730	haematopoietic_neoplasm	haematopoietic_and_lymphoid_tissue	AML	5	dsmz	ut_7	NA	NA	8.35006	5.12102	6.09381	8.66427	11.7317	4.97728	3.10434	6.60733	9.29071	10.2984
			gsm887145	carcinoma	stomach	Ga_Ca	6	riken	hug1_n	-3.445	sens	10.8474	5.80219	7.11166	10.7618	10.4267	0	7.09698	8.23697	11.2553	10.8783
			gsm887323	carcinoma	stomach	Ga_Ca	6	hsrrb	mkn1	-2.904	sens	9.50581	7.48382	7.15987	8.04494	7.51491	2.53605	8.40216	8.02956	11.0347	10.8154
			gsm887326	carcinoma	stomach	Ga_Ca	6	riken	mkn7	-2.799	sens	10.7105	5.92362	10.1719	9.1025	10.7378	0	5.2891	7.43713	11.1296	10.4422
			gsm886838	carcinoma	stomach	Ga_Ca	6	dsmz	23132/87	-0.762	nsens	10.1888	0.485427	9.9691	10.3677	10.7748	0.263034	3.98185	11.9763	11.1797	10.2873
			gsm886864	carcinoma	stomach	Ga_Ca	6	atcc	ags	-1.108	nsens	9.70442	3.88753	6.16189	8.51373	9.6591	5.62059	0.678072	6.46271	9.46087	10.7895
			gsm886872	carcinoma	stomach	Ga_Ca	6	hsrrb	az_521	-1.01	nsens	10.4976	8.41363	4.94017	7.47086	10.7299	0	7.27146	11.1461	10.4147	11.1594
			gsm887081	carcinoma	stomach	Ga_Ca	6	ecacc	hgc_27	-0.524	nsens	10.8666	0.263034	8.47492	8.83415	11.624	2.32193	9.70598	9.57459	9.73454	11.1984
			gsm887161	carcinoma	stomach	Ga_Ca	6	hsrrb	im95	-0.578	nsens	9.76388	1.20163	9.66605	9.43921	11.5667	4.06178	8.01458	11.245	9.41447	10.7243
			gsm887268	carcinoma	stomach	Ga_Ca	6	riken	lmsu	-14.51	nsens	9.17742	6.66959	8.26209	7.80607	10.731	0	9.20065	10.8664	11.4795	10.7178
			gsm887324	carcinoma	stomach	Ga_Ca	6	hsrrb	mkn_45	-1	nsens	10.7156	7.71699	8.08321	9.90238	9.1004	0.765535	7.05961	9.91692	9.9571	11.1529
			gsm887453	carcinoma	stomach	Ga_Ca	6	atcc	nci_n87	-1.675	nsens	9.92184	0.263034	4.2555	7.96058	11.6931	4.98185	8.1533	8.28725	9.75539	9.62863
			gsm887462	carcinoma	stomach	Ga_Ca	6	hsrrb	nugc_3	-0.651	nsens	10.9186	0	7.54458	8.36676	10.798	2.80735	7.84737	10.2716	11.2115	11.1113
			gsm887474	carcinoma	stomach	Ga_Ca	6	hsrrb	ocum_1	-1.109	nsens	10.237	5.56682	6.19377	11.232	11.5107	3.08746	4.15381	10.76	10.5004	10.8533
			gsm887614	carcinoma	stomach	Ga_Ca	6	atcc	snu_1	-0.678	nsens	10.8072	2.58496	7	7.43045	10.0865	2.70044	9.5708	8.43505	9.80816	11.6553
			gsm886994	carcinoma	stomach	Ga_Ca	6	riken	ecc10	NA	NA	9.35381	3.32193	7.88448	8.16942	11.5143	8.23218	7.1639	8.54535	8.66959	10.6407
			gsm886995	carcinoma	stomach	Ga_Ca	6	riken	ecc12	NA	NA	9.62223	8.55804	6.85425	8.68685	10.1845	2.03562	6.59544	6.68229	10.6917	9.96477
			gsm887013	carcinoma	stomach	Ga_Ca	6	hsrrb	fu97	NA	NA	11.2957	9.38543	8.17193	7.91588	9.09355	7.37764	10.7889	7.72178	10.0645	11.2782
			gsm887021	carcinoma	stomach	Ga_Ca	6	riken	gciy	NA	NA	10.0685	5.53294	8.6279	8.73302	11.9006	0.378512	7.26209	5.96116	9.86774	11.1285
			gsm887029	carcinoma	stomach	Ga_Ca	6	riken	gss	NA	NA	10.5208	9.35843	7.42122	9.55055	10.9523	9.65231	8.108	10.4332	10.7145	10.3969
			gsm887030	carcinoma	stomach	Ga_Ca	6	riken	gsu	NA	NA	10.3025	3.10434	8.14568	9.60918	11.2496	5.853	7.6837	9.26186	9.87851	10.2324
			gsm887115	carcinoma	stomach	Ga_Ca	6	atcc	hs_746t	NA	NA	9.8351	4.49185	6.75489	4.32912	10.4609	0	4.36457	9.29209	12.0508	11.5747
			gsm887200	carcinoma	stomach	Ga_Ca	6	atcc	kato_iii	NA	NA	10.2608	2.56071	8.02956	10.5437	10.185	0	2.29278	10.4826	10.956	9.8986
			gsm887204	carcinoma	stomach	Ga_Ca	6	riken	ke_39	NA	NA	10.3518	7.14057	8.06501	10.895	11.0761	4.39917	8.21772	9.8117	9.95681	10.2003
			gsm887325	carcinoma	stomach	Ga_Ca	6	hsrrb	mkn74	NA	NA	10.0682	2.88753	7.42291	9.01235	10.4765	3.81762	8.95361	10.1286	9.90268	9.5859
			gsm887461	carcinoma	stomach	Ga_Ca	6	hsrrb	nugc_2	NA	NA	9.75872	6.85175	5.74416	9.47634	9.98142	4.85798	9.50104	8.30834	10.5462	11.3844
			gsm887463	carcinoma	stomach	Ga_Ca	6	riken	nugc_4	NA	NA	10.1245	6.0268	8.52904	10.7419	10.9774	0.137504	6.5345	11.2458	11.5479	10.4495
			gsm887531	carcinoma	stomach	Ga_Ca	6	hsrrb	rerf_gc_1b	NA	NA	10.4614	5.32912	4.80735	8.94457	8.94632	9.29715	9.01123	7.77742	10.282	11.0974
			gsm887567	carcinoma	stomach	Ga_Ca	6	riken	sh_10_tc	NA	NA	9.92867	6.44128	6.77873	7.71356	9.85814	2.80735	7.30287	10.4901	11.3406	9.31696
			gsm887611	carcinoma	stomach	Ga_Ca	6	atcc	snu_16	NA	NA	10.8717	6.72792	9.79863	9.87483	12.5012	3.24793	9.84612	9.66977	10.8997	10.9682
			gsm887617	carcinoma	stomach	Ga_Ca	6	kclb	snu_216	NA	NA	11.2076	9.36829	8.70632	9.05094	10.1264	1.1375	4.51728	9.43567	10.1609	11.7629
			gsm887633	carcinoma	stomach	Ga_Ca	6	kclb	snu_520	NA	NA	10.0681	3.51096	8.96	8.75822	10.8946	1.80735	8.14109	10.3515	10.1118	10.7356
			gsm887634	carcinoma	stomach	Ga_Ca	6	atcc	snu_5	NA	NA	10.4533	5.03122	6.49185	9.24484	11.4648	0.678072	5.23649	7.34784	12.0857	10.8758
			gsm887636	carcinoma	stomach	Ga_Ca	6	kclb	snu_620	NA	NA	10.406	2.88753	9.45245	9.10355	10.9226	2.45943	8.55152	10.0067	9.50581	10.2958
			gsm887705	carcinoma	stomach	Ga_Ca	6	riken	tgbc11tkb	NA	NA	9.16264	1	8.58796	9.43671	11.1608	0	1.43296	10.6244	10.3187	10.7399
			gsm886859	ewings_sarcoma-peripheral_primitive_neuroectodermal_tumour	bone	Bo_Sa	7	atcc	a_673	-2.895	sens	10.2863	9.38995	8.2341	7.35315	10.7142	5.55766	10.2339	9.53761	9.9387	10.7339
			gsm887596	ewings_sarcoma-peripheral_primitive_neuroectodermal_tumour	bone	Bo_Sa	7	atcc	sk_n_mc	-4.202	sens	10.3634	7.47978	6.63227	8.17642	11.7265	6.07253	8.80478	9.12102	10.7213	10.2913
			gsm887577	ewings_sarcoma-peripheral_primitive_neuroectodermal_tumour	bone	Bo_Sa	7	atcc	sk_es_1	-1.363	nsens	9.87636	8.37112	7.54689	7.83099	11.0568	5.3147	10.8379	8.33136	10.6166	10.6907
			gsm887689	ewings_sarcoma-peripheral_primitive_neuroectodermal_tumour	bone	Bo_Sa	7	dsmz	tc_71	-0.799	nsens	10.8281	9.17143	7.99266	8.08268	11.6997	4.72792	10.1284	8.61802	10.5703	11.1488
			gsm886901	ewings_sarcoma-peripheral_primitive_neuroectodermal_tumour	bone	Bo_Sa	7	dsmz	cado_es1	NA	NA	9.97197	8.84109	5.38198	6.35226	11.4479	3.52356	9.07788	10.6001	9.2817	10.4326
			gsm887120	ewings_sarcoma-peripheral_primitive_neuroectodermal_tumour	bone	Bo_Sa	7	atcc	hs_822_t	NA	NA	8.59358	7.26959	7.21335	7.54689	8.63408	2.88753	7.96521	9.03892	11.7199	10.254
			gsm887124	ewings_sarcoma-peripheral_primitive_neuroectodermal_tumour	bone	Bo_Sa	7	atcc	hs_863_t	NA	NA	8.63952	7.60881	6.81121	7.36807	7.92362	0.485427	7.63081	10.0021	11.1643	10.4045
			gsm887318	ewings_sarcoma-peripheral_primitive_neuroectodermal_tumour	bone	Bo_Sa	7	dsmz	mhh_es_1	NA	NA	9.8645	9.23242	10.2517	8.21043	12.1787	6.22497	10.9044	10.9502	10.62	10.0044
			gsm887527	ewings_sarcoma-peripheral_primitive_neuroectodermal_tumour	bone	Bo_Sa	7	atcc	rd_es	NA	NA	10.4589	7.26021	6.86047	8.11582	11.2423	7.82082	9.83637	9.20872	10.5923	9.88417
			gsm886880	carcinoma	kidney	Kid_Ca	8	dsmz	bftc_909	-2.358	sens	9.64133	7.50621	7.93369	8.21335	9.99081	0	9.16516	9.34319	11.3549	11.0277
			gsm886902	carcinoma	kidney	Kid_Ca	8	atcc	caki_1	-7.915	sens	10.2534	7.83226	7.82273	8.36851	10.5499	0	7.29646	9.95652	12.3171	10.278
			gsm886910	carcinoma	kidney	Kid_Ca	8	dsmz	cal_54	-3.105	sens	9.81522	6.50144	5.56682	8.32643	11.1229	1.26303	6.61324	8.15127	12.0682	10.9408
			gsm887717	carcinoma	kidney	Kid_Ca	8	riken	tuhr4tkb	-2.221	sens	9.88524	6.91767	6.85674	7.52826	9.78594	0.847997	4.87283	9.31854	11.5458	10.7265
			gsm886844	carcinoma	kidney	Kid_Ca	8	atcc	769_p	-0.717	nsens	10.0267	7.76553	2.58496	8.31922	11.0537	0	4	8.5691	12.0629	11.9225
			gsm886845	carcinoma	kidney	Kid_Ca	8	atcc	786_o	-0.764	nsens	10.2329	6.77347	7.1918	7.507	10.1233	0	3.82782	9.3156	11.5728	11.3329
			gsm886856	carcinoma	kidney	Kid_Ca	8	atcc	a_498	-0.75	nsens	9.83431	7.59395	8.18239	9.4814	10.2011	2.76553	9.4149	11.8941	12.919	10.8947
			gsm886863	carcinoma	kidney	Kid_Ca	8	atcc	achn	-1.274	nsens	9.2009	6.19771	5.37851	8.05474	10.2097	0.378512	8.38024	8.29416	11.4526	10.3625
			gsm886903	carcinoma	kidney	Kid_Ca	8	atcc	caki_2	-0.319	nsens	10.3731	8.24698	7.00675	10.4044	9.79019	0	7.40344	12.1636	12.7798	11.3166
			gsm887217	carcinoma	kidney	Kid_Ca	8	hsrrb	kmrc_20	-1.461	nsens	9.47066	5.89724	7.84235	9.5672	9.06743	0	8.52787	10.9332	12.4165	10.5721
			gsm887733	carcinoma	kidney	Kid_Ca	8	riken	vmrc_rcw	-3.6	nsens	10.2112	3.73335	7.75221	9.4816	11.4977	2.53605	9.13417	11.4853	12.7911	11.2698
			gsm886860	carcinoma	kidney	Kid_Ca	8	atcc	a_704	NA	NA	8.91857	5.38198	4.51096	7.74685	9.84612	1.1375	5.18982	8.13289	11.4498	12.0366
			gsm887216	carcinoma	kidney	Kid_Ca	8	hsrrb	kmrc_1	NA	NA	9.50997	6.74416	7.29186	7.07575	7.56148	0.925999	3.96347	10.6372	11.7602	11.0409
			gsm887218	carcinoma	kidney	Kid_Ca	8	hsrrb	kmrc_2	NA	NA	10.0779	7.28263	6.2724	7.6872	10.2463	1.43296	0.925999	8.83605	10.6898	10.7201
			gsm887219	carcinoma	kidney	Kid_Ca	8	hsrrb	kmrc_3	NA	NA	8.72042	7.13031	4.56682	7.48704	10.2378	1.1375	5.77083	9.22882	11.3939	10.2796
			gsm887524	carcinoma	kidney	Kid_Ca	8	riken	rcc10rgb	NA	NA	9.17268	8.53177	4.27053	6.63807	9.92896	1.926	7.81121	7.52826	10.4843	11.0316
			gsm887610	carcinoma	kidney	Kid_Ca	8	kclb	snu_1272	NA	NA	9.89482	5.01346	5.31832	7.56605	10.6948	1.88753	5.7761	7.55382	10.7039	10.5396
			gsm887715	carcinoma	kidney	Kid_Ca	8	riken	tuhr10tkb	NA	NA	9.17792	8.3837	4.78136	9.17742	9.89921	0	7.20163	9.79377	11.7521	10.284
			gsm887716	carcinoma	kidney	Kid_Ca	8	riken	tuhr14tkb	NA	NA	9.48684	8.80735	5.34696	6.49985	10.5256	3.65535	7.00113	7.34163	10.3817	10.4773
			gsm887734	carcinoma	kidney	Kid_Ca	8	hsrrb	vmrc_rcz	NA	NA	9.63372	8.51254	6.96694	9.0268	11.2423	2.74416	9.16541	11.1463	11.9575	11.0929
			gsm886982	carcinoma	lung	SCLC	9	ecacc	dms_273	-2.104	sens	11.0289	8.00731	6.25927	8.94953	12.8298	0.485427	8.58233	7.40173	10.8098	10.1914
			gsm887429	carcinoma	lung	SCLC	9	atcc	nci_h446	-4.263	sens	10.2438	8.39017	6.86913	8.15785	11.5141	1.67807	9.22207	5.67525	10.0208	11.2889
			gsm887569	carcinoma	lung	SCLC	9	atcc	shp_77	-5.254	sens	9.82257	9.44211	6.92481	9.19451	9.36567	0.847997	9.27822	8.85269	11.8532	10.1663
			gsm886980	carcinoma	lung	SCLC	9	atcc	dms_114	-1.408	nsens	9.94486	9.63916	7.45533	8.0954	9.57611	1.76553	9.25148	8.46066	9.52884	10.4503
			gsm887350	carcinoma	lung	SCLC	9	atcc	nci_h1048	-1.487	nsens	9.23362	9.36763	6.71012	8.54767	9.92837	3.99095	9.09856	9.73302	11.0989	11.2733
			gsm887392	carcinoma	lung	SCLC	9	atcc	nci_h196	-1.717	nsens	8.65785	8.2075	8.2738	8.46638	7.38198	3.37851	9.41088	9.02818	11.1973	10.5347
			gsm887399	carcinoma	lung	SCLC	9	atcc	nci_h2066	-1.355	nsens	10.1461	8.57856	6.39917	11.8736	10.4437	6.07039	7.73877	10.6798	12.1225	10.473
			gsm887417	carcinoma	lung	SCLC	9	atcc	nci_h2286	-1.324	nsens	9.79734	7.38024	5.51096	8.2427	10.6278	1.72247	7.20359	7.75822	12.3905	11.5869
			gsm887556	carcinoma	lung	SCLC	9	hsrrb	sbc_5	-1.777	nsens	10.4689	10.2776	7.88874	7.99774	9.61489	6.07895	9.84156	10.3565	10.3191	11.2554
			gsm887665	carcinoma	lung	SCLC	9	atcc	sw_1271	-0.883	nsens	11.5249	5.48864	4.59694	7.84109	10.3488	0	2.3505	7.98527	11.5684	11.4852
			gsm886942	carcinoma	lung	SCLC	9	ecacc	colo_668	NA	NA	9.61985	7.67101	6.32012	7.98755	5.75221	2.07039	9.64241	9.44004	11.181	8.6077
			gsm886957	carcinoma	lung	SCLC	9	ecacc	cor_l24	NA	NA	9.89209	6.5157	5.47573	6.70736	5.70598	6.89118	8.53528	6.61324	10.7687	10.8088
			gsm886958	carcinoma	lung	SCLC	9	ecacc	cor_l311	NA	NA	10.2091	9.39789	6.54844	9.78267	12.2854	4.33628	8.25456	5.70598	10.8522	10.9715
			gsm886959	carcinoma	lung	SCLC	9	ecacc	cor_l47	NA	NA	9.79458	7.53372	6.83036	8.07146	6.03782	2.43296	9.50601	8.97613	10.9169	10.9332
			gsm886960	carcinoma	lung	SCLC	9	ecacc	cor_l88	NA	NA	10.249	6.98071	4.42626	9.7418	5.53294	1.48543	7.83605	9.12541	11.6379	11.033
			gsm886961	carcinoma	lung	SCLC	9	ecacc	cor_l95	NA	NA	9.55842	5.4822	4.69488	10.4432	4.32912	1.37851	5.96116	9.26796	11.1567	11.1964
			gsm886967	carcinoma	lung	SCLC	9	dsmz	cpc_n	NA	NA	11.0271	8.47978	7.14262	7.54458	11.6631	2.48543	9.04467	7.40599	11.412	10.5025
			gsm886981	carcinoma	lung	SCLC	9	atcc	dms_153	NA	NA	9.32845	7.51412	5.79181	8.25172	3.85798	3.82782	8.78758	9.81121	11.2895	9.7364
			gsm886983	carcinoma	lung	SCLC	9	ecacc	dms_454	NA	NA	9.52239	7.07895	6.72792	10.7714	10.0837	0.847997	6.91049	8.57365	11.999	10.3795
			gsm886984	carcinoma	lung	SCLC	9	atcc	dms_53	NA	NA	9.79246	8.06985	7.86419	9.35975	10.1901	0.485427	6.38888	8.92392	10.6747	9.53002
			gsm886985	carcinoma	lung	SCLC	9	atcc	dms_79	NA	NA	8.70044	8.0268	5.27053	6.98868	5.94486	8.10696	8.99209	9.47005	10.248	10.7328
			gsm887052	carcinoma	lung	SCLC	9	dsmz	hcc_33	NA	NA	9.21408	8.56186	7.48784	7.66178	3.23266	0	9.79572	7.38802	10.3827	9.74668
			gsm887351	carcinoma	lung	SCLC	9	atcc	nci_h1092	NA	NA	8.96867	6.98527	5.87283	7.8586	3.9542	3.74416	7.32912	7.84549	9.86959	10.2102
			gsm887352	carcinoma	lung	SCLC	9	atcc	nci_h1105	NA	NA	9.07173	7.53605	5.86295	5.74953	3.7866	3.16993	8.13289	9.60862	11.0036	10.9299
			gsm887354	carcinoma	lung	SCLC	9	atcc	nci_h1184	NA	NA	9.02292	7.51885	6.36807	8.56491	3.79701	5.27053	7.6907	6.31651	10.1016	10.0059
			gsm887356	carcinoma	lung	SCLC	9	atcc	nci_h1339	NA	NA	9.03892	4.38543	5.79701	9.9691	9.93029	1.926	5.59991	9.27473	12.1448	10.6783
			gsm887357	carcinoma	lung	SCLC	9	atcc	nci_h1341	NA	NA	9.70926	7.55842	5.78136	9.98627	12.3839	5.42291	10.5443	9.88783	10.9028	11.1548
			gsm887363	carcinoma	lung	SCLC	9	atcc	nci_h1436	NA	NA	9.65105	6.34518	4.89724	7.1375	7.57969	1.48543	8.80768	7.9331	11.1636	10.6232
			gsm887365	carcinoma	lung	SCLC	9	atcc	nci_h146	NA	NA	10.0581	6.67666	4.32193	8.32733	10.4644	4.01792	7.18388	8.96665	10.3273	9.7497
			gsm887370	carcinoma	lung	SCLC	9	atcc	nci_h1618	NA	NA	9.63063	6.37851	4.6837	7.05202	0	5.44956	7.40003	8.08428	10.7044	10.7442
			gsm887377	carcinoma	lung	SCLC	9	atcc	nci_h1694	NA	NA	9.11972	8.03232	5.39232	6.84298	5.03562	6.24413	8.52317	5.12516	10.4784	9.5691
			gsm887384	carcinoma	lung	SCLC	9	atcc	nci_h1836	NA	NA	9.8117	6.90328	6.30925	8.07948	0	0	8.16038	8.8716	10.5547	11.3112
			gsm887387	carcinoma	lung	SCLC	9	atcc	nci_h1876	NA	NA	8.79734	6.45286	4.7866	7.00899	7.01011	4.7866	7.85798	6.34341	10.8876	9.77396
			gsm887389	carcinoma	lung	SCLC	9	atcc	nci_h1930	NA	NA	10.5963	8.06717	7.17991	8.29416	9.84596	3.9542	7.93369	7.54612	10.7479	10.5297
			gsm887391	carcinoma	lung	SCLC	9	atcc	nci_h1963	NA	NA	9.16516	7.88874	6.16591	6.60437	0	0.137504	8.15987	6.22689	10.24	10.3924
			gsm887396	carcinoma	lung	SCLC	9	atcc	nci_h2029	NA	NA	9.2717	6.22882	4.07039	9.22593	3.12102	1.63227	7.65607	9.52493	10.4101	10.5223
			gsm887400	carcinoma	lung	SCLC	9	atcc	nci_h2081	NA	NA	9.82193	8.05961	6.20555	8.25692	11.5358	0	6.88264	8.88081	10.8836	9.77116
			gsm887403	carcinoma	lung	SCLC	9	atcc	nci_h209	NA	NA	9.7738	8.02735	5.52356	8.49065	0	1.80735	8.85237	8.67983	10.4037	10.0757
			gsm887406	carcinoma	lung	SCLC	9	atcc	nci_h211	NA	NA	10.295	9.09329	5.99774	10.1087	12.5259	5.67525	7.36194	5.95187	11.4187	10.7388
			gsm887409	carcinoma	lung	SCLC	9	atcc	nci_h2141	NA	NA	9.28425	7.39917	4.84298	6.49185	0	4.29278	9.36151	8.58233	11.0064	10.03
			gsm887411	carcinoma	lung	SCLC	9	atcc	nci_h2171	NA	NA	10.3661	7.98755	6.79572	8.54921	12.8701	2.3505	9.60214	7.09487	11.6777	10.2549
			gsm887413	carcinoma	lung	SCLC	9	atcc	nci_h2196	NA	NA	9.04876	6.26115	5.8679	9.11842	6.34873	2.23266	7.43212	6.25361	10.3948	11.0123
			gsm887414	carcinoma	lung	SCLC	9	atcc	nci_h2227	NA	NA	9.81314	8.05039	6.71425	6.92837	0	7.35931	7.6886	7.32912	10.0898	10.2082
			gsm887432	carcinoma	lung	SCLC	9	atcc	nci_h510	NA	NA	10.0861	8.32418	6.1127	9.74467	7.32733	3.82782	8.73978	9.30902	10.0619	10.2801
			gsm887435	carcinoma	lung	SCLC	9	atcc	nci_h524	NA	NA	10.4841	10.0336	7.02237	7.55995	12.6667	4.18587	8.57365	6.55152	10.0996	9.96058
			gsm887436	carcinoma	lung	SCLC	9	atcc	nci_h526	NA	NA	10.3351	9.63172	5.8505	9.28679	0	11.9754	8.40854	6.40939	10.8015	10.0329
			gsm887442	carcinoma	lung	SCLC	9	atcc	nci_h69	NA	NA	9.81378	7.67525	7.10538	8.49745	3.926	12.2641	7.65821	7.1375	11.2993	10.8846
			gsm887447	carcinoma	lung	SCLC	9	atcc	nci_h82	NA	NA	10.8737	9.43484	7.75756	8.96058	12.532	5.0045	9.01569	6.17991	10.2692	9.51629
			gsm887449	carcinoma	lung	SCLC	9	atcc	nci_h841	NA	NA	10.2105	8.72007	8.10591	8.43379	9.43233	0.765535	7.7866	7.35755	11.9033	10.8477
			gsm887451	carcinoma	lung	SCLC	9	atcc	nci_h889	NA	NA	8.84392	9.53916	6.04439	8.28679	6.98185	0.847997	9.1581	7.61102	11.0121	11.3531
			gsm887562	carcinoma	lung	SCLC	9	dsmz	sclc_21h	NA	NA	10.2304	9.3637	7.05961	9.18339	12.6101	4.24793	9.97513	8.21189	10.3722	10.7055
			gsm886955	carcinoma	lung	NSCLC	10	ecacc	cor_l105	-9.812	sens	10.4347	6.88996	6.41109	9.33918	10.8199	4.30743	5.26303	8.34207	11.9416	10.7765
			gsm886956	carcinoma	lung	NSCLC	10	ecacc	cor_l23	-3.689	sens	11.0272	7.44045	6.96578	8.16138	13.0766	5.03122	4.37851	5.32912	10.3342	10.1333
			gsm887055	carcinoma	lung	NSCLC	10	atcc	hcc4006	-2.224	sens	8.14211	8.57213	8.18785	9.83242	7.97785	3.21723	7.63445	8.37591	10.5951	9.38457
			gsm887060	carcinoma	lung	NSCLC	10	atcc	hcc827	-2.323	sens	10.0239	7.24888	9.56853	8.50064	11.7607	0	6.05528	7.79116	11.7282	10.1378
			gsm887264	carcinoma	lung	NSCLC	10	dsmz	lclc_103h	-3.958	sens	9.52533	7.39917	10.0897	5.96578	8.79279	2.60881	7.4545	9.37764	12.0587	10.1513
			gsm887267	carcinoma	lung	NSCLC	10	riken	lk_2	-2.268	sens	10.0304	9.80397	7.26303	9.54882	11.8028	0.137504	9.80252	10.8194	12.2162	10.6454
			gsm887367	carcinoma	lung	NSCLC	10	atcc	nci_h1568	-6.754	sens	9.49065	8.25503	6.85425	8.5519	10.7715	1	8.80155	7.84674	12.7136	10.6153
			gsm887369	carcinoma	lung	NSCLC	10	atcc	nci_h1581	-3.519	sens	10.8738	7.91169	7.49825	8.10119	9.77413	0	7.44045	7.86047	10.5173	10.5842
			gsm887376	carcinoma	lung	NSCLC	10	atcc	nci_h1693	-10.231	sens	10.0393	8.40557	6.72928	8.34252	8.26256	5.03122	5.16993	7.80929	10.0975	11.1965
			gsm887394	carcinoma	lung	NSCLC	10	atcc	nci_h2009	-2.257	sens	9.83731	6.62205	7.4822	9.76504	10.1122	2.88753	6.82146	8.57592	12.2826	10.5854
			gsm887405	carcinoma	lung	NSCLC	10	atcc	nci_h2110	-2.807	sens	8.60807	7.2182	8.65642	11.1154	9.38608	1.48543	5.44626	11.389	12.2291	10.5825
			gsm887418	carcinoma	lung	NSCLC	10	atcc	nci_h2291	-2.135	sens	9.95638	6.74416	9.52865	8.4508	11.2413	2.20163	5.07039	9.79295	12.0701	11.9434
			gsm887421	carcinoma	lung	NSCLC	10	atcc	nci_h23	-4.686	sens	9.84518	7.69627	7.63009	8.34341	10.5485	5.32912	5.17792	8.2446	12.4994	12.3586
			gsm887434	carcinoma	lung	NSCLC	10	atcc	nci_h522	-5.788	sens	9.71579	8.86728	7.99774	8.48583	10.7945	0	8.25692	7.41532	11.9171	10.7019
			gsm887441	carcinoma	lung	NSCLC	10	atcc	nci_h661	-2.877	sens	9.89679	8.11009	7.59619	8.17493	8.52435	0.137504	7.37504	7.61765	10.3345	10.8722
			gsm886858	carcinoma	lung	NSCLC	10	atcc	a549	-1.556	nsens	10.3613	6.9331	5.73877	10.4091	10.5891	0.678072	6.732	11.4313	12.6551	9.90072
			gsm886861	carcinoma	lung	NSCLC	10	hsrrb	abc_1	-0.411	nsens	9.79181	6.34163	9.04903	7.89239	8.47289	10.1553	7.0917	8.92807	10.846	10.6146
			gsm886916	carcinoma	lung	NSCLC	10	atcc	calu_6	-1.188	nsens	9.6575	1.76553	5.56986	7.95652	5.82782	3.18587	8.82814	8.56529	10.5283	10.6085
			gsm886927	carcinoma	lung	NSCLC	10	ecacc	chago_k_1	-3.84	nsens	9.32418	7.69627	8.46883	9.97197	10.6672	5.71973	7.00562	10.3864	10.2648	9.68457
			gsm886993	carcinoma	lung	NSCLC	10	riken	ebc_1	-0.626	nsens	10.0833	4.8679	4.86295	9.22304	10.0965	1.88753	5.82782	11.0399	11.9607	10.5273
			gsm887043	carcinoma	lung	NSCLC	10	dsmz	hcc_15	-0.627	nsens	9.70977	6.14568	7.77281	11.9555	9.51944	0	7.98356	11.0914	12.4919	11.7684
			gsm887056	carcinoma	lung	NSCLC	10	dsmz	hcc_44	-0.892	nsens	9.72281	8.42626	8.89239	9.70822	11.9024	0.765535	7.04985	11.528	12.3313	10.5216
			gsm887061	carcinoma	lung	NSCLC	10	kclb	hcc_95	-0.313	nsens	10.2411	7.04985	7.75154	11.8609	10.9593	0	8.64674	11.3299	11.9928	10.4543
			gsm887231	carcinoma	lung	NSCLC	10	hsrrb	kns_62	-0.65	nsens	11.1243	6.71149	5.99095	11.2458	10.8057	1.1375	7.95942	11.4995	10.7237	10.701
			gsm887284	carcinoma	lung	NSCLC	10	ecacc	ludlu_1	-0.911	nsens	10.1481	6.63372	6.04658	11.9868	11.1422	2.32193	7.20555	11.0859	11.9568	10.4758
			gsm887355	carcinoma	lung	NSCLC	10	atcc	nci_h1299	-0.539	nsens	10.7395	8.61655	6.30925	7.32733	10.3829	0.847997	7.25739	7.69139	10.3387	10.3855
			gsm887358	carcinoma	lung	NSCLC	10	atcc	nci_h1355	-1.021	nsens	9.26562	6.1819	9.04985	9.67296	9.94237	0	6.36632	11.3915	12.9111	10.7202
			gsm887359	carcinoma	lung	NSCLC	10	atcc	nci_h1373	-1.004	nsens	8.28355	7.49665	7.62352	12.4031	10.3894	0.847997	7.30834	11.8712	12.8896	9.4227
			gsm887362	carcinoma	lung	NSCLC	10	atcc	nci_h1435	-0.707	nsens	9.90388	7.61176	7.45943	11.323	9.39167	2.40599	7.10224	9.93059	12.2491	10.2437
			gsm887364	carcinoma	lung	NSCLC	10	atcc	nci_h1437	-0.845	nsens	9.61967	8.82972	8.15836	8.94486	10.2505	2.37851	9.84956	10.442	12.7676	11.4488
			gsm887368	carcinoma	lung	NSCLC	10	atcc	nci_h1573	-1.869	nsens	9.5874	9.45409	7.54767	12.491	9.5812	0.378512	8.89966	12.2645	13.0393	11.0055
			gsm887378	carcinoma	lung	NSCLC	10	atcc	nci_h1703	-1.394	nsens	10.2661	8.58759	5.71973	8.33181	10.0392	0	9.2884	10.2612	12.197	11.371
			gsm887382	carcinoma	lung	NSCLC	10	atcc	nci_h1792	-0.33	nsens	10.2818	7.53761	6.5744	10.2923	12.2785	2.3505	7.60733	11.719	12.1288	10.0283
			gsm887383	carcinoma	lung	NSCLC	10	atcc	nci_h1793	-0.717	nsens	10.8019	8.30195	7.13031	10.4382	10.5417	0.584963	9.07146	11.7127	11.9494	11.7949
			gsm887385	carcinoma	lung	NSCLC	10	atcc	nci_h1838	-1.525	nsens	10.5556	6.76951	8.37504	9.60715	11.0686	0.137504	3.71149	9.98185	11.3931	11.1337
			gsm887390	carcinoma	lung	NSCLC	10	atcc	nci_h1944	-1.057	nsens	9.02818	5.18587	9.49625	9.88356	10.0434	2.26303	6.50779	11.778	13.0357	10.4117
			gsm887393	carcinoma	lung	NSCLC	10	atcc	nci_h1975	-0.782	nsens	10.4518	6.80349	7.22304	8.2484	11.7363	0.847997	6.53294	7.48704	10.8596	11.9578
			gsm887397	carcinoma	lung	NSCLC	10	atcc	nci_h2030	-1.019	nsens	10.274	6.19771	9.2009	8.89421	9.80074	0.925999	4.96347	10.2071	12.3473	10.808
			gsm887407	carcinoma	lung	NSCLC	10	atcc	nci_h2122	-0.488	nsens	10.7357	8.99152	9.33628	11.2556	12.0093	1	8.3394	12.5272	12.7065	10.2731
			gsm887408	carcinoma	lung	NSCLC	10	atcc	nci_h2126	-1.308	nsens	9.79442	7.17792	9.38003	9.92303	9.32486	0	7.39746	10.528	12.06	9.88813
			gsm887410	carcinoma	lung	NSCLC	10	atcc	nci_h2170	-0.498	nsens	11.2136	8.97298	6.10643	10.3296	12.1092	0	8.86759	11.2098	12.6874	11.0334
			gsm887412	carcinoma	lung	NSCLC	10	atcc	nci_h2172	-0.92	nsens	9.50958	6.79442	7.74416	10.5593	9.48744	0.678072	7.25361	10.7238	12.1394	10.3607
			gsm887415	carcinoma	lung	NSCLC	10	atcc	nci_h2228	-0.819	nsens	8.95768	7.40344	5.9542	10.8921	10.086	1	7.63445	10.8114	12.4587	11.2716
			gsm887427	carcinoma	lung	NSCLC	10	atcc	nci_h358	-1.71	nsens	9.56948	8.32283	8.21335	9.96622	8.17642	0	8.18884	9.451	11.3694	10.7652
			gsm887428	carcinoma	lung	NSCLC	10	atcc	nci_h441	-1.536	nsens	10.6252	8.29094	9.94119	8.93192	11.0357	0.584963	2.16993	10.0614	12.6294	11.5455
			gsm887430	carcinoma	lung	NSCLC	10	atcc	nci_h460	-0.531	nsens	10.1184	6.48382	8.37634	10.1102	10.9614	0	8.07093	11.348	11.7783	9.23218
			gsm887448	carcinoma	lung	NSCLC	10	atcc	nci_h838	-1.415	nsens	9.4733	6.89845	7.54381	8.58684	6.54844	0.137504	6.64241	9.13597	11.7911	11.5509
			gsm887536	carcinoma	lung	NSCLC	10	hsrrb	rerf_lc_ms	-0.874	nsens	8.89875	7.25833	8.01569	11.2802	9.13006	1	8.22352	11.904	12.4321	10.5338
			gsm887647	carcinoma	lung	NSCLC	10	riken	sq_1	-1.199	nsens	9.61728	7.41109	6.91409	10.1592	10.7302	2.10434	0.847997	7.27891	10.8756	10.4424
			gsm887669	carcinoma	lung	NSCLC	10	atcc	sw_1573	-0.759	nsens	10.2529	3.65535	4.14568	8.25503	10.0832	0	8.26772	7.13134	12.1152	11.5497
			gsm886878	carcinoma	lung	NSCLC	10	dsmz	ben	NA	NA	9.3403	8.06016	6.10852	10.0513	10.1769	0	7.42962	10.594	13.0006	10.0607
			gsm886905	carcinoma	lung	NSCLC	10	dsmz	cal_12t	NA	NA	10.7218	6.31832	6.14364	10.9678	10.9848	5.66391	7.72178	9.19623	12.6412	10.157
			gsm886914	carcinoma	lung	NSCLC	10	atcc	calu_1	NA	NA	9.91319	4.41278	6.98868	4.61471	9.89436	0	6.70598	8.99407	11.5865	11.9824
			gsm886915	carcinoma	lung	NSCLC	10	atcc	calu_3	NA	NA	9.63608	7.37591	8.28956	9.41447	10.6208	5.64674	7.71768	10.9902	11.3601	9.71442
			gsm886946	carcinoma	lung	NSCLC	10	dsmz	colo_699	NA	NA	10.1186	7.45121	9.94486	5.53294	10.2221	3.12102	8.62388	6.55152	11.1915	10.6912
			gsm886990	carcinoma	lung	NSCLC	10	dsmz	dv_90	NA	NA	10.2926	7.67596	11.1421	9.07975	11.8334	0.263034	4.96347	8.17093	10.294	11.3195
			gsm887007	carcinoma	lung	NSCLC	10	dsmz	eplc_272h	NA	NA	10.5199	8.16892	4.94953	7.51175	10.2943	5.27426	8.12102	8.98527	10.5579	10.8906
			gsm887032	carcinoma	lung	NSCLC	10	hsrrb	hara	NA	NA	10.177	6.98641	7.81121	8.55305	9.58665	0.263034	8.83257	11.587	10.4219	10.0028
			gsm887034	carcinoma	lung	NSCLC	10	kclb	hcc_1171	NA	NA	9.41996	7.49665	7.76686	8.30469	9.86	6.04658	5.4822	9.1814	10.4916	10.0752
			gsm887036	carcinoma	lung	NSCLC	10	kclb	hcc_1195	NA	NA	10.461	8.47857	8.98954	10.2616	10.0197	0.378512	4.74953	8.1819	11.2791	10.2419
			gsm887050	carcinoma	lung	NSCLC	10	kclb	hcc_2279	NA	NA	8.71836	5.98641	7.19574	10.2069	11.1241	0.137504	6.10852	8.54844	11.4335	11.2435
			gsm887051	carcinoma	lung	NSCLC	10	atcc	hcc2935	NA	NA	9.65928	7.33181	8.45492	10.1147	7.90448	5.37156	6.77742	8.47816	10.2018	9.83779
			gsm887053	carcinoma	lung	NSCLC	10	dsmz	hcc_366	NA	NA	9.19795	6.49665	6.86913	9.90674	9.50005	0	7.24031	9.84329	12.0742	10.1975
			gsm887059	carcinoma	lung	NSCLC	10	dsmz	hcc_78	NA	NA	9.53411	5.52356	9.47857	9.70977	10.038	0	4.47249	8.37547	11.7395	10.2981
			gsm887085	carcinoma	lung	NSCLC	10	atcc	hlf_a	NA	NA	7.94895	6.17393	5.43296	9.0542	8.26819	0	6.86913	10.6089	11.7958	10.4652
			gsm887093	carcinoma	lung	NSCLC	10	atcc	hs_229_t	NA	NA	8.981	7.10224	5.91409	7.66107	8.72928	0.378512	7.86295	8.72076	11.4111	10.706
			gsm887104	carcinoma	lung	NSCLC	10	atcc	hs_618_t	NA	NA	8.5611	6.7761	4.91169	8.35226	8.94105	0	7.21917	10.0041	11.6926	9.8117
			gsm887156	carcinoma	lung	NSCLC	10	riken	ia_lm	NA	NA	10.0011	5.24413	6.65964	9.64962	11.6226	1.63227	6.42962	6.67243	10.9432	10.1334
			gsm887263	carcinoma	lung	NSCLC	10	riken	lc_1/sq_sf	NA	NA	9.86882	5.63807	8.4417	10.275	11.0704	3.32193	9.19869	11.4318	11.893	11.3587
			gsm887265	carcinoma	lung	NSCLC	10	dsmz	lclc_97tm1	NA	NA	9.37699	9.53858	9.07093	9.29692	12.0531	1.32193	9.9901	10.9457	11.7551	11.5369
			gsm887273	carcinoma	lung	NSCLC	10	dsmz	lou_nh91	NA	NA	10.8464	8.53838	5.87283	7.42626	9.29989	1.1375	8.7418	9.25148	12.2608	11.058
			gsm887282	carcinoma	lung	NSCLC	10	hsrrb	lu65	NA	NA	9.87989	5.7252	7.78529	9.02292	10.9445	1	3.39232	9.61802	10.5146	11.1898
			gsm887283	carcinoma	lung	NSCLC	10	hsrrb	lu99	NA	NA	9.91648	6.8009	5.99774	7.94193	11.626	2.90689	8.69384	9.21286	12.1101	9.81778
			gsm887285	carcinoma	lung	NSCLC	10	dsmz	lxf_289	NA	NA	8.84235	8.89178	9.31764	10.9793	11.4239	0.678072	9.47472	12.1605	12.2439	10.6545
			gsm887339	carcinoma	lung	NSCLC	10	ecacc	mor/cpr	NA	NA	10.3349	9.37895	8.78103	10.5909	11.631	6.65678	10.7455	10.8916	12.6564	11.4741
			gsm887353	carcinoma	lung	NSCLC	10	atcc	nci_h1155	NA	NA	9.49406	7.01458	6.2211	7.33807	0.678072	8.94046	8.91169	8.34163	10.0611	10.6756
			gsm887360	carcinoma	lung	NSCLC	10	atcc	nci_h1385	NA	NA	8.84643	6.22882	3.12102	10.3366	7.50383	0	6.06609	10.8626	13.1558	10.0705
			gsm887361	carcinoma	lung	NSCLC	10	atcc	nci_h1395	NA	NA	9.84204	3.87774	9.2009	8.29646	11.0666	4.17792	5.66107	8.31786	10.2426	9.24341
			gsm887366	carcinoma	lung	NSCLC	10	atcc	nci_h1563	NA	NA	9.49586	5.18587	5.42626	9.30788	9.2075	0.765535	6.89603	8.41363	12.3649	11.2897
			gsm887371	carcinoma	lung	NSCLC	10	atcc	nci_h1623	NA	NA	9.46209	6.2817	7.41954	10.7449	9.62278	4.38543	7.18388	11.8409	13.0343	10.5512
			gsm887372	carcinoma	lung	NSCLC	10	atcc	nci_h1648	NA	NA	11.1103	6.32193	6.59096	9.072	11.1805	0.137504	6.67666	11.2379	12.5885	10.3947
			gsm887373	carcinoma	lung	NSCLC	10	atcc	nci_h1650	NA	NA	10.3039	8.0268	5.7761	8.14975	8.33851	2.76553	8.0493	8.96751	11.0729	10.5066
			gsm887374	carcinoma	lung	NSCLC	10	atcc	nci_h1651	NA	NA	9.51787	7.66107	7.75822	9.7705	8.95768	3.07039	6.79181	10.1634	12.0922	10.9058
			gsm887375	carcinoma	lung	NSCLC	10	atcc	nci_h1666	NA	NA	9.86016	5.1819	5.22497	8.51885	11.4945	3.848	5.87036	7.1179	8.74248	10.7338
			gsm887379	carcinoma	lung	NSCLC	10	atcc	nci_h1734	NA	NA	9.40493	6.47411	7.98925	10.4732	9.21067	7.07039	5.56682	9.06447	10.7856	10.9805
			gsm887380	carcinoma	lung	NSCLC	10	atcc	nci_h1755	NA	NA	10.3638	6.09592	7.16692	10.3759	9.71476	1	7.15684	11.9537	12.9195	10.6783
			gsm887381	carcinoma	lung	NSCLC	10	atcc	nci_h1781	NA	NA	9.50621	7.44128	7.25739	10.7189	9.70425	3.7761	4.853	9.33494	11.1257	11.0697
			gsm887386	carcinoma	lung	NSCLC	10	atcc	nci_h1869	NA	NA	9.39917	8.54303	9.94851	11.5596	10.706	0	8.63154	9.23026	12.2102	10.6658
			gsm887388	carcinoma	lung	NSCLC	10	atcc	nci_h1915	NA	NA	8.69662	6.79051	6.74685	8.99972	9.5074	1.07039	7.5157	9.80074	11.7755	11.0939
			gsm887395	carcinoma	lung	NSCLC	10	atcc	nci_h2023	NA	NA	9.69766	7.26021	9.71905	11.1202	10.1707	2.32193	6.40769	11.5216	12.7265	11.061
			gsm887401	carcinoma	lung	NSCLC	10	atcc	nci_h2085	NA	NA	10.4369	6.24222	6.79181	8.18785	10.5286	7.66249	7.98413	7.41447	9.6575	10.656
			gsm887402	carcinoma	lung	NSCLC	10	atcc	nci_h2087	NA	NA	10.1586	9.29875	8.66959	11.8348	12.0264	0	10.1111	10.2736	12.7877	10.9884
			gsm887404	carcinoma	lung	NSCLC	10	atcc	nci_h2106	NA	NA	10.0666	10.283	6.86913	7.79701	0.378512	11.9163	9.51806	6.68229	11.7846	11.1821
			gsm887416	carcinoma	lung	NSCLC	10	atcc	nci_h226	NA	NA	9.83542	6.66676	7.41363	6.92244	10.2064	2.926	7.1918	9.19795	12.5403	10.3323
			gsm887419	carcinoma	lung	NSCLC	10	atcc	nci_h2342	NA	NA	9.77791	6.46434	5.40599	10.5413	9.22255	9.22376	5.92125	6.34518	12.2209	10.1411
			gsm887420	carcinoma	lung	NSCLC	10	atcc	nci_h2347	NA	NA	9.89936	6.82273	8.20604	9.06878	10.4807	0	4.78136	8.90056	11.44	11.3849
			gsm887422	carcinoma	lung	NSCLC	10	atcc	nci_h2405	NA	NA	9.70598	5.7761	7.07682	10.0902	10.2403	3.43296	6.2724	10.0403	11.8316	9.34873
			gsm887423	carcinoma	lung	NSCLC	10	atcc	nci_h2444	NA	NA	10.426	8.18239	7.29921	9.02514	9.20482	1.63227	9.631	9.18165	11.8098	10.4363
			gsm887426	carcinoma	lung	NSCLC	10	ecacc	nci_h322	NA	NA	9.63735	4.63227	5.54844	11.3754	9.27426	0	6.32193	12.2209	12.8743	10.7004
			gsm887433	carcinoma	lung	NSCLC	10	atcc	nci_h520	NA	NA	9.97628	7.84109	5.2854	9.94105	10.3772	4.93546	9.98655	10.2036	11.4253	10.9786
			gsm887437	carcinoma	lung	NSCLC	10	atcc	nci_h596	NA	NA	9.87237	7.60214	6.83542	10.8969	9.64638	2.03562	7.14057	9.54516	11.8573	11.0908
			gsm887438	carcinoma	lung	NSCLC	10	atcc	nci_h647	NA	NA	9.09777	7.88935	8.93428	10.426	10.2753	3.3505	9.56453	12.2704	12.4922	9.86202
			gsm887439	carcinoma	lung	NSCLC	10	atcc	nci_h650	NA	NA	10.1534	6.3906	6.47735	8.44832	10.54	0	0.485427	7.21917	10.5386	11.4154
			gsm887446	carcinoma	lung	NSCLC	10	atcc	nci_h810	NA	NA	9.48623	8.70529	6.88996	9.73234	11.6673	2.76553	7.9331	6.99095	10.8654	10.4571
			gsm887450	carcinoma	lung	NSCLC	10	kclb	nci_h854	NA	NA	10.6919	4.00899	5.89482	9.48583	11.8404	3.32193	3.29278	11.1808	9.39981	10.9805
			gsm887505	carcinoma	lung	NSCLC	10	riken	pc_14	NA	NA	10.0425	7.24508	9	10.0665	9.37938	0.263034	9.10879	11.592	12.0887	11.1607
			gsm887532	carcinoma	lung	NSCLC	10	hsrrb	rerf_lc_ad1	NA	NA	8.47168	7.93192	7.97842	10.1167	9.01207	0	2.76553	8.56872	10.4946	11.3945
			gsm887533	carcinoma	lung	NSCLC	10	hsrrb	rerf_lc_ad2	NA	NA	10.0265	6.46761	5.74953	7.96809	10.5555	5.96116	7.0542	7.99322	10.1677	10.0852
			gsm887534	carcinoma	lung	NSCLC	10	riken	rerf_lc_ai	NA	NA	8.32103	7.65535	6.64097	8.33271	10.3136	3.01792	8.12464	10.4695	12.0156	9.32057
			gsm887535	carcinoma	lung	NSCLC	10	hsrrb	rerf_lc_kj	NA	NA	9.53041	9.00647	9.96145	8.43129	8.2817	0	7.93723	10.4217	11.5475	10.9124
			gsm887537	carcinoma	lung	NSCLC	10	hsrrb	rerf_lc_sq1	NA	NA	9.74164	6.05094	5.54844	8.49466	9.43609	2.51096	7.7211	9.40663	11.8353	10.6346
			gsm887580	carcinoma	lung	NSCLC	10	atcc	sk_lu_1	NA	NA	10.3472	6.7879	6.67384	9.52884	10.4792	0.137504	9.15279	10.9109	12.7194	11.3279
			gsm887590	carcinoma	lung	NSCLC	10	atcc	sk_mes_1	NA	NA	9.41003	7.65392	7.42794	11.1825	10.1664	3.72247	7.87713	11.8634	6.85549	10.9299
			gsm887680	carcinoma	lung	NSCLC	10	atcc	sw_900	NA	NA	9.64638	6.55152	6.88874	9.16967	8.97068	1.48543	7.36282	9.25456	11.2472	10.5573
			gsm886907	carcinoma	upper_aerodigestive_tract	Aero_Ca	11	atcc	cal_27	-2.149	sens	9.79977	6.87529	7.2555	9.27775	11.0204	0	8.36238	7.86666	10.5712	9.84188
			gsm887134	carcinoma	upper_aerodigestive_tract	Aero_Ca	11	hsrrb	hsc_3	-6.951	sens	10.1141	3.85798	5.95187	9.51983	11.0721	0.137504	7.04985	8.44336	11.0839	10.0823
			gsm886888	carcinoma	upper_aerodigestive_tract	Aero_Ca	11	ecacc	bicr_6	-1.488	nsens	9.32351	5.57289	5.60585	9.40003	11.736	2.60881	6.04658	6.81762	10.2862	9.85736
			gsm886977	carcinoma	upper_aerodigestive_tract	Aero_Ca	11	atcc	detroit_562	-1.531	nsens	9.78823	6.62059	4.87774	10.5309	9.82034	0.925999	7.62132	10.2254	11.7653	9.04084
			gsm887011	carcinoma	upper_aerodigestive_tract	Aero_Ca	11	atcc	fadu	-1.186	nsens	10.4311	6.88509	6.21529	10.4786	10.443	0.485427	9.59898	8.78953	11.8726	10.6057
			gsm887509	carcinoma	upper_aerodigestive_tract	Aero_Ca	11	ecacc	pe/ca_pj34__clone_c12_	-1.506	nsens	10.1079	5.65535	4.8679	9.34141	11.1537	0	8.95855	6.30012	10.2794	10.8149
			gsm887510	carcinoma	upper_aerodigestive_tract	Aero_Ca	11	ecacc	pe/ca_pj41__clone_d2_	-0.272	nsens	9.3156	5.84046	7.56453	8.72076	9.92526	2.94486	7.31288	9.76653	10.4726	10.7863
			gsm887559	carcinoma	upper_aerodigestive_tract	Aero_Ca	11	atcc	scc_25	-1.979	nsens	8.41532	5.14568	5.98641	9.49486	10.5114	3.30743	6.20359	7.60807	9.43754	8.89724
			gsm887745	carcinoma	upper_aerodigestive_tract	Aero_Ca	11	kclb	yd_38	-0.724	nsens	12.918	2.60881	9.85471	9.08108	10.4477	0	7.2384	10.9225	11.198	9.74349
			gsm886882	carcinoma	upper_aerodigestive_tract	Aero_Ca	11	dsmz	bhy	NA	NA	9.37156	4.07039	6.94837	8.6014	10.8518	0	7.9507	10.7424	10.6835	9.51116
			gsm886883	carcinoma	upper_aerodigestive_tract	Aero_Ca	11	ecacc	bicr_16	NA	NA	9.87897	7.34873	6.97154	9.94881	11.3975	3.64386	9.32057	9.14848	11.3926	11.6467
			gsm886884	carcinoma	upper_aerodigestive_tract	Aero_Ca	11	ecacc	bicr_18	NA	NA	10.4127	7.58346	8.36501	10.7283	10.292	2.53605	8.68965	11.6833	12.4868	10.4176
			gsm886885	carcinoma	upper_aerodigestive_tract	Aero_Ca	11	ecacc	bicr_22	NA	NA	8.52709	7.13545	8.76852	9.9928	11.7118	1.32193	7.06824	9.00422	10.1719	9.44004
			gsm886886	carcinoma	upper_aerodigestive_tract	Aero_Ca	11	ecacc	bicr_31	NA	NA	9.41384	4.92125	5.72792	9.32351	11.1251	0.485427	6.24793	8.62388	10.2599	11.205
			gsm886887	carcinoma	upper_aerodigestive_tract	Aero_Ca	11	ecacc	bicr_56	NA	NA	9.58177	5.1334	6.49985	9.80139	12.2735	0.847997	4.7761	8.77906	10.9364	11.0829
			gsm887122	other	upper_aerodigestive_tract	Aero_Ca	11	atcc	hs_840_t	NA	NA	9.29301	5.926	5.19377	7.17792	9.52806	2.23266	6.12102	9.92184	11.4977	10.3626
			gsm887133	carcinoma	upper_aerodigestive_tract	Aero_Ca	11	hsrrb	hsc_2	NA	NA	10.3657	6.75489	6.98299	9.54361	10.5963	2.1375	9.85798	10.06	9.15886	10.3281
			gsm887135	carcinoma	upper_aerodigestive_tract	Aero_Ca	11	hsrrb	hsc_4	NA	NA	10.2197	6.14771	6.58195	8.71733	9.52943	2.70044	10.0955	7.92362	9.43775	9.56491
			gsm887508	carcinoma	upper_aerodigestive_tract	Aero_Ca	11	ecacc	pe/ca_pj15	NA	NA	9.53352	4.8679	4.60288	9.07307	10.5736	1.1375	5.73606	8.50303	10.69	11.2927
			gsm887511	carcinoma	upper_aerodigestive_tract	Aero_Ca	11	ecacc	pe/ca_pj49	NA	NA	10.5645	5.74685	5.51412	8.87344	9.69453	0	6.69209	8.76122	11.2722	12.0661
			gsm887558	carcinoma	upper_aerodigestive_tract	Aero_Ca	11	atcc	scc_15	NA	NA	8.81025	7.10538	6.87652	8.47735	10.0712	0.485427	7.0433	8.32103	10.4297	10.2221
			gsm887560	carcinoma	upper_aerodigestive_tract	Aero_Ca	11	atcc	scc_4	NA	NA	9.71819	5.88509	6.76951	9.47573	11.2061	3.90689	6.90689	8.50343	9.30195	10.4721
			gsm887561	carcinoma	upper_aerodigestive_tract	Aero_Ca	11	atcc	scc_9	NA	NA	9.01207	3.99095	6.33985	9.65302	11.3947	0.765535	5.19771	8.35359	10.1339	8.9867
			gsm887603	carcinoma	upper_aerodigestive_tract	Aero_Ca	11	kclb	snu_1076	NA	NA	9.37808	5.0917	6.25927	8.18537	9.95201	4.1375	8.46271	9.17542	10.8514	10.4585
			gsm887609	carcinoma	upper_aerodigestive_tract	Aero_Ca	11	kclb	snu_1214	NA	NA	9.14313	5.30012	5.27426	10.5748	11.0462	1.26303	8.18041	9.06097	10.6741	9.56701
			gsm887629	carcinoma	upper_aerodigestive_tract	Aero_Ca	11	kclb	snu_46	NA	NA	11.1184	7.01235	5.30378	8.71562	10.6274	0.584963	7.26303	8.36632	11.9362	11.3133
			gsm887642	carcinoma	upper_aerodigestive_tract	Aero_Ca	11	kclb	snu_899	NA	NA	10.3874	7.62498	5.27798	7.26959	10.5997	2.60881	8.85518	9.23912	10.2999	10.4398
			gsm887743	carcinoma	upper_aerodigestive_tract	Aero_Ca	11	kclb	yd_10b	NA	NA	9.57327	3.08746	6.62498	10.7154	10.2251	0.263034	7.44791	11.4278	9.71905	8.96809
			gsm887746	carcinoma	upper_aerodigestive_tract	Aero_Ca	11	kclb	yd_8	NA	NA	9.74584	2.98185	6.08321	8.17293	9.8141	0	8.385	7.52121	12.2822	11.3063
			gsm886913	carcinoma	breast	Ma_Ca	12	dsmz	cal_85_1	-2.635	sens	9.15102	7.54303	7.36282	9.05637	9.85456	0	8.83447	8.92095	11.0636	11.1431
			gsm886998	carcinoma	breast	Ma_Ca	12	dsmz	efm_192a	-2.044	sens	9.29278	6.17393	4.51728	9.24982	10.9109	4.72247	7.17991	6.84046	10.4376	11.5826
			gsm887301	carcinoma	breast	Ma_Ca	12	atcc	mda_mb_468	-5.812	sens	8.97154	9.24079	7.36545	8.91588	9.88478	6.2817	10.2238	7.60511	9.86805	10.0932
			gsm887685	carcinoma	breast	Ma_Ca	12	atcc	t_47d	-3.487	sens	10.3868	5.88264	5.98868	8.54032	9.06366	3.97269	8.18834	6.28355	9.14542	10.4633
			gsm887749	carcinoma	breast	Ma_Ca	12	hsrrb	ymb_1	-7.471	sens	10.6356	5.98413	6.66676	7.70667	8.91857	4.27798	7.83479	6.98299	10.0794	12.0327
			gsm886894	carcinoma	breast	Ma_Ca	12	atcc	bt_549	-0.568	nsens	10.6074	7.36894	5.12102	7.69139	10.0459	0	7.26866	7.07682	11.3624	10.6656
			gsm886904	carcinoma	breast	Ma_Ca	12	dsmz	cal_120	-0.986	nsens	10.6778	8.32373	7.58871	8.10643	11.075	0	9.09249	9.59376	11.0249	10.0681
			gsm886909	carcinoma	breast	Ma_Ca	12	dsmz	cal_51	-1.855	nsens	9.8805	9.28123	9.27006	7.87836	7.84737	5.84549	9.44501	9.52572	10.5877	10.4537
			gsm886917	carcinoma	breast	Ma_Ca	12	atcc	cama_1	-0.465	nsens	9.51668	6.7866	5.17792	9.92154	10.1835	4.72792	7.30287	5.87036	8.97957	11.6563
			gsm887040	carcinoma	breast	Ma_Ca	12	atcc	hcc1500	-1.236	nsens	9.74937	3.21723	5.77083	8.52787	8.24745	5.07468	8.06124	7.40684	9.57232	12.0419
			gsm887044	carcinoma	breast	Ma_Ca	12	atcc	hcc1806	-0.546	nsens	10.1505	7.69488	7.51885	11.054	10.3198	0	9.05989	10.0881	11.1303	11.2856
			gsm887046	carcinoma	breast	Ma_Ca	12	atcc	hcc1954	-1.705	nsens	8.56186	7.94837	6.04221	10.7717	10.2027	0	7.58571	7.32193	10.6387	10.4495
			gsm887054	carcinoma	breast	Ma_Ca	12	atcc	hcc38	-0.795	nsens	9.73268	7.8392	5.42962	7.47086	9.36807	2.51096	8.25267	9.21359	10.2689	11.2032
			gsm887098	carcinoma	breast	Ma_Ca	12	atcc	hs_578t	-0.785	nsens	8.87036	9.12438	7.71699	7.6359	10.2864	1	10.6711	9.98712	10.5266	10.6927
			gsm887183	carcinoma	breast	Ma_Ca	12	dsmz	jimt_1	-0.981	nsens	10.8939	8.86078	9.1533	8.60585	10.9891	0	8.85985	9.04412	11.9004	10.4859
			gsm887238	carcinoma	breast	Ma_Ca	12	dsmz	kpl_1	-1.971	nsens	9.69766	8.76587	5.68089	8.37547	9.72503	4.80219	7.56071	6.92125	9.80896	10.6978
			gsm887291	carcinoma	breast	Ma_Ca	12	atcc	mcf7	-0.751	nsens	9.95507	9.14848	6.16591	8.95739	9.51037	3.91648	7.82845	8.70943	8.89542	10.715
			gsm887293	carcinoma	breast	Ma_Ca	12	atcc	mda_mb_157	-0.919	nsens	9.19476	7.72996	5.20945	7.53528	8.64386	0.847997	7.46352	7.42291	9.28216	10.7613
			gsm887295	carcinoma	breast	Ma_Ca	12	atcc	mda_mb_231	-1.419	nsens	9.61379	2.37851	8.19229	7.66107	9.85549	0	4.87283	9.1467	11.5241	11.3577
			gsm887297	carcinoma	breast	Ma_Ca	12	atcc	mda_mb_415	-2.64	nsens	9.85643	2.56071	6.75622	9.86357	8.53021	5.55766	7.97785	8.39575	8.83794	9.46332
			gsm887299	carcinoma	breast	Ma_Ca	12	atcc	mda_mb_436	-0.765	nsens	10.0425	5.2891	4.82273	8.42501	10.6713	2.80735	9.94603	9.76421	11.1873	9.72315
			gsm887300	carcinoma	breast	Ma_Ca	12	atcc	mda_mb_453	-1.652	nsens	10.6068	9.18686	5.75489	8.83036	9.54438	5.11686	8.59805	7.02569	10.0498	11.0111
			gsm886871	carcinoma	breast	Ma_Ca	12	atcc	au565	NA	NA	9.8679	6.02901	6.35226	9.2075	10.7794	0.263034	8.36282	7.42794	12.1001	10.1454
			gsm886891	carcinoma	breast	Ma_Ca	12	atcc	bt_20	NA	NA	10.6151	9.67349	5.30378	9.45697	9.74147	0	10.6359	8.53099	12.0276	10.5949
			gsm886892	carcinoma	breast	Ma_Ca	12	atcc	bt_474	NA	NA	8.00787	6.0268	6.1127	9.06878	9.46066	6.97384	8.93192	6.24413	9.06582	10.8642
			gsm886893	carcinoma	breast	Ma_Ca	12	atcc	bt_483	NA	NA	9.47147	7.67596	6	9.12102	9.22062	6.77347	5.7761	6.65821	10.7245	10.3481
			gsm886906	carcinoma	breast	Ma_Ca	12	dsmz	cal_148	NA	NA	10.5532	6.56529	6.36982	8.94632	11.0042	0.137504	8.62936	4.08746	10.0712	11.1821
			gsm886989	carcinoma	breast	Ma_Ca	12	atcc	du4475	NA	NA	9.75639	1.96347	0	8.15482	9.10983	6.1127	2.60881	9.57099	9.41342	11.1117
			gsm886999	carcinoma	breast	Ma_Ca	12	dsmz	efm_19	NA	NA	9.62187	7.4446	5.42626	8.5691	10.4939	1.96347	7.22207	6.2555	8.54342	10.3762
			gsm887033	carcinoma	breast	Ma_Ca	12	atcc	hcc1143	NA	NA	10.1876	8.9387	5.65249	8.55995	11.4057	5.25172	7.71012	7.88203	9.93782	10.4251
			gsm887035	carcinoma	breast	Ma_Ca	12	atcc	hcc1187	NA	NA	9.04357	9.06743	6.3906	8.88448	10.5099	5.49185	9.70943	6.90689	9.99435	10.6278
			gsm887037	carcinoma	breast	Ma_Ca	12	atcc	hcc1395	NA	NA	9.83779	6.65964	4.48543	9.53586	10.2385	1.67807	10.7085	11.019	11.3864	10.1993
			gsm887038	carcinoma	breast	Ma_Ca	12	atcc	hcc1419	NA	NA	10.453	7.25077	7.47654	8.21383	7.24793	8.07414	8.38543	7.19279	9.61268	11.924
			gsm887039	carcinoma	breast	Ma_Ca	12	atcc	hcc1428	NA	NA	9.0864	6.1375	5.89966	9.2724	9.63136	5.41278	9.02818	6.30561	10.364	10.7666
			gsm887041	carcinoma	breast	Ma_Ca	12	atcc	hcc1569	NA	NA	10.3042	9.29737	6.30743	8.74752	11.4084	4.76553	8.07788	7.21529	10.1182	11.3773
			gsm887042	carcinoma	breast	Ma_Ca	12	atcc	hcc1599	NA	NA	9.91886	8.76155	5.0268	9.72417	12.0459	2.32193	9.76205	8.29232	10.0938	11.1804
			gsm887045	carcinoma	breast	Ma_Ca	12	atcc	hcc1937	NA	NA	9.94383	7.05528	7.48945	8.20065	9.60066	0	7.87344	7.9331	10.2303	10.0657
			gsm887047	carcinoma	breast	Ma_Ca	12	atcc	hcc202	NA	NA	9.15583	8.61581	6.46271	9.33002	5.53916	5.30012	8.02181	7.6851	10.7666	11.1967
			gsm887048	carcinoma	breast	Ma_Ca	12	atcc	hcc2157	NA	NA	11.3496	7.96867	7.10224	8.74079	12.0257	1.926	9.21893	6.95652	9.26115	11.1474
			gsm887049	carcinoma	breast	Ma_Ca	12	atcc	hcc2218	NA	NA	10.6916	7.1467	7.26585	8.32328	11.0849	5.90207	7.19476	6.9542	9.02209	11.0751
			gsm887058	carcinoma	breast	Ma_Ca	12	atcc	hcc70	NA	NA	8.63844	7.507	8.1814	9.32103	9.82559	0	10.0462	8.13289	10.3675	9.72809
			gsm887066	carcinoma	breast	Ma_Ca	12	dsmz	hdq_p1	NA	NA	9.05907	8.18636	7.4271	8.95012	9.31084	3.32193	7.89845	8.61949	10.1508	10.8556
			gsm887094	carcinoma	breast	Ma_Ca	12	atcc	hs_274_t	NA	NA	8.92273	8.41659	7.89966	7.20457	8.72826	2.48543	9.23577	11.0283	11.6853	10.2018
			gsm887095	carcinoma	breast	Ma_Ca	12	atcc	hs_281_t	NA	NA	8.44832	7.13545	7.59768	8.35579	8.93899	0	7.55612	7.97441	11.3464	10.2358
			gsm887097	carcinoma	breast	Ma_Ca	12	atcc	hs_343_t	NA	NA	8.54728	8.0493	6.47897	6.80993	9.06663	0	8.16692	9.48422	12.1338	10.1529
			gsm887101	carcinoma	breast	Ma_Ca	12	atcc	hs_606_t	NA	NA	8.43463	7.4271	8.18388	7.54458	8.66249	0.378512	8.48099	10.6924	11.8985	10.4814
			gsm887113	carcinoma	breast	Ma_Ca	12	atcc	hs_739_t	NA	NA	8.66959	7.69836	6.95187	7.30469	9.15406	1.58496	8.89118	10.5379	12.2781	10.6068
			gsm887114	carcinoma	breast	Ma_Ca	12	atcc	hs_742_t	NA	NA	8.32598	8.40982	6.92719	7.87836	8.61324	1.96347	8.6489	10.658	12.4822	10.5049
			gsm887292	carcinoma	breast	Ma_Ca	12	atcc	mda_mb_134_vi	NA	NA	9.88753	4.91169	2.65535	7.90268	9.13802	1.67807	0.137504	6.55612	9.61176	12.2983
			gsm887294	carcinoma	breast	Ma_Ca	12	atcc	mda_mb_175_vii	NA	NA	9.5378	7.08108	4.65535	7.853	7.64386	5.60288	5.79181	7.46107	9.66888	11.3639
			gsm887296	carcinoma	breast	Ma_Ca	12	atcc	mda_mb_361	NA	NA	9.85814	5.8802	4.73335	9.06905	8.14771	6.67948	9.02763	6.69766	10.7547	10.7934
			gsm887575	carcinoma	breast	Ma_Ca	12	atcc	sk_br_3	NA	NA	10.0261	5.54535	6.67666	8.36676	10.82	3.29278	7.2211	6.74012	11.531	10.334
			gsm887727	carcinoma	breast	Ma_Ca	12	atcc	uacc_812	NA	NA	10.7374	8.43671	5.14975	8.10276	9.39103	4.27798	8.05907	5.63807	11.0887	10.85
			gsm887728	carcinoma	breast	Ma_Ca	12	atcc	uacc_893	NA	NA	9.21868	4.56071	7.1179	9.61324	9.87652	4.98185	6.53138	8.07895	11.7875	8.62388
			gsm887750	carcinoma	breast	Ma_Ca	12	atcc	zr_75_1	NA	NA	10.3029	5.74953	5.16189	7.30469	9.616	3.07039	5.55459	5.97269	10.2669	12.2868
			gsm887751	carcinoma	breast	Ma_Ca	12	atcc	zr_75_30	NA	NA	9.5708	6.02237	6.77742	9.88035	10.739	4.93074	5.87529	8.04166	9.54052	10.1954
			gsm887398	mesothelioma	pleura	Meso	13	atcc	nci_h2052	-4.849	sens	10.3763	4.32193	4.14568	6.67807	11.0123	1.26303	7.23649	7.50064	12.0012	10.8014
			gsm887425	mesothelioma	pleura	Meso	13	atcc	nci_h28	-2.097	sens	9.834	8.04603	3.54844	10.4718	10.3898	3.47249	9.55938	11.0498	12.8138	10.6522
			gsm886862	mesothelioma	pleura	Meso	13	riken	acc_meso_1	-0.282	nsens	9.74786	5.97499	4.07895	6.58346	9.25148	0.925999	6.67101	10.0935	12.4332	11.464
			gsm887185	mesothelioma	pleura	Meso	13	dsmz	jl_1	-0.599	nsens	9.96044	8.1179	3.72247	6.75756	11.099	0	7.93251	8.6077	12.7213	11.4162
			gsm887341	mesothelioma	pleura	Meso	13	iclc	mpp_89	-1.052	nsens	10.472	6.58646	6.39746	7.89118	10.5377	0	7.17493	11.9771	13.0457	11.4818
			gsm887165	mesothelioma	pleura	Meso	13	iclc	ist_mes1	NA	NA	10.0592	6.29462	5.87036	5.92837	11.4356	4.43296	6.6879	7.2724	11.1273	11.5462
			gsm887166	mesothelioma	pleura	Meso	13	iclc	ist_mes2	NA	NA	10.4663	5.29278	7.66107	7.65249	10.6284	6.08958	4.83794	10.5778	12.3915	10.6459
			gsm887342	mesothelioma	pleura	Meso	13	atcc	msto_211h	NA	NA	9.80494	6.46761	6.58796	8.21578	12.403	1.26303	8.34119	11.803	12.2513	9.4248
			gsm887424	mesothelioma	pleura	Meso	13	atcc	nci_h2452	NA	NA	9.74164	7.02459	4.45286	7.2724	10.0771	1.88753	6.68229	11.2411	12.7197	10.7696
			gsm887281	carcinoma	large_intestine	Col_Ca	14	atcc	ls513	-2.771	sens	9.9208	3.60881	8.67807	9.2484	10.9139	7.02237	4.30012	8.07628	9.35513	9.28494
			gsm887445	carcinoma	large_intestine	Col_Ca	14	atcc	nci_h747	-4.675	sens	10.2081	3.3505	6.2075	8.50978	10.1492	0	6.04658	8.38974	11.5318	10.8179
			gsm887668	carcinoma	large_intestine	Col_Ca	14	atcc	sw1463	-17.978	sens	10.8575	4.1375	6.30012	9.98257	11.4348	3.20163	6.6879	7.88448	11.0426	9.97269
			gsm887673	carcinoma	large_intestine	Col_Ca	14	atcc	sw403	-9.395	sens	10.5953	4.07039	7.29186	9.41363	10.5065	7.36545	5.9331	6.83668	9.07146	9.58703
			gsm887677	carcinoma	large_intestine	Col_Ca	14	atcc	sw620	-2.734	sens	10.9348	5.54226	5.63517	9.0207	11.7512	2.98185	5.34341	7.53916	9.62187	10.9556
			gsm886924	carcinoma	large_intestine	Col_Ca	14	hsrrb	cck_81	-0.508	nsens	9.99619	6.70183	7.70943	9.72076	11.3972	5.49185	8.0129	8.00338	10.0654	10.2435
			gsm886933	carcinoma	large_intestine	Col_Ca	14	dsmz	cl_11	-1.487	nsens	10.2007	6.34873	8.26866	8.13031	10.4062	4.39917	8.00619	7.63952	10.5646	10.3934
			gsm886935	carcinoma	large_intestine	Col_Ca	14	dsmz	cl_34	-1.109	nsens	10.2541	4.00899	8.17742	9.50779	12.078	4.8125	8.63227	10.3333	10.1924	9.62753
			gsm886940	carcinoma	large_intestine	Col_Ca	14	atcc	colo_205	-0.611	nsens	10.5864	6.69488	4.19377	10.3014	10.2784	8.44584	7.95826	8.08587	10.5319	9.7923
			gsm886941	carcinoma	large_intestine	Col_Ca	14	dsmz	colo_320	-1.801	nsens	10.6883	9.73657	7.6865	8.10434	13.1975	7.90087	10.1613	8.26772	10.8242	10.1509
			gsm886943	carcinoma	large_intestine	Col_Ca	14	dsmz	colo_678	-0.344	nsens	9.73826	2.58496	5.20555	7.46597	7.90989	6.25739	7.35226	6.51412	7.97842	10.3372
			gsm886968	carcinoma	large_intestine	Col_Ca	14	riken	cw_2	-0.588	nsens	9.86759	5.92837	9.09566	9.45718	12.23	7.52748	8.21335	7.01903	10.4459	11.3612
			gsm886979	carcinoma	large_intestine	Col_Ca	14	atcc	dld_1	-1.45	nsens	9.98812	2.1375	7.62936	8.9867	10.3523	2.96347	9.40727	9.00366	11.5146	11.4137
			gsm887062	carcinoma	large_intestine	Col_Ca	14	atcc	hct_116	-0.423	nsens	10.6768	0	7.02348	9.13366	11.887	3.43296	7.10119	8.64997	11.2318	11.1011
			gsm887063	carcinoma	large_intestine	Col_Ca	14	atcc	hct_15	-0.465	nsens	9.68475	3	7.60288	8.06393	10.799	1.96347	8.73539	8.09751	11.6907	11.6359
			gsm887137	carcinoma	large_intestine	Col_Ca	14	ecacc	ht115	-0.501	nsens	9.65768	2.94486	9.745	9.57232	11.2807	2.51096	6.07253	9.20482	10.9247	10.5887
			gsm887141	carcinoma	large_intestine	Col_Ca	14	atcc	ht_29	-0.293	nsens	10.9439	2.26303	6.84674	9.02956	11.0631	0.584963	7.32103	9.76984	10.6068	11.1448
			gsm887142	carcinoma	large_intestine	Col_Ca	14	ecacc	ht55	-1.006	nsens	10.8865	5.61176	5.80219	10.0787	11.2837	7.16591	6.61765	8.91409	10.2369	10.2313
			gsm887212	carcinoma	large_intestine	Col_Ca	14	academic_lab	km12	-1.961	nsens	11.4133	3.99095	8.25219	9.51826	11.2066	0	9.86635	11.9451	11.3596	10.9661
			gsm887274	carcinoma	large_intestine	Col_Ca	14	atcc	lovo	-0.964	nsens	9.97011	3.60881	8.3156	9.52297	11.1147	5.16993	9.38478	8.66285	10.3495	10.7266
			gsm887279	carcinoma	large_intestine	Col_Ca	14	atcc	ls_180	-0.418	nsens	10.252	4.90689	8.93369	9.72144	11.1255	6.23649	9.56701	10.3709	9.633	11.1449
			gsm887280	carcinoma	large_intestine	Col_Ca	14	atcc	ls411n	-0.399	nsens	9.5691	4.18587	8.15532	9.44646	10.9408	3.75489	9.99986	10.237	9.91752	10.3771
			gsm887303	carcinoma	large_intestine	Col_Ca	14	ecacc	mdst8	-0.908	nsens	10.3644	6.16189	4.64386	6.55305	9.27636	0.765535	7.01458	6.68089	11.0761	11.4039
			gsm887431	carcinoma	large_intestine	Col_Ca	14	atcc	nci_h508	-1.866	nsens	11.2468	4.83289	6.98868	9.33539	11.4038	3.81762	8.6994	9.4824	9.87652	9.37613
			gsm887443	carcinoma	large_intestine	Col_Ca	14	atcc	nci_h716	-0.218	nsens	9.80864	6.84674	8.40684	8.91648	10.8077	5.95884	7.17891	8.87467	11.0674	10.2752
			gsm887479	carcinoma	large_intestine	Col_Ca	14	hsrrb	oums_23	-0.364	nsens	9.34651	8.63771	9.75104	8.64926	9.23577	9.05257	9.52317	8.13391	9.37439	11.016
			gsm887541	carcinoma	large_intestine	Col_Ca	14	atcc	rko	-0.609	nsens	9.66427	0	5.10014	8.12567	11.0782	1.848	6.68229	7.00113	10.8049	10.3385
			gsm887576	carcinoma	large_intestine	Col_Ca	14	atcc	sk_co_1	-1.533	nsens	10.186	4.24793	7.36107	10.2606	11.2107	3.45943	7.57894	9.24982	9.90869	9.52963
			gsm887624	carcinoma	large_intestine	Col_Ca	14	kclb	snu_407	-1.41	nsens	10.5058	7.83036	6.66107	9.72178	11.2534	4.95884	9.60214	9.75305	10.3194	9.8189
			gsm887635	carcinoma	large_intestine	Col_Ca	14	kclb	snu_61	-1.244	nsens	9.96708	6.732	8.23649	9.57478	10.7872	3.51096	7.63735	7.6907	10.7459	10.1204
			gsm887644	carcinoma	large_intestine	Col_Ca	14	atcc	snu_c2a	-0.833	nsens	8.96751	6.75756	6.22497	9.45943	9.0143	0.378512	6.73742	8.99577	10.9691	10.6534
			gsm887645	carcinoma	large_intestine	Col_Ca	14	kclb	snu_c4	-0.574	nsens	10.0658	6.55459	8.20897	9.853	11.2539	5.42291	8.07414	8.97842	10.6699	10.4811
			gsm887667	carcinoma	large_intestine	Col_Ca	14	atcc	sw1417	-0.953	nsens	10.7175	3.08746	6.73606	8.87129	10.7205	5.73606	4.89724	8.91498	9.22279	11.1374
			gsm887674	carcinoma	large_intestine	Col_Ca	14	atcc	sw480	-0.472	nsens	10.7724	6.1375	5.45943	7.87897	10.2936	3.83794	7.31016	7.73403	9.94031	11.5148
			gsm887675	carcinoma	large_intestine	Col_Ca	14	atcc	sw48	-0.286	nsens	9.9747	2.23266	10.1818	9.95609	11.7476	2.63227	8.74551	10.5601	10.3042	11.0541
			gsm887681	carcinoma	large_intestine	Col_Ca	14	atcc	sw948	-0.451	nsens	10.3774	4.51728	6.20945	9.34074	11.0518	4.41954	6.26115	7.54844	9.24008	10.4999
			gsm886897	carcinoma	large_intestine	Col_Ca	14	atcc	c2bbe1	NA	NA	11.2033	7.23649	6.6453	9.43421	10.6486	7.31832	9.13699	8.81858	10.2065	11.2478
			gsm886934	carcinoma	large_intestine	Col_Ca	14	dsmz	cl_14	NA	NA	10.2382	6.71149	7.12309	9.52199	11.116	7.38716	8.20897	8.18636	10.6591	10.7486
			gsm886936	carcinoma	large_intestine	Col_Ca	14	dsmz	cl_40	NA	NA	10.1429	3.57289	8.93546	9.0474	11.0995	4.76022	7.62936	8.42543	10.6295	10.1152
			gsm887027	carcinoma	large_intestine	Col_Ca	14	ecacc	gp2d	NA	NA	10.1189	1.58496	8.20848	9.71321	11.8304	6.32553	2.72247	8.16038	10.3262	11.3381
			gsm887057	carcinoma	large_intestine	Col_Ca	14	hsrrb	hcc_56	NA	NA	10.2126	4.80219	5.66107	8.87928	11.7328	6.56986	5.07468	6.6851	9.44377	9.91916
			gsm887105	carcinoma	large_intestine	Col_Ca	14	atcc	hs_675_t	NA	NA	8.78529	7.26866	4.82273	8.54342	7.53761	0.378512	7.17991	11.5529	12.3223	10.3
			gsm887109	carcinoma	large_intestine	Col_Ca	14	atcc	hs_698_t	NA	NA	8.66142	8.1153	6.31107	7.76686	8.98071	0.584963	8.87836	10.2909	11.4732	10.3105
			gsm887277	carcinoma	large_intestine	Col_Ca	14	atcc	ls1034	NA	NA	10.6879	4.17792	6.56071	9.03287	11.0633	4.20945	7.04221	10.5929	9.26045	9.88615
			gsm887278	carcinoma	large_intestine	Col_Ca	14	atcc	ls123	NA	NA	9.62022	4.84298	8.21286	7.93133	10.5189	4.45943	6.36107	7.0607	10.4059	10.0129
			gsm887526	carcinoma	large_intestine	Col_Ca	14	hsrrb	rcm_1	NA	NA	10.2823	3.36457	8.50422	9.11556	11.7651	2.37851	8.35975	9.00506	10.7964	10.3828
			gsm887602	carcinoma	large_intestine	Col_Ca	14	kclb	snu_1040	NA	NA	10.7623	9.2861	9.46699	9.24151	11.6478	0.137504	9.80526	11.2337	9.42017	11.2812
			gsm887612	carcinoma	large_intestine	Col_Ca	14	kclb	snu_175	NA	NA	9.83873	8.13802	7.99548	8.67278	11.4908	3.85798	10.1253	9.13083	10.256	10.2241
			gsm887619	carcinoma	large_intestine	Col_Ca	14	kclb	snu_283	NA	NA	11.0579	4.47897	5.94251	9.1444	10.9282	5.41616	5.08746	5.94017	9.74769	10.3461
			gsm887632	carcinoma	large_intestine	Col_Ca	14	kclb	snu_503	NA	NA	10.9152	8.3505	7.33807	11.5342	12.02	1.76553	8.86728	12.2946	12.552	10.7322
			gsm887643	carcinoma	large_intestine	Col_Ca	14	atcc	snu_c1	NA	NA	10.8526	7.77149	7.45533	10.0798	12.1041	5.07468	7.00113	8.09803	10.8028	10.236
			gsm887646	carcinoma	large_intestine	Col_Ca	14	kclb	snu_c5	NA	NA	10.1635	1.26303	6.64386	8.53877	9.9847	2.23266	8.90629	10.1162	10.422	10.3745
			gsm887664	carcinoma	large_intestine	Col_Ca	14	atcc	sw1116	NA	NA	10.3999	6.62205	8.64638	9.53352	11.4303	1.926	7.97212	8.58609	10.1154	10.3796
			gsm887679	carcinoma	large_intestine	Col_Ca	14	atcc	sw837	NA	NA	9.78643	5.95884	9.59805	9.72809	9.9935	0	5.59991	8.10643	11.2116	10.3402
			gsm887686	carcinoma	large_intestine	Col_Ca	14	atcc	t84	NA	NA	9.71853	3.51096	7.16289	9.41574	11.4631	5.89482	6.08534	8.26819	10.5601	9.70096
			gsm887151	carcinoma	pancreas	Pa_Ca	15	dsmz	hup_t3	-3.707	sens	10.153	7.63445	6.56834	7.6703	11.2813	0	5.83794	8.29737	10.721	10.9816
			gsm887152	carcinoma	pancreas	Pa_Ca	15	dsmz	hup_t4	-4.569	sens	9.99506	8.35138	7.24698	8.86882	10.7331	0.137504	7.75288	8.56758	10.384	10.9506
			gsm887650	carcinoma	pancreas	Pa_Ca	15	atcc	su_86_86	-9.016	sens	9.11192	9.1004	8.44211	9.75087	9.11556	4.35755	10.123	11.3044	12.2926	9.52101
			gsm886896	carcinoma	pancreas	Pa_Ca	15	atcc	bxpc_3	-0.876	nsens	10.2983	3.18587	6.15785	8.55305	10.3156	3.1375	8.27659	9.53411	9.29186	11.3653
			gsm886925	carcinoma	pancreas	Pa_Ca	15	atcc	cfpac_1	-0.701	nsens	8.71699	6.81378	7.81378	10.5795	10.532	1.1375	7.5932	10.545	10.89	10.1675
			gsm886971	carcinoma	pancreas	Pa_Ca	15	dsmz	dan_g	-0.708	nsens	9.67983	6.82655	5.97499	8.99379	10.86	6.81762	8.1809	10.5908	9.73759	10.0708
			gsm887236	carcinoma	pancreas	Pa_Ca	15	hsrrb	kp_3	-0.482	nsens	9.40067	7.95768	7.9629	8.76752	10.4032	0.584963	6.06824	9.75872	12.1264	11.0656
			gsm887237	carcinoma	pancreas	Pa_Ca	15	riken	kp4	-1.488	nsens	10.3939	7.91169	6.52042	7.99605	10.6243	3.56071	8.05799	10.5177	12.4509	11.6299
			gsm887258	carcinoma	pancreas	Pa_Ca	15	academic_lab	l3_3	-1.188	nsens	10.2984	8.45738	8.30515	9.92496	10.0752	4.65535	9.20823	10.1468	8.90177	11.0913
			gsm887320	carcinoma	pancreas	Pa_Ca	15	atcc	mia_paca_2	-1.758	nsens	10.8947	8.81826	7.64746	7.51964	10.5492	3.32193	7.19476	7.30652	11.4671	11.1842
			gsm887494	carcinoma	pancreas	Pa_Ca	15	atcc	panc_02_03	-1.283	nsens	9.19722	7.01458	7.21043	8.89845	9.69645	3	6.8679	8.39275	11.142	9.89875
			gsm887497	carcinoma	pancreas	Pa_Ca	15	atcc	panc_04_03	-1.078	nsens	10.1206	0.263034	8.51688	10.2107	9.4417	1.1375	6.6014	11.4491	11.6776	10.1609
			gsm887498	carcinoma	pancreas	Pa_Ca	15	atcc	panc_05_04	-1.173	nsens	10.3605	3.79701	6.31832	8.3156	9.59432	3.1375	6.18388	9.59787	11.0001	10.4166
			gsm887500	carcinoma	pancreas	Pa_Ca	15	atcc	panc_10_05	-1.432	nsens	10.2099	2.23266	4.04439	8.37243	10.9009	0	4.79701	6.70044	12.0799	11.4639
			gsm887501	carcinoma	pancreas	Pa_Ca	15	atcc	panc_1	-1.032	nsens	9.86155	6.20163	5.0917	8.42206	9.5672	0	5.01792	7.13237	12.1691	11.3872
			gsm887502	carcinoma	pancreas	Pa_Ca	15	dsmz	pa_tu_8902	-1.243	nsens	10.1582	0	5.40259	8.69488	10.4703	0	0	8.43796	10.0331	10.4121
			gsm887504	carcinoma	pancreas	Pa_Ca	15	dsmz	pa_tu_8988t	-0.236	nsens	10.7172	7.00562	7.07682	8.39874	11.1967	0.765535	7.23074	9.96636	10.7772	11.4643
			gsm887515	carcinoma	pancreas	Pa_Ca	15	riken	pk_1	-0.608	nsens	11.1859	5.46271	6.16792	9.11504	10.6549	3.23266	8.30515	8.99152	11.3489	9.97943
			gsm887657	carcinoma	pancreas	Pa_Ca	15	hsrrb	suit_2	-0.231	nsens	10.2434	6.57592	6.59544	9.60973	10.5513	0	7.64097	8.92689	11.6579	10.2734
			gsm887672	carcinoma	pancreas	Pa_Ca	15	atcc	sw_1990	-0.899	nsens	10.9406	6.01346	7.67666	8.3345	9.14313	3.80735	7.16993	8.40557	10.6187	11.598
			gsm887690	carcinoma	pancreas	Pa_Ca	15	hsrrb	tcc_pan2	-0.488	nsens	9.87329	3.3505	5.0268	9.82066	9.74836	4.83289	7.19574	8.89936	11.4168	10.9822
			gsm886870	carcinoma	pancreas	Pa_Ca	15	atcc	aspc_1	NA	NA	10.076	2.07039	7.00562	9.33651	10.601	0.584963	0	10.5315	11.9137	11.2271
			gsm886920	carcinoma	pancreas	Pa_Ca	15	atcc	capan_1	NA	NA	9.50522	7.75087	7.49985	8.60733	10.9159	0.678072	8.03012	8.71631	10.6137	10.6231
			gsm886921	carcinoma	pancreas	Pa_Ca	15	atcc	capan_2	NA	NA	9.78611	6.15987	7.41363	9.3147	10.9153	1.58496	4.87774	8.82273	11.0226	10.5439
			gsm887089	carcinoma	pancreas	Pa_Ca	15	atcc	hpac	NA	NA	8.80349	3.05311	5.83542	12.1698	10.5861	3.26303	6.20163	11.1127	11.5541	10.4507
			gsm887090	carcinoma	pancreas	Pa_Ca	15	atcc	hpaf_ii	NA	NA	9.86016	5.84298	8.88081	9.10905	11.6234	0	6.86666	10.6883	12.2544	10.5022
			gsm887117	carcinoma	pancreas	Pa_Ca	15	atcc	hs_766t	NA	NA	10.452	3.94486	6.50621	9.36282	9.7705	1.80735	8.4475	9.52865	11.1893	10.7264
			gsm887201	carcinoma	pancreas	Pa_Ca	15	dsmz	kci_moh1	NA	NA	9.08587	0.263034	5.17393	10.6329	10.1307	0.378512	5.59694	9.74668	10.8309	10.7817
			gsm887235	carcinoma	pancreas	Pa_Ca	15	hsrrb	kp_2	NA	NA	10.0319	4.41278	6.45286	9.64079	8.27612	1.76553	7.14568	9.75104	11.1045	10.1183
			gsm887495	carcinoma	pancreas	Pa_Ca	15	atcc	panc_02_13	NA	NA	9.35226	5.32553	6.60288	8.80155	10.0464	0.847997	7.46434	9.37547	11.333	10.3282
			gsm887496	carcinoma	pancreas	Pa_Ca	15	atcc	panc_03_27	NA	NA	10.1874	7.17293	6.64386	8.99661	10.43	4.70598	6.926	8.07414	10.4899	9.84329
			gsm887499	carcinoma	pancreas	Pa_Ca	15	atcc	panc_08_13	NA	NA	10.2215	3.08746	6.36282	8.93605	10.086	0.378512	6.64962	9.47513	11.4763	10.7209
			gsm887503	carcinoma	pancreas	Pa_Ca	15	dsmz	pa_tu_8988s	NA	NA	10.4481	3.37851	4.59096	9.51767	10.4374	1.53605	6.07682	7.80284	9.3921	10.9195
			gsm887516	carcinoma	pancreas	Pa_Ca	15	riken	pk_45h	NA	NA	9.71218	7.14466	4.3505	7.99379	9.43588	3.66676	5.76022	9.4672	11.9674	10.2583
			gsm887517	carcinoma	pancreas	Pa_Ca	15	riken	pk_59	NA	NA	10.0799	3.65535	8.2427	8.4508	10.7285	3.47249	2.926	8.55612	11.1376	10.6344
			gsm887519	carcinoma	pancreas	Pa_Ca	15	atcc	pl45	NA	NA	10.1089	3.64386	4.48543	8.67313	10.8174	1.43296	4.29278	7.50938	12.06	11.1787
			gsm887521	carcinoma	pancreas	Pa_Ca	15	ecacc	psn1	NA	NA	10.7182	7.8759	6.59694	7.76487	12.4483	1.76553	8.61287	7.65607	10.7715	10.6739
			gsm887522	carcinoma	pancreas	Pa_Ca	15	hsrrb	qgp_1	NA	NA	9.08932	7.98128	9.82845	10.0095	10.099	7.23745	10.351	11.8201	10.5684	10.1702
			gsm887616	carcinoma	pancreas	Pa_Ca	15	kclb	snu_213	NA	NA	10.0083	7.57516	7.36807	9.00085	10.7265	0	6.34518	9.57686	10.7052	10.7603
			gsm887621	carcinoma	pancreas	Pa_Ca	15	kclb	snu_324	NA	NA	9.37916	8.1918	8.49586	10.0024	10.7147	1.07039	6.73606	10.0109	11.7402	11.6767
			gsm887625	carcinoma	pancreas	Pa_Ca	15	kclb	snu_410	NA	NA	10.2897	5.99548	4.55459	7.90869	10.4989	0.485427	8.40557	8.55957	11.883	11.2719
			gsm887684	carcinoma	pancreas	Pa_Ca	15	riken	t3m_4	NA	NA	10.3522	6.9542	9.11426	9.60326	10.3661	0	7.74147	10.628	10.4613	9.74987
			gsm887742	carcinoma	pancreas	Pa_Ca	15	dsmz	yapc	NA	NA	10.4371	7.67948	4.74416	8.99095	10.3922	3.52356	8.35094	9.24198	10.9972	10.9064
			gsm887601	carcinoma	endometrium	ENAo_Ca	16	hsrrb	sng_m	-6.386	sens	9.56739	9.33718	7.82718	7.76951	11.2826	4.41278	6.81121	9.9747	10.7698	11.7691
			gsm887703	carcinoma	endometrium	ENAo_Ca	16	riken	ten	-2.253	sens	10.2171	6.59096	6.13134	7.44294	10.4612	0	8.30378	8.38154	10.1328	12.0149
			gsm886869	carcinoma	endometrium	ENAo_Ca	16	atcc	an3_ca	-0.227	nsens	10.0518	9.68492	7.20848	8.55497	9.22231	1.848	9.29002	6.96809	10.0269	11.6537
			gsm887073	carcinoma	endometrium	ENAo_Ca	16	hsrrb	hec_50b	-0.536	nsens	10.5229	9.18215	10.5761	8.2148	11.471	1.43296	10.1732	10.4949	11.5892	11.2861
			gsm887075	carcinoma	endometrium	ENAo_Ca	16	hsrrb	hec_6	-0.235	nsens	9.32935	7.06393	8.29186	9.01597	10.5989	3.32193	8.32733	8.5216	10.9809	10.0982
			gsm887164	carcinoma	endometrium	ENAo_Ca	16	ecacc	ishikawa__heraklio__02_er_	-1.156	nsens	9.96838	8.13391	6.54535	8.92452	8.87897	7.94134	8.73843	11.4467	11.5526	11.3713
			gsm887181	carcinoma	endometrium	ENAo_Ca	16	riken	jhuem_2	-0.464	nsens	9.79393	8.07361	6.15381	7.67384	4.53605	10.9379	8.62753	8.41236	10.5286	11.0765
			gsm887311	carcinoma	endometrium	ENAo_Ca	16	dsmz	mfe_280	-1.702	nsens	9.75054	9.05637	7.16289	7.12825	10.0278	5.17393	9.9587	9.24722	9.61545	10.3916
			gsm887312	carcinoma	endometrium	ENAo_Ca	16	dsmz	mfe_296	-1.484	nsens	10.4524	9.56777	6.21917	8.10591	8.23314	8.81986	9.52317	5.82018	9.63009	11.2568
			gsm887313	carcinoma	endometrium	ENAo_Ca	16	dsmz	mfe_319	-1.184	nsens	9.52513	9.68825	8.06016	8.87067	10.4465	1.26303	6.77215	10.0709	10.5742	11.4019
			gsm886997	carcinoma	endometrium	ENAo_Ca	16	dsmz	efe_184	NA	NA	11.0973	8.18488	10.7346	7.46923	12.2274	3.26303	8.90207	8.77841	10.5949	11.5829
			gsm887005	carcinoma	endometrium	ENAo_Ca	16	dsmz	en	NA	NA	9.65625	7.79312	6.81762	8.47249	10.0588	3.94486	9.50522	9.08587	11.5707	10.6826
			gsm887009	carcinoma	endometrium	ENAo_Ca	16	dsmz	ess_1	NA	NA	8.88783	4.99095	5.66107	7.88996	8.88387	0	6.96	9.16892	10.752	9.85969
			gsm887067	carcinoma	endometrium	ENAo_Ca	16	hsrrb	hec_108	NA	NA	9.94398	7.69697	6.23649	8.72554	10.9275	3.74416	8.53644	9.43421	10.4906	10.9897
			gsm887068	carcinoma	endometrium	ENAo_Ca	16	hsrrb	hec_151	NA	NA	9.91034	7.50621	7.41278	8.67349	11.0447	2.26303	7.42543	10.7523	10.3193	11.1553
			gsm887069	carcinoma	endometrium	ENAo_Ca	16	atcc	hec_1_a	NA	NA	9.69017	7.94953	7.90207	8.78986	10.1416	2.48543	2.90689	9.10957	11.1736	10.8234
			gsm887070	carcinoma	endometrium	ENAo_Ca	16	atcc	hec_1_b	NA	NA	10.296	9.44522	7.05961	9.42815	10.5519	2.10434	8.4271	7.25644	10.9786	10.7357
			gsm887071	carcinoma	endometrium	ENAo_Ca	16	hsrrb	hec_251	NA	NA	9.91154	7.61471	10.2319	8.46597	9.95928	3.43296	8.96838	10.4894	9.78333	10.832
			gsm887072	carcinoma	endometrium	ENAo_Ca	16	hsrrb	hec_265	NA	NA	9.81506	3.72247	5.98413	9.82893	10.3808	0	8.36982	11.6539	12.939	9.74147
			gsm887074	carcinoma	endometrium	ENAo_Ca	16	hsrrb	hec_59	NA	NA	9.49985	7.72792	11.3673	7.85798	8.38759	1.53605	7.05311	9.58984	10.1712	10.2992
			gsm887180	carcinoma	endometrium	ENAo_Ca	16	riken	jhuem_1	NA	NA	10.8119	9.52611	5.17792	8.30058	10.0062	7.49025	9.01792	10.1944	11.2539	11.9802
			gsm887182	carcinoma	endometrium	ENAo_Ca	16	riken	jhuem_3	NA	NA	9.6171	7.90509	7.50224	8.54998	9.14644	6.40088	8.77182	9.84753	10.546	10.3437
			gsm887211	carcinoma	endometrium	ENAo_Ca	16	atcc	kle	NA	NA	10.9103	8.30469	8.21432	7.65249	10.2774	8.84925	7.93899	6.89724	10.4321	11.4929
			gsm887542	carcinoma	endometrium	ENAo_Ca	16	atcc	rl95_2	NA	NA	9.56243	8.42962	5.38888	8.2341	10.7227	5.58796	9.29806	9.73775	10.8839	10.6532
			gsm887604	carcinoma	endometrium	ENAo_Ca	16	kclb	snu_1077	NA	NA	10.4999	7.56377	7.86481	8.45984	11.31	4.86295	7.65821	7.09803	9.74399	10.7591
			gsm887232	glioma	central_nervous_system	Glioma	17	hsrrb	kns_81	-2.352	sens	8.47168	6.64674	6.88753	6.32012	9.42962	2	7.15381	9.27752	10.5177	11.0731
			gsm887269	glioma	central_nervous_system	Glioma	17	atcc	ln_18	-2.345	sens	9.71115	6.97613	6.74551	10.0669	6.40088	0.263034	8.06501	11.7847	11.9505	10.7161
			gsm887671	glioma	central_nervous_system	Glioma	17	atcc	sw_1783	-3.378	sens	9.2635	3.97269	7.07468	7.64169	8.5519	2.20163	6.44791	10.0804	10.7441	9.93428
			gsm887723	glioma	central_nervous_system	Glioma	17	atcc	u_87_mg	-5.573	sens	9.99124	6.83794	6.35755	7.91109	10.1587	1.07039	10.4805	8.36457	10.8756	11.0305
			gsm886835	glioma	central_nervous_system	Glioma	17	ecacc	1321n1	-0.36	nsens	10.0881	6.06609	7.94134	7.00675	6.37156	0	9.79214	9.80526	9.18041	10.8414
			gsm886850	glioma	central_nervous_system	Glioma	17	atcc	a172	-0.38	nsens	9.44419	6.42962	3.70044	6.7761	8.64494	0.263034	6.98641	9.24031	11.1265	9.90794
			gsm886922	glioma	central_nervous_system	Glioma	17	iclc	cas_1	-1.207	nsens	9.55094	6.42962	5.72792	7.48945	9.04357	1.53605	7.95361	9.4363	10.0606	10.5043
			gsm886972	primitive_neuroectodermal_tumour-medulloblastoma	central_nervous_system	Glioma	17	atcc	daoy	-1.948	nsens	8.06232	6.39232	7.71356	8.81986	8.54342	3.7866	8.24555	7.04439	10.5223	9.59395
			gsm887020	glioma	central_nervous_system	Glioma	17	dsmz	gamg	-0.396	nsens	9.38608	5.36107	6.62059	8.91857	9.32441	0	5.57592	10.1258	11.5	9.71442
			gsm887024	glioma	central_nervous_system	Glioma	17	riken	gi_1	-0.606	nsens	9.80623	9.16491	6.6279	7.4822	9.59731	0.485427	8.95739	7.81506	9.15861	11.1489
			gsm887229	glioma	central_nervous_system	Glioma	17	hsrrb	kns_42	-0.169	nsens	9.02154	6.8936	6.66818	7.49985	6.30195	10.0802	7.72451	9.67384	11.2741	10.8842
			gsm887242	glioma	central_nervous_system	Glioma	17	hsrrb	ks_1	-1.048	nsens	9.58064	7.11061	6.08321	5.89239	8.29416	0	6.88996	7.70598	10.1707	10.4811
			gsm887270	glioma	central_nervous_system	Glioma	17	atcc	ln_229	-1.104	nsens	10.0974	5.65249	5.91169	7.41447	8.48744	7.24413	8.71596	9.46455	10.8171	10.0711
			gsm887566	glioma	central_nervous_system	Glioma	17	nci/dctd	sf_295	-0.738	nsens	8.94134	5.89966	6.60437	8.19377	8.43754	2.10434	7.74685	11.2397	11.4179	10.9666
			gsm887600	glioma	central_nervous_system	Glioma	17	dsmz	snb_19	-1.429	nsens	9.33136	5.80219	5.79442	8.27286	8.66	0.847997	10.4869	11.0657	11.6793	10.6681
			gsm887606	glioma	central_nervous_system	Glioma	17	kclb	snu_1105	-0.382	nsens	9.0031	7.2182	6.55612	7.7879	9.33539	0	8.01792	11.225	11.9226	10.5906
			gsm887638	glioma	central_nervous_system	Glioma	17	kclb	snu_738	-0.713	nsens	9.57686	7.33985	7.20163	7.43463	10.4044	0	7.15987	8.33092	12.0264	11.3289
			gsm887663	glioma	central_nervous_system	Glioma	17	atcc	sw_1088	-1.19	nsens	9.75238	4.30743	5.58195	7.75556	8.93899	0.584963	8.27146	11.1804	12.1734	11.0573
			gsm887720	glioma	central_nervous_system	Glioma	17	hsrrb	u_251_mg	-1.674	nsens	8.96261	7.13031	7.52513	8.32912	9.10879	0	10.274	10.47	10.7591	10.4096
			gsm886839	glioma	central_nervous_system	Glioma	17	dsmz	42_mg_ba	NA	NA	9.5074	7.52748	7.91827	7.01569	9.0381	1.72247	9.58778	9.68422	10.7921	10.8879
			gsm886848	glioma	central_nervous_system	Glioma	17	dsmz	8_mg_ba	NA	NA	9.29071	9.00422	9.95114	9.02154	7.02015	2.926	9.22473	10.9973	10.3158	10.5372
			gsm886866	glioma	central_nervous_system	Glioma	17	hsrrb	am_38	NA	NA	9.98982	4.26303	7.84046	6.9507	11.5051	2.72247	7.96636	9.49745	12.1128	10.7782
			gsm886877	glioma	central_nervous_system	Glioma	17	hsrrb	becker	NA	NA	9.06474	6.02901	7.73268	6.83289	8.11634	0	9.15735	10.7476	10.4433	10.816
			gsm886923	glioma	central_nervous_system	Glioma	17	atcc	ccf_sttg1	NA	NA	8.65141	6.4822	3.39232	8.42164	7.65678	2.26303	8.33628	11.697	11.5953	10.5618
			gsm886969	primitive_neuroectodermal_tumour-medulloblastoma	central_nervous_system	Glioma	17	atcc	d283_med	NA	NA	11.0354	9.88096	9.45183	9.54148	12.8219	3.59694	10.2008	8.9884	11.1964	9.98954
			gsm886970	primitive_neuroectodermal_tumour-medulloblastoma	central_nervous_system	Glioma	17	atcc	d341_med	NA	NA	10.4542	8.67243	10.0229	9.21018	13.1236	4.73877	9.38219	9.90268	9.50044	9.78333
			gsm886974	glioma	central_nervous_system	Glioma	17	atcc	dbtrg_05mg	NA	NA	10.0102	7.12102	5.1375	7.36107	8.87652	2.37851	7.46434	8.50422	11.2423	10.2488
			gsm886978	glioma	central_nervous_system	Glioma	17	dsmz	dk_mg	NA	NA	8.36107	7.09381	8.92035	6.97384	9.1467	0.137504	8.40812	10.1976	10.4032	10.1642
			gsm887025	glioma	central_nervous_system	Glioma	17	dsmz	gms_10	NA	NA	9.24127	7.54535	7.61839	5.10852	8.59954	2	7.35491	9.01653	11.3418	11.2804
			gsm887026	glioma	central_nervous_system	Glioma	17	dsmz	gos_3	NA	NA	8.86511	6.4363	5.52669	7.88142	8.08375	2.74416	8.14364	8.71081	10.9701	11.2649
			gsm887031	glioma	central_nervous_system	Glioma	17	atcc	h4	NA	NA	9.78169	8.96174	9.87452	10.1068	8.1918	2.88753	10.4381	11.6828	12.147	10.2623
			gsm887106	glioma	central_nervous_system	Glioma	17	atcc	hs_683	NA	NA	9.12645	4.56071	6.62059	8.30195	7.73268	3.12102	7.35931	10.9408	11.3582	10.5824
			gsm887194	glioma	central_nervous_system	Glioma	17	hsrrb	kals_1	NA	NA	8.76255	6.24031	9.01681	6.21723	8.21626	0	8.24698	8.43087	12.251	10.4858
			gsm887207	glioma	central_nervous_system	Glioma	17	hsrrb	kg_1_c	NA	NA	10.0373	6.23074	4.43962	6.98299	9.40557	0.378512	7.41785	11.1797	12.1893	11.0088
			gsm887230	glioma	central_nervous_system	Glioma	17	hsrrb	kns_60	NA	NA	9.39832	6.78398	8.83668	7.59842	9.44357	1.926	7.65821	7.1375	10.3056	11.0416
			gsm887286	glioma	central_nervous_system	Glioma	17	atcc	m059k	NA	NA	9.13699	5.86542	6.58796	7.95128	7.62059	2.3505	8.48261	9.11296	11.0922	10.2138
			gsm887457	glioma	central_nervous_system	Glioma	17	hsrrb	nmc_g1	NA	NA	9.43275	7.36982	4.18587	7.64313	8.3505	2.16993	7.96463	10.7541	11.8966	10.3394
			gsm887477	primitive_neuroectodermal_tumour-medulloblastoma	central_nervous_system	Glioma	17	hsrrb	ons_76	NA	NA	10.7708	7.08428	7.04002	8.6756	9.61434	0.678072	8.35182	9.30218	8.17891	10.5418
			gsm887565	glioma	central_nervous_system	Glioma	17	hsrrb	sf126	NA	NA	9.41405	7.91707	9.16641	7.19081	8.66107	0	9.81746	10.0891	11.2374	11.284
			gsm887615	glioma	central_nervous_system	Glioma	17	kclb	snu_201	NA	NA	9.07601	5.2854	5.10852	7.29646	8.04221	0	6.49346	10.311	10.9346	10.9
			gsm887628	glioma	central_nervous_system	Glioma	17	kclb	snu_466	NA	NA	9.16792	7.69836	5.15785	6.04002	7.95826	4.45943	7.23745	8.42249	11.327	10.4444
			gsm887637	glioma	central_nervous_system	Glioma	17	kclb	snu_626	NA	NA	8.87713	7.1334	6.88264	7.3505	5.94017	3.20163	6.62936	9.83621	11.1401	9.95245
			gsm887687	glioma	central_nervous_system	Glioma	17	atcc	t98g	NA	NA	9.67507	7.85175	6.6893	10.4609	9.67825	2.26303	8.1809	11.9234	12.4299	10.7905
			gsm887707	glioma	central_nervous_system	Glioma	17	riken	tm_31	NA	NA	8.59021	7.57213	7.6489	5.98868	10.526	1.32193	10.0044	10.4494	11.3275	9.98655
			gsm887719	glioma	central_nervous_system	Glioma	17	atcc	u_138_mg	NA	NA	9.30035	6.25361	6.75622	6.60881	9.06985	1.26303	7.90207	9.83763	9.25077	10.5223
			gsm887747	glioma	central_nervous_system	Glioma	17	hsrrb	yh_13	NA	NA	8.69836	5.94251	5.52982	6.97384	9.00927	0	7.23649	9.20433	9.99379	10.8184
			gsm887748	glioma	central_nervous_system	Glioma	17	hsrrb	ykg1	NA	NA	9.17916	4.91169	6.19967	8.01067	7.77873	0.485427	6.21917	8.60326	9.38802	10.5421
			gsm887111	rhabdomyosarcoma	soft_tissue	Rhab	18	atcc	hs_729	-2.861	sens	9.58271	8.39189	7.00787	7.04767	8.79701	0.263034	9.06958	9.16189	10.6208	10.5576
			gsm887573	rhabdomyosarcoma	soft_tissue	Rhab	18	atcc	sjrh30	-3.407	sens	10.2765	7.08428	6.02015	5.85549	8.8857	10.2433	9.6226	5.44626	8.95449	9.75772
			gsm886851	rhabdomyosarcoma	soft_tissue	Rhab	18	atcc	a_204	-0.55	nsens	9.55727	8.08268	9.13366	6.47411	9.81362	0	8.60066	7.97613	10.8598	11.4861
			gsm887017	rhabdoid_tumour	soft_tissue	Rhab	18	atcc	g_401	-0.734	nsens	10.2238	7.78136	6.7046	7.62717	9.99915	2.07039	8.79636	7.94895	11.1161	10.8644
			gsm887018	rhabdoid_tumour	soft_tissue	Rhab	18	atcc	g_402	-0.26	nsens	10.5476	8.08852	5.79701	7.12825	11.0256	0.137504	3.8679	7.33271	9.84627	10.3704
			gsm887245	rhabdomyosarcoma	soft_tissue	Rhab	18	hsrrb	kym_1	-0.303	nsens	9.64854	8.29737	9.08135	7.04002	9.84109	5.57894	8.28216	4.99095	10.3548	10.5912
			gsm887528	rhabdomyosarcoma	soft_tissue	Rhab	18	atcc	rd	-0.729	nsens	9.6001	6.67666	6.02901	7.01681	9.95041	5.50144	8.19279	6.3733	9.87636	10.1529
			gsm887538	rhabdomyosarcoma	soft_tissue	Rhab	18	dsmz	rh_41	-1.818	nsens	10.1719	7.96636	6	5.10014	9.5708	8.70044	7.05094	5.35403	9.24508	10.4747
			gsm887696	rhabdomyosarcoma	soft_tissue	Rhab	18	atcc	te_441_t	NA	NA	8.71836	9.97011	5.86047	7.31651	10.2211	3.24793	9.28956	5.71699	9.79799	10.5178
			gsm887699	rhabdomyosarcoma	soft_tissue	Rhab	18	atcc	te_617_t	NA	NA	10.5045	7.65821	4.74416	7.03892	9.07521	0.584963	3.96347	7.59619	9.63499	11.1726
			gsm886846	carcinoma	thyroid	Thy_Ca	19	dsmz	8305c	-2.595	sens	9.74248	8.21529	6.58346	7.23458	10.2987	2.10434	8.40514	7.47249	11.5401	10.6413
			gsm886847	carcinoma	thyroid	Thy_Ca	19	hsrrb	8505c	-2.988	sens	9.55382	4.6837	5.36457	7.11374	10.584	0	7.12412	7.50303	11.0406	9.56091
			gsm886875	carcinoma	thyroid	Thy_Ca	19	dsmz	b_cpap	-0.685	nsens	10.0269	8.40045	7.48623	7.05528	6.83415	1.58496	8.73944	7.40599	10.8904	11.668
			gsm886881	carcinoma	thyroid	Thy_Ca	19	dsmz	bht_101	-0.121	nsens	9.91558	8.59395	9.56262	8.94661	12.359	2.26303	8.59096	10.0417	11.5639	10.5196
			gsm887676	carcinoma	thyroid	Thy_Ca	19	atcc	sw579	-0.247	nsens	9.73115	9.31515	6.24413	7.83036	9.19673	0	10.6104	10.9203	11.0821	10.1536
			gsm886911	carcinoma	thyroid	Thy_Ca	19	dsmz	cal_62	NA	NA	10.936	7.46189	5.12928	8.17143	10.2653	3.64386	8.72281	7.46923	10.6654	10.2781
			gsm886926	carcinoma	thyroid	Thy_Ca	19	dsmz	cgth_w_1	NA	NA	9.92941	8.10119	7.06932	8.14619	10.3506	0	10.8854	9.25857	11.1561	10.0367
			gsm887012	carcinoma	thyroid	Thy_Ca	19	ecacc	ftc_133	NA	NA	10.2373	5.43962	6.51096	8.29554	9.47594	0	5.07468	7.67455	10.0782	12.0673
			gsm887327	carcinoma	thyroid	Thy_Ca	19	dsmz	ml_1	NA	NA	9.6954	8.57554	6.30012	9.44315	10.4537	3.48543	7.16289	9.24935	11.5017	10.408
			gsm887712	carcinoma	thyroid	Thy_Ca	19	dsmz	tt2609_c02	NA	NA	9.81442	7.33628	6.02015	9.96751	10.4337	3.3505	6.98982	8.73234	10.9386	9.76139
			gsm887714	carcinoma	thyroid	Thy_Ca	19	atcc	tt	NA	NA	9.6726	3.32193	2.16993	9.1004	8.44501	6.07253	0.847997	7.23554	9.20139	10.2748
			gsm887096	malignant_melanoma	skin	Mel	20	atcc	hs_294t	-2.584	sens	10.6627	7.38974	6.61765	7.98982	7.7879	0	8.24079	8.84329	10.2554	10.6107
			gsm887108	malignant_melanoma	skin	Mel	20	atcc	hs_695t	-8.185	sens	10.088	6.02459	4.7761	7.39575	8.42249	9.03122	7.93487	6.60437	9.86171	10.7117
			gsm887275	malignant_melanoma	skin	Mel	20	nci/dctd	lox_imvi	-3.624	sens	10.3069	7.01903	6.23074	8.02126	11.6532	0	0.847997	8.42501	11.3537	10.8371
			gsm886849	malignant_melanoma	skin	Mel	20	atcc	a101d	-1.019	nsens	10.542	6.21917	6.96232	8.43254	7.67101	1.53605	8.13802	8.80542	10.6674	10.183
			gsm886854	malignant_melanoma	skin	Mel	20	atcc	a_375	-0.555	nsens	9.91064	7.56758	7.01903	8.02735	7.1819	0.263034	9.79977	9.25148	10.3367	10.2035
			gsm886898	malignant_melanoma	skin	Mel	20	atcc	c32	-0.764	nsens	8.98954	6.73877	6.94486	7.53838	9.72809	2.10434	9.43546	10.0444	10.352	10.6481
			gsm886944	malignant_melanoma	skin	Mel	20	dsmz	colo_679	-0.603	nsens	10.7871	6.33807	7.30378	8.05474	10.0732	2.32193	8.35271	8.44791	10.2258	10.3315
			gsm886948	malignant_melanoma	skin	Mel	20	ecacc	colo_741	-0.602	nsens	9.78398	7.54458	8.41447	8.87406	9.93399	2.76553	9.07948	8.9431	10.7903	10.3463
			gsm886953	malignant_melanoma	skin	Mel	20	atcc	colo_829	-0.503	nsens	9.68422	6.37851	7.83162	8.38759	9.90298	4	7.31107	10.969	11.3986	10.0784
			gsm887123	malignant_melanoma	skin	Mel	20	atcc	hs_852_t	-1.41	nsens	8.57516	6.89118	7.68229	7.92778	7.62571	0	8.12825	10.1936	11.7925	10.1948
			gsm887130	malignant_melanoma	skin	Mel	20	atcc	hs_939_t	-0.442	nsens	9.93634	6.22497	6.60881	7.56529	9.25526	1.63227	7.02459	10.4069	11.0358	9.57573
			gsm887132	malignant_melanoma	skin	Mel	20	atcc	hs_944_t	-0.485	nsens	10.2518	5.94251	6.38543	8.62169	8.07146	1.48543	9.22255	10.4868	11.2331	10.4802
			gsm887157	malignant_melanoma	skin	Mel	20	dsmz	igr_1	-0.605	nsens	10.0285	5.38888	7.72792	7.75956	9.77462	2.53605	8.61618	9.61361	11.0651	9.47513
			gsm887158	malignant_melanoma	skin	Mel	20	dsmz	igr_37	-0.585	nsens	10.5476	7.94778	8.64458	7.37938	9.89527	0	9.55651	9.84674	10.4577	9.70563
			gsm887159	malignant_melanoma	skin	Mel	20	dsmz	igr_39	-0.707	nsens	10.0699	5.91648	5.16189	6.46107	9.0474	0	7.42794	9.60807	11.8941	9.89436
			gsm887163	malignant_melanoma	skin	Mel	20	dsmz	ipc_298	-0.756	nsens	10.2483	7.67101	7.40429	8.11218	11.9126	1.88753	9.76653	8.17393	10.2295	10.4126
			gsm887192	malignant_melanoma	skin	Mel	20	academic_lab	k029ax	-1.008	nsens	9.98655	7.30195	9.00506	8.05691	9.89345	0	8.80607	8.59842	10.8436	10.3864
			gsm887308	malignant_melanoma	skin	Mel	20	dsmz	mel_ho	-0.131	nsens	9.76537	4.15381	7.89845	8.38802	9.34252	1.07039	8.53294	7.62717	10.6732	10.4266
			gsm887309	malignant_melanoma	skin	Mel	20	dsmz	mel_juso	-1.997	nsens	10.4743	6.01792	5.05745	7.88325	10.0888	3.15381	0.678072	11.2973	11.0796	10.3814
			gsm887310	malignant_melanoma	skin	Mel	20	atcc	mewo	-1.131	nsens	9.5218	3.30743	6.53294	8.48945	10.4249	0	7.64602	9.76487	10.8363	10.1369
			gsm887547	malignant_melanoma	skin	Mel	20	atcc	rpmi_7951	-1.142	nsens	9.50541	6.32373	6.98299	7.66818	8.18239	2.43296	8.02348	7.80542	11.1177	10.1997
			gsm887554	malignant_melanoma	skin	Mel	20	dsmz	rvh_421	-0.651	nsens	10.7357	5.80219	5.77873	7.14873	10.4388	0	8.39917	8.27193	10.2312	10.3935
			gsm887568	malignant_melanoma	skin	Mel	20	atcc	sh_4	-1.388	nsens	10.2613	8.24508	9.16742	8.96203	10.2597	0.847997	9.68036	10.5175	11.5797	10.1909
			gsm887584	malignant_melanoma	skin	Mel	20	atcc	sk_mel_28	-0.385	nsens	9.54844	4.62059	8.33851	7.67172	10.6216	1.926	8.75689	8.88387	10.5707	9.93796
			gsm887585	malignant_melanoma	skin	Mel	20	atcc	sk_mel_2	-0.985	nsens	10.5995	5.42291	8.42122	7.96809	9.13443	0	6.99887	8.02514	11.1202	10.9824
			gsm887586	malignant_melanoma	skin	Mel	20	dsmz	sk_mel_30	-1.219	nsens	10.1297	4.94953	8.36501	8.04385	9.75221	3.32193	9.03974	9.63952	10.8204	9.43129
			gsm887588	malignant_melanoma	skin	Mel	20	atcc	sk_mel_3	-0.901	nsens	11.0179	6.80607	7.71081	7.76222	10.9729	1.07039	2.76553	9.31786	11.0798	10.5672
			gsm887589	malignant_melanoma	skin	Mel	20	atcc	sk_mel_5	-1.681	nsens	10.6102	6.72656	6.19967	8.26585	10.7226	2.23266	7.04767	8.89603	11.6715	10.1907
			gsm887725	malignant_melanoma	skin	Mel	20	nci/dctd	uacc_257	-0.693	nsens	10.8119	4.97728	7.63009	8.06124	10.2219	2.848	9.11478	7.77873	11.2464	10.9732
			gsm887726	malignant_melanoma	skin	Mel	20	nci/dctd	uacc_62	-1.464	nsens	10.7383	6.73064	5.80219	7.20457	9.27566	2	7.93899	8.72826	9.77512	10.4706
			gsm887735	malignant_melanoma	skin	Mel	20	atcc	wm_115	-1.777	nsens	8.86851	7.4814	6.51728	7.23266	8.26538	5.38198	8.14822	11.6439	10.8485	9.51333
			gsm887736	malignant_melanoma	skin	Mel	20	academic_lab	wm1799	-1.206	nsens	9.69732	6.17792	6.26679	7.37417	9.10434	0.137504	7.16289	9.15102	11.1636	10.2906
			gsm887737	malignant_melanoma	skin	Mel	20	atcc	wm_266_4	-1.434	nsens	10.1275	7.29829	6.76951	7.10014	10.3815	1.37851	9.07414	8.92541	9.75972	10.0532
			gsm887738	malignant_melanoma	skin	Mel	20	academic_lab	wm_793	-0.304	nsens	9.44481	6.07039	5.89724	7.86233	8.55036	2.82782	6.46597	10.7726	11.9225	10.0396
			gsm886928	malignant_melanoma	skin	Mel	20	atcc	chl_1	NA	NA	10.3423	9.22135	10.9178	5.57289	10.6954	4.54226	10.0289	8.62717	10.5157	10.9262
			gsm886932	malignant_melanoma	skin	Mel	20	riken	cjm	NA	NA	9.65482	6.78529	11.6728	9.47168	11.0792	0	9.28702	11.3797	11.9445	9.77215
			gsm886949	malignant_melanoma	skin	Mel	20	dsmz	colo_783	NA	NA	10.3246	6.57289	7.12205	7.8716	10.3078	1.88753	7.72792	9.51373	11.4787	10.7545
			gsm886950	malignant_melanoma	skin	Mel	20	ecacc	colo_792	NA	NA	9.37112	5.06609	8.40173	8.44626	9.97327	0.263034	0	6.92362	10.9127	11.025
			gsm886951	malignant_melanoma	skin	Mel	20	dsmz	colo_800	NA	NA	9.7761	7.42206	6.94953	7.633	8.89694	3.10434	9.70581	10.2242	11.2924	10.0425
			gsm886952	malignant_melanoma	skin	Mel	20	dsmz	colo_818	NA	NA	9.1316	6.63081	7.54303	7.34696	7.77939	0.925999	8.97212	10.9682	11.879	9.64764
			gsm886954	malignant_melanoma	skin	Mel	20	dsmz	colo_849	NA	NA	10.4501	7.80607	7.15583	7.86357	10.2913	0	8.52278	9.98043	10.6116	10.3961
			gsm887016	malignant_melanoma	skin	Mel	20	atcc	g_361	NA	NA	9.51865	6.48704	7.95303	8.02015	11.1976	0.137504	7.93487	8.15532	10.1415	10.9739
			gsm887087	malignant_melanoma	skin	Mel	20	atcc	hmcb	NA	NA	10.2341	8.54187	10.2939	5.07468	10.7269	3.8679	9.803	11.3224	11.3341	10.7659
			gsm887099	malignant_melanoma	skin	Mel	20	atcc	hs_600_t	NA	NA	8.95507	7.53294	6.51885	6.84298	8.00619	0	8.47492	8.11009	11.5816	10.3502
			gsm887107	malignant_melanoma	skin	Mel	20	atcc	hs_688_a__t	NA	NA	9.00619	6.69627	5.75756	5.56986	8.69	0	7.96751	8.3672	10.8559	10.5431
			gsm887121	malignant_melanoma	skin	Mel	20	atcc	hs_839_t	NA	NA	8.58233	7.44211	6.92955	6.91049	8.14364	0.137504	8.5263	8.48018	10.9615	10.7172
			gsm887127	malignant_melanoma	skin	Mel	20	atcc	hs_895_t	NA	NA	8.62936	6.35931	5.2555	8.91199	8.41532	1.43296	6.70321	8.70736	11.9135	10.5578
			gsm887128	malignant_melanoma	skin	Mel	20	atcc	hs_934_t	NA	NA	8.38672	8.19623	6.60733	7.82655	9.0634	1.926	9.19131	9.24198	10.9642	10.592
			gsm887129	malignant_melanoma	skin	Mel	20	atcc	hs_936_t	NA	NA	10.7129	7.04549	7.19967	7.97671	9.91916	7.18686	8.45162	8.51017	10.8963	10.8718
			gsm887131	malignant_melanoma	skin	Mel	20	atcc	hs_940_t	NA	NA	9.37504	8.62095	7.34607	7.01681	8.72758	1.1375	8.808	11.1559	11.7771	9.80816
			gsm887140	malignant_melanoma	skin	Mel	20	atcc	ht_144	NA	NA	10.2606	6.98071	5.76818	7.14057	8.49265	2.848	7.15886	9.38435	10.513	10.61
			gsm887288	malignant_melanoma	skin	Mel	20	atcc	malme_3m	NA	NA	9.65571	5.84549	6.56224	7.61471	9.46842	2.60881	6.824	7.16591	10.3244	9.96939
			gsm887298	malignant_melanoma	skin	Mel	20	atcc	mda_mb_435s	NA	NA	10.3671	7.27984	7.30195	8.4187	7.40088	1.32193	7.72178	9.17542	11.329	10.0008
			gsm887582	malignant_melanoma	skin	Mel	20	atcc	sk_mel_1	NA	NA	10.8017	5.18982	6.6893	8.05961	10.3908	0.584963	7.81121	10.2282	9.05175	11.267
			gsm887583	malignant_melanoma	skin	Mel	20	atcc	sk_mel_24	NA	NA	9.21456	4.79181	5.66959	7.11686	8.3637	4.57289	8.07361	10.0924	11.0817	10.6195
			gsm887587	malignant_melanoma	skin	Mel	20	atcc	sk_mel_31	NA	NA	8.99718	5.59395	6.50144	6.6879	6.75489	1.26303	8.26491	11.5229	11.483	10.2307
			gsm887739	malignant_melanoma	skin	Mel	20	academic_lab	wm_88	NA	NA	10.4946	4.91169	6.20163	8.34829	7.86542	3.10434	4.47897	6.51728	10.5759	10.2511
			gsm887740	malignant_melanoma	skin	Mel	20	academic_lab	wm_983b	NA	NA	9.91707	6.68089	8.1819	7.69209	9.24674	1.88753	8.3147	11.0561	11.2059	10.318
			gsm886873	carcinoma	urinary_tract	U_Ca	21	dsmz	bc_3c	-0.442	nsens	10.4929	5.09592	5.18587	10.6417	10.9189	1.1375	7.96578	11.8468	12.1736	9.97226
			gsm886908	carcinoma	urinary_tract	U_Ca	21	dsmz	cal_29	-0.845	nsens	10.1017	5.60881	3.18587	8.90056	9.19106	1.63227	9.51235	8.26866	10.8349	10.2849
			gsm887138	carcinoma	urinary_tract	U_Ca	21	atcc	ht_1197	-1.766	nsens	9.78709	6.71562	8.65464	7.35931	9.2341	0	8.21529	8.41912	10.6197	11.096
			gsm887139	carcinoma	urinary_tract	U_Ca	21	atcc	ht_1376	-0.997	nsens	9.2293	7.53993	5.66107	7.71218	10.7387	5.24413	8.10538	10.2152	10.611	10.6921
			gsm887187	carcinoma	urinary_tract	U_Ca	21	dsmz	jmsu_1	-0.678	nsens	10.2155	7.96636	6.94134	7.72996	11.4322	0	9.58045	9.23793	11.1387	11.3744
			gsm887243	carcinoma	urinary_tract	U_Ca	21	dsmz	ku_19_19	-0.33	nsens	9.5672	8.02514	5.76818	8.46679	9.60177	1.63227	10.0497	9.59096	10.7775	9.90884
			gsm887552	carcinoma	urinary_tract	U_Ca	21	dsmz	rt_112	-1.981	nsens	10.9027	5.89239	5.17792	8.91618	10.6795	4.20945	8.64674	8.507	9.74467	11.0755
			gsm887678	carcinoma	urinary_tract	U_Ca	21	atcc	sw_780	-0.784	nsens	9.91722	7.55919	5.03122	9.45861	9.47776	0.765535	8.64422	10.302	10.272	9.62881
			gsm887683	carcinoma	urinary_tract	U_Ca	21	atcc	t24	-0.85	nsens	10.3388	6.87529	5.44626	6.90448	10.0599	0	7.97039	8.38845	11.0674	9.73437
			gsm887729	carcinoma	urinary_tract	U_Ca	21	atcc	um_uc_3	-0.396	nsens	10.0021	6.64097	5.43962	7.20261	10.8236	3.54844	8.01346	7.72383	12.2092	9.9884
			gsm886840	carcinoma	urinary_tract	U_Ca	21	atcc	5637	NA	NA	10.9281	3.91648	5.54844	7.41278	10.9658	1.67807	8.58871	8.21917	10.2914	11.3515
			gsm886841	carcinoma	urinary_tract	U_Ca	21	dsmz	639_v	NA	NA	11.0294	8.44667	5.2891	8.22207	10.6107	2.53605	7.65177	6.27612	10.8032	10.522
			gsm886842	carcinoma	urinary_tract	U_Ca	21	dsmz	647_v	NA	NA	10.6887	7.77808	7.07361	8.79831	11.0982	0.263034	8.82209	8.44874	10.1978	9.46189
			gsm886879	carcinoma	urinary_tract	U_Ca	21	dsmz	bftc_905	NA	NA	10.5788	6.40429	7.49346	8.81121	12.3286	1.26303	9.36085	7.34607	9.38952	9.92585
			gsm887092	carcinoma	urinary_tract	U_Ca	21	atcc	hs_172_t	NA	NA	7.86542	5.8679	4.70598	9.29462	6.40769	6.63372	5.90689	10.3579	12.2573	10.8465
			gsm887167	carcinoma	urinary_tract	U_Ca	21	atcc	j82	NA	NA	10.6813	4.74953	6.29829	7.71973	9.4208	2.20163	7.82655	10.4217	12.5394	10.3593
			gsm887213	carcinoma	urinary_tract	U_Ca	21	hsrrb	kmbc_2	NA	NA	9.61084	6.6453	2.72247	9.46659	9.49945	2.94486	8.42459	10.1056	10.0276	10.8826
			gsm887551	carcinoma	urinary_tract	U_Ca	21	ecacc	rt112/84	NA	NA	10.3672	7.86666	6.73877	9.13648	11.3048	0.847997	9.28979	9.82018	10.3596	11.2487
			gsm887553	carcinoma	urinary_tract	U_Ca	21	atcc	rt4	NA	NA	10.006	5.76818	2.82782	10.5043	9.20384	5.22497	8.74886	9.16993	9.07441	11.315
			gsm887557	carcinoma	urinary_tract	U_Ca	21	atcc	scaber	NA	NA	8.76752	5.45615	9.26936	8.67172	10.4386	0	7.71699	10.2178	9.97928	10.0466
			gsm887670	carcinoma	urinary_tract	U_Ca	21	dsmz	sw_1710	NA	NA	9.85938	6.39575	6.50938	7.6837	10.6168	2.98185	6.12309	6.42459	10.4583	10.8378
			gsm887732	carcinoma	urinary_tract	U_Ca	21	dsmz	vm_cub1	NA	NA	10.0827	6.30378	8.06501	8.88874	10.4603	0	9.22521	10.7004	10.1684	9.93634
			gsm887248	carcinoma	oesophagus	Oe_Ca	22	dsmz	kyse_150	-0.681	nsens	10.762	2.76553	9.83889	8.43045	9.60955	0.263034	7.5812	9.61949	9.8759	10.7087
			gsm887249	carcinoma	oesophagus	Oe_Ca	22	dsmz	kyse_180	-0.589	nsens	9.86604	7.6858	7.55689	11.4954	10.551	0	8.1334	11.6079	11.3325	10.141
			gsm887251	carcinoma	oesophagus	Oe_Ca	22	dsmz	kyse_30	-0.529	nsens	10.418	6.03122	6.67384	8.2635	9.32305	3.18587	7.15785	6.74012	11.5448	10.8855
			gsm887252	carcinoma	oesophagus	Oe_Ca	22	dsmz	kyse_410	-2.54	nsens	9.51235	4.96809	5.82273	8.54226	9.54381	0.137504	8.16239	10.1939	10.6668	10.309
			gsm887253	carcinoma	oesophagus	Oe_Ca	22	dsmz	kyse_450	-0.514	nsens	10.2246	8.6893	9.60363	9.52395	12.2746	1.37851	9.783	9.57308	9.80332	10.7076
			gsm887254	carcinoma	oesophagus	Oe_Ca	22	dsmz	kyse_510	-1.104	nsens	10.5531	7.41363	6.83036	10.6619	12.0268	2.58496	9.15279	9.16038	11.4453	10.6185
			gsm887256	carcinoma	oesophagus	Oe_Ca	22	dsmz	kyse_70	-0.677	nsens	10.006	8.08002	5.33628	12.3666	10.2224	0.678072	9.46577	11.0759	12.3038	10.3765
			gsm887691	carcinoma	oesophagus	Oe_Ca	22	riken	te_10	-1.747	nsens	9.69662	5.71149	6.93192	9.59824	10.0334	3.93546	7.11582	7.44708	11.6957	9.69836
			gsm887692	carcinoma	oesophagus	Oe_Ca	22	riken	te_11	-0.979	nsens	9.77577	6.56986	6.32912	10.1728	10.3495	2.07039	8.57024	11.8163	11.8975	10.1965
			gsm887693	carcinoma	oesophagus	Oe_Ca	22	riken	te_14	-0.198	nsens	9.71819	6.99887	5.68089	11.6029	11.1982	1.926	9.65015	11.7476	11.8238	10.3819
			gsm887700	carcinoma	oesophagus	Oe_Ca	22	riken	te_6	-0.782	nsens	10.1367	8.25456	8.00169	11.7203	10.7162	2.60881	10.6079	11.5771	11.7548	10.4773
			gsm887702	carcinoma	oesophagus	Oe_Ca	22	riken	te_9	-0.54	nsens	9.98356	6.10014	6.72656	10.2924	10.9716	4.06178	8.25172	10.0626	10.9112	9.56624
			gsm886945	carcinoma	oesophagus	Oe_Ca	22	dsmz	colo_680n	NA	NA	10.4039	5.56682	7.11894	8.22882	9.75939	4.12102	8.633	8.96232	11.4434	10.682
			gsm886996	carcinoma	oesophagus	Oe_Ca	22	riken	ec_gi_10	NA	NA	7.36019	7.49265	6.90689	10.0325	11.1181	2.37851	9.46862	11.572	11.7309	9.70615
			gsm887247	carcinoma	oesophagus	Oe_Ca	22	dsmz	kyse_140	NA	NA	10.2613	7.42626	4.85798	9.42773	9.6237	3.29278	9.97255	8.7269	9.93384	10.5472
			gsm887250	carcinoma	oesophagus	Oe_Ca	22	dsmz	kyse_270	NA	NA	10.2701	7.97957	6.34341	8.51767	10.992	4.51096	8.59134	6.50144	9.61453	9.00056
			gsm887255	carcinoma	oesophagus	Oe_Ca	22	dsmz	kyse_520	NA	NA	9.90764	5.98413	6.86295	9.58177	9.42626	0	8.62022	10.9378	12.9564	11.0785
			gsm887475	carcinoma	oesophagus	Oe_Ca	22	ecacc	oe19	NA	NA	10.8106	8.82305	5.42291	11.2757	11.7357	3.52356	8.9507	10.6448	11.0647	10.8942
			gsm887476	other	oesophagus	Oe_Ca	22	ecacc	oe33	NA	NA	10.4309	1.76553	7.54689	9.58421	10.4294	3.15381	3.74416	10.1009	10.9465	10.4095
			gsm887694	carcinoma	oesophagus	Oe_Ca	22	riken	te_15	NA	NA	9.74029	5.26679	8.71973	9.09672	9.68054	0.378512	8.26819	9.4149	10.2915	11.3449
			gsm887695	carcinoma	oesophagus	Oe_Ca	22	riken	te_1	NA	NA	9.92822	7.12619	8.31877	8.42501	9.75372	0.925999	9.0182	6.61618	10.2316	10.3524
			gsm887697	carcinoma	oesophagus	Oe_Ca	22	riken	te_4	NA	NA	9.57762	7.81826	6.7046	9.81554	10.1478	4.848	8.83668	10.0798	10.9355	9.9263
			gsm887698	carcinoma	oesophagus	Oe_Ca	22	riken	te_5	NA	NA	9.35953	5.67525	4.79181	8.86573	9.2914	1.07039	8.17742	8.36807	10.3969	8.06501
			gsm887701	carcinoma	oesophagus	Oe_Ca	22	riken	te_8	NA	NA	9.90011	6.47411	5.07468	7.44626	10.5769	4.16993	7.02015	7.27984	10.4899	11.4186
			gsm887713	carcinoma	oesophagus	Oe_Ca	22	hsrrb	t_t	NA	NA	10.1271	7.6907	5.33271	11.7934	10.56	4.09592	10.9571	11.3698	11.2837	10.926
			gsm887514	lymphoid_neoplasm	haematopoietic_and_lymphoid_tissue	B_CL	23	atcc	pfeiffer	-1.43	nsens	10.0922	6.13545	8.22641	8.6872	10.7679	2.60881	9.33114	6.42794	10.1456	10.0844
			gsm887543	lymphoid_neoplasm	haematopoietic_and_lymphoid_tissue	B_CL	23	atcc	rl	-0.864	nsens	9.09329	3.07039	6.85674	7.94427	11.5513	0	8.63481	7.73268	10.0745	10.3882
			gsm887653	lymphoid_neoplasm	haematopoietic_and_lymphoid_tissue	B_CL	23	dsmz	su_dhl_4	-1.433	nsens	10.4997	7.94193	5.3505	8.14822	11.9148	1.53605	3.83794	6.78921	9.53644	11.1468
			gsm887655	lymphoid_neoplasm	haematopoietic_and_lymphoid_tissue	B_CL	23	dsmz	su_dhl_6	-0.144	nsens	9.98157	6.74953	8.26209	9.01514	11.384	2.94486	9.4096	7.05745	9.88631	9.59842
			gsm887741	lymphoid_neoplasm	haematopoietic_and_lymphoid_tissue	B_CL	23	dsmz	wsu_dlcl2	-0.313	nsens	10.01	7.80671	9.88264	7.21529	11.4522	1.53605	10.4291	7.27053	9.6786	10.7242
			gsm886855	lymphoid_neoplasm	haematopoietic_and_lymphoid_tissue	B_CL	23	hsrrb	a3/kaw	NA	NA	10.6606	9.25786	8.53528	8.8157	12.2486	1.72247	8.42375	8.7364	10.1383	8.54496
			gsm886857	lymphoid_neoplasm	haematopoietic_and_lymphoid_tissue	B_CL	23	hsrrb	a4/fuk	NA	NA	9.8699	8.49586	9.07948	7.35755	12.2264	1.63227	8.87406	8.37112	9.95085	8.63554
			gsm886874	lymphoid_neoplasm	haematopoietic_and_lymphoid_tissue	B_CL	23	atcc	bcp_1	NA	NA	10.1566	2.7866	8.09487	8.38672	11.3534	1.20163	2.65535	6.06609	9.91692	10.3577
			gsm886931	lymphoid_neoplasm	haematopoietic_and_lymphoid_tissue	B_CL	23	dsmz	ci_1	NA	NA	11.0278	3.15381	3.99095	8.00955	11.9049	0.584963	3.08746	6.82528	10.4081	10.2349
			gsm886975	lymphoid_neoplasm	haematopoietic_and_lymphoid_tissue	B_CL	23	atcc	db	NA	NA	10.9025	3.20163	6.58496	8.70529	12.4394	3.44626	8.15684	7.54381	10.2606	11.2206
			gsm886987	lymphoid_neoplasm	haematopoietic_and_lymphoid_tissue	B_CL	23	dsmz	dohh_2	NA	NA	10.2242	5.70874	7.37504	7.78463	11.1539	0	8.6664	5.76553	9.6397	9.84031
			gsm887143	lymphoid_neoplasm	haematopoietic_and_lymphoid_tissue	B_CL	23	atcc	ht	NA	NA	9.80494	5.14568	7.54148	8.67701	10.7864	0	5.12102	8.25739	9.90899	9.73961
			gsm887186	lymphoid_neoplasm	haematopoietic_and_lymphoid_tissue	B_CL	23	atcc	jm1	NA	NA	10.0795	3.39232	4.62644	8.75087	11.4028	0	8.91439	2	10.0872	9.5157
			gsm887289	lymphoid_neoplasm	haematopoietic_and_lymphoid_tissue	B_CL	23	atcc	mc116	NA	NA	10.0188	7.41278	9.2281	7.5345	12.2016	0	9.2884	7.55919	9.87437	10.5663
			gsm887459	lymphoid_neoplasm	haematopoietic_and_lymphoid_tissue	B_CL	23	dsmz	nu_dhl_1	NA	NA	10.471	1.1375	5.66959	9.00955	12.4615	1.26303	10.4655	7.49426	9.85456	10.6683
			gsm887460	lymphoid_neoplasm	haematopoietic_and_lymphoid_tissue	B_CL	23	dsmz	nu_dul_1	NA	NA	9.96347	2.63227	6.1918	8.02735	11.9688	0	9.75121	5.58496	10.3621	9.86
			gsm887471	lymphoid_neoplasm	haematopoietic_and_lymphoid_tissue	B_CL	23	dsmz	oci_ly_19	NA	NA	10.5546	0.765535	6.08534	8.07735	12.4832	0.137504	9.13031	6.66249	9.451	10.7363
			gsm887472	lymphoid_neoplasm	haematopoietic_and_lymphoid_tissue	B_CL	23	academic_lab	oci_ly3	NA	NA	10.6898	3.63227	4.10434	8.08958	11.4441	1.80735	7.1334	6.12516	10.1176	11.4727
			gsm887539	lymphoid_neoplasm	haematopoietic_and_lymphoid_tissue	B_CL	23	dsmz	ri_1	NA	NA	10.4695	6.42459	5.84549	8.23793	10.7795	0	9.09672	7.11998	10.7467	10.9543
			gsm887651	lymphoid_neoplasm	haematopoietic_and_lymphoid_tissue	B_CL	23	dsmz	su_dhl_10	NA	NA	10.7351	9.5306	10.124	8.10014	12.2718	0	4.18587	8.99633	9.92526	9.978
			gsm887654	lymphoid_neoplasm	haematopoietic_and_lymphoid_tissue	B_CL	23	dsmz	su_dhl_5	NA	NA	9.97327	2.65535	8.15532	8.41236	10.517	0	8.45615	6.49025	10.2328	10.6677
			gsm887656	lymphoid_neoplasm	haematopoietic_and_lymphoid_tissue	B_CL	23	dsmz	su_dhl_8	NA	NA	10.593	4.00899	9.74937	8.85206	11.8949	0	4.17792	7.67384	9.39296	9.35381
			gsm887709	lymphoid_neoplasm	haematopoietic_and_lymphoid_tissue	B_CL	23	atcc	toledo	NA	NA	9.80203	0	6.19967	8.07093	10.8175	0	8	4.75489	10.1136	9.72911
			gsm887724	lymphoid_neoplasm	haematopoietic_and_lymphoid_tissue	B_CL	23	atcc	u_937	NA	NA	10.7013	7.29186	8.926	8.45204	11.7576	2.58496	10.0868	7.98584	9.60047	10.8139
			gsm887226	lymphoid_neoplasm	haematopoietic_and_lymphoid_tissue	MM	24	hsrrb	kms_27	-0.431	nsens	9.69139	9.23506	11.452	8.6756	10.632	0	10.9078	10.4405	10.4764	11.0896
			gsm887227	lymphoid_neoplasm	haematopoietic_and_lymphoid_tissue	MM	24	hsrrb	kms_28bm	-1.28	nsens	10.2766	9.30378	9.42038	8.98556	12.5296	3.52356	9.32012	9.60028	10.9871	9.86357
			gsm887228	lymphoid_neoplasm	haematopoietic_and_lymphoid_tissue	MM	24	hsrrb	kms_34	-0.611	nsens	9.54632	8.44667	9.16692	8.16742	12.5902	6.65105	9.71648	8.67243	10.8146	10.1364
			gsm887548	lymphoid_neoplasm	haematopoietic_and_lymphoid_tissue	MM	24	atcc	rpmi_8226	-0.672	nsens	9.49965	8.62899	6.8125	9.69575	12.1198	6.88264	5.16189	8.08905	9.87882	9.73251
			gsm886868	lymphoid_neoplasm	haematopoietic_and_lymphoid_tissue	MM	24	dsmz	amo_1	NA	NA	10.8937	1.43296	10.2626	8.43212	12.5645	1.20163	7.71425	9.31402	10.5174	10.3388
			gsm887003	lymphoid_neoplasm	haematopoietic_and_lymphoid_tissue	MM	24	dsmz	ejm	NA	NA	9.9928	8.29462	9.7151	8.51057	11.9032	1.53605	9.33136	8.72928	9.63263	10.299
			gsm887150	lymphoid_neoplasm	haematopoietic_and_lymphoid_tissue	MM	24	atcc	huns1	NA	NA	10.6435	0	7.76686	7.74953	11.3487	0.678072	7.17493	7.71836	9.19205	10.2367
			gsm887196	lymphoid_neoplasm	haematopoietic_and_lymphoid_tissue	MM	24	dsmz	karpas_620	NA	NA	8.90328	7.51491	5.41278	9.00225	11.9632	2.3505	9.30629	6.71149	9.68703	9.71167
			gsm887205	lymphoid_neoplasm	haematopoietic_and_lymphoid_tissue	MM	24	riken	ke_97	NA	NA	10.5231	3.08746	9.42689	7.93958	11.3683	2.88753	8.77808	8.74987	9.95739	10.7839
			gsm887209	lymphoid_neoplasm	haematopoietic_and_lymphoid_tissue	MM	24	hsrrb	khm_1b	NA	NA	9.57327	7.6893	6.92837	8.10276	13.0262	2.29278	6.97154	7.70943	10.0556	10.307
			gsm887215	lymphoid_neoplasm	haematopoietic_and_lymphoid_tissue	MM	24	hsrrb	kmm_1	NA	NA	10.8398	0.847997	6.03562	8.16742	12.7037	0.263034	6.32012	4.66676	10.2975	9.58101
			gsm887220	lymphoid_neoplasm	haematopoietic_and_lymphoid_tissue	MM	24	hsrrb	kms_11	NA	NA	9.55555	6.99661	4.74953	8.97441	12.1774	8.5744	6.54226	4.94486	11.075	10.4169
			gsm887221	lymphoid_neoplasm	haematopoietic_and_lymphoid_tissue	MM	24	dsmz	kms_12_bm	NA	NA	9.79393	0	6.33985	8.46557	12.7739	2.72247	8.12412	5.848	10.4476	10.8272
			gsm887222	lymphoid_neoplasm	haematopoietic_and_lymphoid_tissue	MM	24	atcc	kms_18	NA	NA	9.85907	6.38198	10.0287	8.23458	11.2437	0	9.34607	9.18264	9.59544	9.91259
			gsm887223	lymphoid_neoplasm	haematopoietic_and_lymphoid_tissue	MM	24	hsrrb	kms_20	NA	NA	9.80929	7.85674	6.61471	8.73742	12.4203	0.485427	8.03507	8.54303	9.60529	10.8187
			gsm887224	lymphoid_neoplasm	haematopoietic_and_lymphoid_tissue	MM	24	hsrrb	kms_21bm	NA	NA	10.4898	3.10434	7.92778	8.40131	12.4116	4.08746	8.29829	8.73403	9.67684	10.5266
			gsm887225	lymphoid_neoplasm	haematopoietic_and_lymphoid_tissue	MM	24	hsrrb	kms_26	NA	NA	10.0146	8.50502	9.95376	8.71356	12.2301	6.96347	10.3998	9.60288	10.8336	9.93605
			gsm887259	lymphoid_neoplasm	haematopoietic_and_lymphoid_tissue	MM	24	dsmz	l_363	NA	NA	8.22062	8.92719	9.51511	9.40045	9.48402	0	9.63626	11.1022	11.7229	11.1572
			gsm887276	lymphoid_neoplasm	haematopoietic_and_lymphoid_tissue	MM	24	dsmz	lp_1	NA	NA	9.7364	9.20408	7.95012	8.92481	12.0666	6.25739	9.84831	9.64368	10.2297	10.0301
			gsm887328	lymphoid_neoplasm	haematopoietic_and_lymphoid_tissue	MM	24	academic_lab	mm1_s	NA	NA	9.35072	4.2555	5.15381	8.01569	12.3266	3.67807	7.10643	7.03562	10.2409	11.2281
			gsm887332	lymphoid_neoplasm	haematopoietic_and_lymphoid_tissue	MM	24	dsmz	molp_2	NA	NA	9.86511	3.33628	9.03864	8.66427	11.6366	3.12102	7.80478	9.2031	8.78202	10.8416
			gsm887333	lymphoid_neoplasm	haematopoietic_and_lymphoid_tissue	MM	24	dsmz	molp_8	NA	NA	9.41616	8.69244	9.29416	8.02181	11.5564	0.584963	9.40748	8.35843	9.59638	8.83321
			gsm887452	lymphoid_neoplasm	haematopoietic_and_lymphoid_tissue	MM	24	atcc	nci_h929	NA	NA	10.958	5.47897	6.47897	7.93015	9.87912	3.41954	6.08534	5.38888	9.49386	12.0792
			gsm887478	lymphoid_neoplasm	haematopoietic_and_lymphoid_tissue	MM	24	dsmz	opm_2	NA	NA	8.9334	3.26303	10.0943	7.98185	11.8833	5.90929	3.01792	9.7662	10.223	8.89118
			gsm887507	lymphoid_neoplasm	haematopoietic_and_lymphoid_tissue	MM	24	riken	pcm6	NA	NA	9.95884	9.48119	10.843	8.93664	11.4358	3.90689	10.5309	9.76338	10.4569	10.1987
			gsm887591	lymphoid_neoplasm	haematopoietic_and_lymphoid_tissue	MM	24	dsmz	sk_mm_2	NA	NA	9.80429	9.5588	10.185	8.77972	12.4239	0.137504	10.3141	10.4117	11.0459	9.85191
			gsm887721	lymphoid_neoplasm	haematopoietic_and_lymphoid_tissue	MM	24	atcc	u266b1	NA	NA	10.5484	7.20261	7.62059	8.62972	5.59991	4.07895	9.10826	9.17842	9.83542	12.1317
			gsm886988	carcinoma	prostate	NA	NA	atcc	du_145	-9.535	sens	10.0799	7.14364	6.62936	9.62223	9.82639	2.63227	7.80349	8.77709	12.2114	11.2925
			gsm887605	carcinoma	biliary_tract	NA	NA	kclb	snu_1079	-6.739	sens	10.351	7.2724	5.9472	9.6664	10.4707	0.263034	3.52356	9.54323	12.0358	11.085
			gsm886852	carcinoma	salivary_gland	NA	NA	atcc	a_253	-0.738	nsens	9.8662	5.8679	8.06824	8.44294	9.72434	3.6893	8.45697	8.24745	10.2817	11.1765
			gsm887136	fibrosarcoma	soft_tissue	NA	NA	atcc	ht_1080	-1.27	nsens	9.9542	7.10852	6.20359	7.2317	9.19894	0	7.69488	8.39103	10.9352	9.47897
			gsm887271	carcinoma	prostate	NA	NA	atcc	lncap_clone_fgc	-0.154	nsens	10.2732	9.30332	8.08481	8.01235	10.9935	2.48543	9.88524	9.95594	10.3962	10.6922
			gsm887574	osteosarcoma	bone	NA	NA	atcc	sjsa_1	-0.894	nsens	8.90509	7.63227	5.55766	8.31016	7.35491	5.66107	6.69627	9.55075	10.5836	10.4997
			gsm887666	chondrosarcoma	bone	NA	NA	atcc	sw_1353	-1.022	nsens	9.26115	8.11218	10.26	7.77939	9.31311	0	8.64782	11.6905	12.3548	10.3081
			gsm887722	osteosarcoma	bone	NA	NA	atcc	u_2_os	-0.95	nsens	10.4372	7.82591	6.96578	8.6893	8.95041	6.48382	9.35733	8.67207	9.91797	10.5135
			gsm886836	osteosarcoma	bone	NA	NA	atcc	143b	NA	NA	10.4351	8.96405	8.48824	8.6532	7.79896	1.88753	11.9506	9.7812	10.5949	9.73098
			gsm886837	carcinoma	prostate	NA	NA	atcc	22rv1	NA	NA	9.90238	8.53877	6.80607	10.4471	11.0383	4.54226	9.03039	9.29232	10.1539	11.7961
			gsm886889	lymphoid_neoplasm	haematopoietic_and_lymphoid_tissue	NA	NA	dsmz	bl_41	NA	NA	9.78823	0.378512	6.1639	8.43546	10.3495	0	8.91199	6.78529	10.6782	9.04467
			gsm886890	lymphoid_neoplasm	haematopoietic_and_lymphoid_tissue	NA	NA	dsmz	bl_70	NA	NA	10.1075	6.48059	7.37243	8.02514	11.3359	0	9.22521	6.2555	10.68	9.74483
			gsm886895	haematopoietic_neoplasm	haematopoietic_and_lymphoid_tissue	NA	NA	dsmz	bv_173	NA	NA	10.7295	8.14211	6.47897	8.57894	12.6866	1.88753	10.5499	7.6703	10.0242	11.0259
			gsm886900	lymphoid_neoplasm	haematopoietic_and_lymphoid_tissue	NA	NA	atcc	ca46	NA	NA	9.4545	8.53683	7.44626	8.79084	12.1217	0	10.666	9.296	9.28563	9.96895
			gsm886912	chondrosarcoma	bone	NA	NA	dsmz	cal_78	NA	NA	8.57365	6.71149	7.43463	8.66569	9.16138	0	9.68018	9.65356	10.1149	10.3106
			gsm886939	haematopoietic_neoplasm	haematopoietic_and_lymphoid_tissue	NA	NA	dsmz	cml_t1	NA	NA	9.3156	8.12928	3.63227	8.39446	11.6298	1.848	9.80816	9.17842	10.4318	10.5542
			gsm886973	lymphoid_neoplasm	haematopoietic_and_lymphoid_tissue	NA	NA	atcc	daudi	NA	NA	9.78627	1.72247	6.79961	8.96723	11.7712	0	3.82782	8.49145	9.1153	9.45738
			gsm886976	lymphoid_neoplasm	haematopoietic_and_lymphoid_tissue	NA	NA	dsmz	del	NA	NA	9.28077	3.62059	9.11166	7.59395	9.48018	2.32193	9.30561	8.90929	9.43317	9.37547
			gsm886991	lymphoid_neoplasm	haematopoietic_and_lymphoid_tissue	NA	NA	atcc	eb1	NA	NA	9.69975	0.485427	10.3587	7.88509	9.27356	0	10.4513	9.89785	8.66213	10.6418
			gsm886992	lymphoid_neoplasm	haematopoietic_and_lymphoid_tissue	NA	NA	atcc	eb2	NA	NA	9.4508	2.848	9.71716	8.6453	9.23793	2.96347	10.7316	10.1076	8.96232	9.91842
			gsm887002	lymphoid_neoplasm	haematopoietic_and_lymphoid_tissue	NA	NA	dsmz	eheb	NA	NA	9.00899	3.53605	8.79409	7.54148	9.8181	1.1375	4.06178	7.27984	8.69662	10.9143
			gsm887004	haematopoietic_neoplasm	haematopoietic_and_lymphoid_tissue	NA	NA	dsmz	em_2	NA	NA	9.82861	8.11634	7.56682	9.0542	12.5372	0	7.12205	6.06178	10.3299	10.1638
			gsm887015	osteosarcoma	bone	NA	NA	atcc	g_292__clone_a141b1	NA	NA	9.28956	7.95361	6.12516	6.74416	10.2135	0.925999	8.91379	8.35975	9.86712	10.0308
			gsm887019	lymphoid_neoplasm	haematopoietic_and_lymphoid_tissue	NA	NA	atcc	ga_10	NA	NA	10.1448	5.2555	6.64674	8.01067	12.3051	0	10.1123	5.97728	10.1789	9.52669
			gsm887022	malignant_fibrous_histiocytoma-pleomorphic_sarcoma	soft_tissue	NA	NA	atcc	gct	NA	NA	10.0146	6.37851	6.20359	8.18834	8.88173	0	8.3733	9.35557	11.166	10.3416
			gsm887028	lymphoid_neoplasm	haematopoietic_and_lymphoid_tissue	NA	NA	dsmz	granta_519	NA	NA	9.90569	7.98356	4.04439	8.4132	10.0467	0	9.60789	9.6101	9.47005	10.7792
			gsm887064	lymphoid_neoplasm	haematopoietic_and_lymphoid_tissue	NA	NA	dsmz	hdlm_2	NA	NA	7.47978	0	8.65928	8.82209	10.5225	0	0	9.2053	8.79116	10.411
			gsm887065	lymphoid_neoplasm	haematopoietic_and_lymphoid_tissue	NA	NA	dsmz	hd_my_z	NA	NA	10.0048	8.88874	7.94486	7.0268	10.6306	0.925999	8.78496	9.19476	11	10.4549
			gsm887082	lymphoid_neoplasm	haematopoietic_and_lymphoid_tissue	NA	NA	atcc	hh	NA	NA	9.45245	2.03562	8.22978	8.27659	11.819	6.32193	7.47978	7.59096	9.49005	11.3051
			gsm887088	osteosarcoma	bone	NA	NA	atcc	hos	NA	NA	10.4151	8.95855	8.41954	7.69349	6.0045	0.678072	9.01067	9.85175	10.3494	10.3579
			gsm887100	lymphoid_neoplasm	haematopoietic_and_lymphoid_tissue	NA	NA	atcc	hs_604_t	NA	NA	9.0207	9.07253	6.05094	7.55689	9.29577	2.1375	8.33985	9.29646	11.4237	11.3189
			gsm887102	lymphoid_neoplasm	haematopoietic_and_lymphoid_tissue	NA	NA	atcc	hs_611_t	NA	NA	9.86078	4.90207	7.1127	7.77215	9.93236	2.37851	6.84549	7.4822	9.14057	10.2734
			gsm887103	lymphoid_neoplasm	haematopoietic_and_lymphoid_tissue	NA	NA	atcc	hs_616_t	NA	NA	9.41532	8.15987	7.69279	7.1375	8.7187	0.378512	8.03012	10.3088	11.6713	10.2902
			gsm887110	giant_cell_tumour	bone	NA	NA	atcc	hs_706_t	NA	NA	8.74046	8.34119	8.79344	6.52042	8.43962	0	8.56453	11.436	10.8191	10.3738
			gsm887112	other	bone	NA	NA	atcc	hs_737_t	NA	NA	9.18413	7.83857	7.13237	7.49185	8.16591	0	8.64602	9.71459	11.1775	10.8445
			gsm887116	lymphoid_neoplasm	haematopoietic_and_lymphoid_tissue	NA	NA	atcc	hs_751_t	NA	NA	8.46475	7.39746	7.95478	7.55536	8.78103	0	8.67948	10.8219	11.525	10.0007
			gsm887118	chondrosarcoma	bone	NA	NA	atcc	hs_819_t	NA	NA	8.72622	8.39232	6.96232	7.58946	8.36807	1.88753	8.83479	9.544	12.1338	10.3611
			gsm887119	giant_cell_tumour	bone	NA	NA	atcc	hs_821_t	NA	NA	8.74012	8.78103	8.28355	7.99718	8.52435	0	6.67101	11.749	11.5854	10.32
			gsm887125	osteosarcoma	bone	NA	NA	atcc	hs_870_t	NA	NA	8.87129	7.39232	6.12928	6.4822	8.77545	0	7.83731	8.87897	10.9116	11.0296
			gsm887126	osteosarcoma	bone	NA	NA	atcc	hs_888_t	NA	NA	8.6703	6.15987	6.58796	8.44708	9.32328	2.10434	7.82972	7.22689	11.501	10.7744
			gsm887144	carcinoma	biliary_tract	NA	NA	hsrrb	hucct1	NA	NA	10.9645	1.63227	7.44211	8.10538	10.8916	0.765535	7.60733	8.88173	11.6231	10.4574
			gsm887147	carcinoma	biliary_tract	NA	NA	hsrrb	huh28	NA	NA	9.36916	1.20163	6.99774	5.45286	8.73098	0	2.51096	10.2609	12.1116	11.3608
			gsm887153	lymphoid_neoplasm	haematopoietic_and_lymphoid_tissue	NA	NA	atcc	hut_102	NA	NA	8.86047	7.28633	6.853	7.51964	9.76255	2.29278	6.37851	7.36457	9.83368	11.0496
			gsm887154	lymphoid_neoplasm	haematopoietic_and_lymphoid_tissue	NA	NA	atcc	hut_78	NA	NA	9.73098	4.43296	7.64818	9.16516	10.8781	5.50462	7.44294	6.72792	10.1148	10.7873
			gsm887155	carcinoma	small_intestine	NA	NA	atcc	hutu_80	NA	NA	10.8546	8.83415	4.98641	7.32193	10.2998	1.76553	8.14619	9.35887	9.34274	11.3083
			gsm887168	lymphoid_neoplasm	haematopoietic_and_lymphoid_tissue	NA	NA	dsmz	jeko_1	NA	NA	11.1022	5.47249	5.1819	8.30469	12.3142	1.58496	7.65105	6.23074	9.61379	10.7417
			gsm887184	haematopoietic_neoplasm	haematopoietic_and_lymphoid_tissue	NA	NA	dsmz	jk_1	NA	NA	9.13314	7.77676	9.89724	10.3807	11.9458	0.485427	7.90809	9.85985	9.97985	11.0895
			gsm887189	haematopoietic_neoplasm	haematopoietic_and_lymphoid_tissue	NA	NA	dsmz	jurl_mk1	NA	NA	10.7246	9.48442	10.4879	8.92006	12.033	0	10.032	10.7921	9.91692	10.7264
			gsm887190	lymphoid_neoplasm	haematopoietic_and_lymphoid_tissue	NA	NA	dsmz	jvm_2	NA	NA	8.69279	6.59991	9.89315	7.62205	10.8387	2.8679	7.4446	8.2503	8.95099	11.2472
			gsm887191	lymphoid_neoplasm	haematopoietic_and_lymphoid_tissue	NA	NA	dsmz	jvm_3	NA	NA	9.67842	0.137504	10.598	8.271	11.4444	0.137504	9.10434	10.853	9.60511	10.7596
			gsm887193	haematopoietic_neoplasm	haematopoietic_and_lymphoid_tissue	NA	NA	atcc	k_562	NA	NA	10.4566	10.5319	10.7749	7.56377	10.798	2.58496	10.3966	9.8892	10.1426	11.2482
			gsm887195	lymphoid_neoplasm	haematopoietic_and_lymphoid_tissue	NA	NA	dsmz	karpas_299	NA	NA	8.15482	2.07039	9.57365	7.84361	9.30081	0	2	10.3061	10.4852	10.556
			gsm887202	haematopoietic_neoplasm	haematopoietic_and_lymphoid_tissue	NA	NA	dsmz	kcl_22	NA	NA	9.2484	9.93384	9.0045	8.41912	11.9984	2.20163	10.4043	9.47228	10.4329	11.0235
			gsm887210	lymphoid_neoplasm	haematopoietic_and_lymphoid_tissue	NA	NA	hsrrb	ki_jk	NA	NA	9.83637	2.20163	4.62059	7.54226	10.9266	2.60881	4.74416	6.46761	9.45409	9.2731
			gsm887214	lymphoid_neoplasm	haematopoietic_and_lymphoid_tissue	NA	NA	dsmz	km_h2	NA	NA	8.72554	0	9.35931	7.6844	9.48945	0	1.20163	9.46434	10.4433	11.2373
			gsm887244	haematopoietic_neoplasm	haematopoietic_and_lymphoid_tissue	NA	NA	atcc	ku812	NA	NA	9.46862	6.26491	9.07628	9.84815	12.4671	1.63227	7.85487	8.46475	9.38176	11.0215
			gsm887246	haematopoietic_neoplasm	haematopoietic_and_lymphoid_tissue	NA	NA	dsmz	kyo_1	NA	NA	11.3947	7.52591	6.65392	8.80864	12.9305	0	6.0917	6.70321	9.99251	10.6757
			gsm887257	lymphoid_neoplasm	haematopoietic_and_lymphoid_tissue	NA	NA	dsmz	l_1236	NA	NA	9.1467	0	7.37243	8.70079	9.82289	0.765535	3.73335	6.13134	8.90448	10.044
			gsm887260	lymphoid_neoplasm	haematopoietic_and_lymphoid_tissue	NA	NA	dsmz	l_428	NA	NA	9.41469	0	8.72724	8.7303	10.1113	0.137504	9.27729	7.97212	9.1871	10.1381
			gsm887261	lymphoid_neoplasm	haematopoietic_and_lymphoid_tissue	NA	NA	dsmz	l_540	NA	NA	9.61029	0	10.0168	7.47411	11.2532	0	0	9.60752	9.78496	11.3434
			gsm887262	haematopoietic_neoplasm	haematopoietic_and_lymphoid_tissue	NA	NA	dsmz	lama_84	NA	NA	9.51964	9.94924	10.6406	9.64764	12.3896	3.16993	9.71579	10.4204	9.86898	10.4644
			gsm887302	carcinoma	prostate	NA	NA	atcc	mda_pca_2b	NA	NA	9.9976	8.07521	6.1639	8.91588	10.8223	2.7866	9.23362	8.71562	10.9858	11.39
			gsm887305	lymphoid_neoplasm	haematopoietic_and_lymphoid_tissue	NA	NA	dsmz	mec_1	NA	NA	9.69488	7.34074	11.1341	7.98982	11.0434	0	6.94486	9.15937	10.2816	9.90989
			gsm887306	lymphoid_neoplasm	haematopoietic_and_lymphoid_tissue	NA	NA	dsmz	mec_2	NA	NA	10.2465	1.72247	6.98299	7.36632	10.9508	0.263034	6.48059	7.02348	10.0884	10.1068
			gsm887307	haematopoietic_neoplasm	haematopoietic_and_lymphoid_tissue	NA	NA	atcc	meg_01	NA	NA	10.4007	8.96924	9.65571	9.30675	12.4821	2.65535	7.92955	7.90689	9.09935	10.3237
			gsm887314	osteosarcoma	bone	NA	NA	atcc	mg_63	NA	NA	9.85206	7.6851	2.848	6.96347	10.2391	4.14568	8.22352	8.52199	11.7751	9.91034
			gsm887321	lymphoid_neoplasm	haematopoietic_and_lymphoid_tissue	NA	NA	atcc	mino	NA	NA	10.4395	5.52982	4.19377	8.94193	11.6796	0	8.47533	6.07682	10.7036	10.3987
			gsm887322	lymphoid_neoplasm	haematopoietic_and_lymphoid_tissue	NA	NA	atcc	mj	NA	NA	10.1738	8.12774	7.69418	8.54805	11.3705	5.41616	8.58045	7.47168	9.83305	11.2437
			gsm887331	haematopoietic_neoplasm	haematopoietic_and_lymphoid_tissue	NA	NA	dsmz	molm_6	NA	NA	9.77824	7.1127	5.97269	8.73877	12.7864	7.66959	9.08746	5.39232	9.70113	11.2499
			gsm887340	lymphoid_neoplasm	haematopoietic_and_lymphoid_tissue	NA	NA	dsmz	motn_1	NA	NA	8.37634	1.96347	7.82909	8.63154	11.0733	0	4.97269	7.34163	9.88142	10.2417
			gsm887346	haematopoietic_neoplasm	haematopoietic_and_lymphoid_tissue	NA	NA	dsmz	nalm_1	NA	NA	9.63662	3.43296	4.1375	8.86604	12.0215	0	9.51531	7.27798	10.1618	10.4384
			gsm887440	carcinoma	prostate	NA	NA	atcc	nci_h660	NA	NA	9.72605	7.25077	5.41954	8.37678	7.94251	4.35755	8.4292	8.57894	10.5329	11.0564
			gsm887444	carcinoid-endocrine_tumour	lung	NA	NA	atcc	nci_h727	NA	NA	10.1134	6.29094	5.57894	9.1533	9.23146	1.76553	7.08215	8.93634	11.2927	9.98769
			gsm887454	haematopoietic_neoplasm	haematopoietic_and_lymphoid_tissue	NA	NA	hsrrb	nco2	NA	NA	10.0707	10.5135	9.63372	8.90207	12.7624	4.59694	8.61434	9.45841	8.96982	10.2703
			gsm887480	chondrosarcoma	bone	NA	NA	hsrrb	oums_27	NA	NA	8.83605	6.57894	6.12722	6.93782	8.78921	1.37851	7.18884	8.69801	9.8889	10.3683
			gsm887493	lymphoid_neoplasm	haematopoietic_and_lymphoid_tissue	NA	NA	atcc	p3hr_1	NA	NA	10.1013	6.67384	5.41616	7.87098	12.287	2.8679	8.20261	7.16491	9.70563	10.2258
			gsm887506	carcinoma	prostate	NA	NA	atcc	pc_3	NA	NA	9.91079	4.18587	8.71939	8.78823	10.0276	0	7.67878	7.85175	11.3927	10.3033
			gsm887523	lymphoid_neoplasm	haematopoietic_and_lymphoid_tissue	NA	NA	atcc	raji	NA	NA	10.4567	8.29692	6.51728	8.11582	12.1846	3.10434	9.0864	9.0182	10.0631	10.6672
			gsm887529	lymphoid_neoplasm	haematopoietic_and_lymphoid_tissue	NA	NA	dsmz	rec_1	NA	NA	8.84612	8.61029	7.1416	8.97757	12.1557	0.378512	6.4446	8.56567	9.90539	10.6772
			gsm887540	leiomyosarcoma	soft_tissue	NA	NA	hsrrb	rkn	NA	NA	9.81234	7.71425	8.2341	6.46761	9.86913	3.01792	9.43962	9.46781	10.5648	10.4208
			gsm887546	lymphoid_neoplasm	haematopoietic_and_lymphoid_tissue	NA	NA	atcc	rpmi_6666	NA	NA	10.0073	4.56071	8.18239	8.37938	10.4595	0	8.60474	8.03507	9.5651	11.2837
			gsm887555	sarcoma	soft_tissue	NA	NA	dsmz	s_117	NA	NA	10.1729	5.44956	6.07039	8.44294	10.0108	0.584963	6.47735	6.31832	10.9749	10.4124
			gsm887564	haematopoietic_neoplasm	haematopoietic_and_lymphoid_tissue	NA	NA	dsmz	set_2	NA	NA	8.87928	7.45368	7.53761	9.31288	11.7788	3.91648	7.62059	8.57932	9.90974	10.0364
			gsm887579	sarcoma	soft_tissue	NA	NA	atcc	sk_lms_1	NA	NA	9.75522	6.79572	7.24793	6.72928	10.1237	1.848	8.14924	8.6872	10.8752	11.0261
			gsm887599	leiomyosarcoma	soft_tissue	NA	NA	atcc	sk_ut_1	NA	NA	10.2071	7.36545	5.55152	7.57365	10.9839	2.3505	9.09619	7.16289	11.658	10.8443
			gsm887607	carcinoma	biliary_tract	NA	NA	kclb	snu_1196	NA	NA	10.608	3.39232	8.42038	10.6852	11.851	5.2854	9.66551	9.40812	10.4994	10.3357
			gsm887618	carcinoma	biliary_tract	NA	NA	kclb	snu_245	NA	NA	10.3953	7.46679	7.01792	10.8664	11.8143	5.41278	7.09487	7.46107	9.89558	9.78333
			gsm887620	carcinoma	biliary_tract	NA	NA	kclb	snu_308	NA	NA	10.4496	7.62936	5.53294	11.7947	10.783	0	8.08268	12.1703	12.7486	10.196
			gsm887631	carcinoma	biliary_tract	NA	NA	kclb	snu_478	NA	NA	10.5039	6.73064	6.94837	8.92985	13.2254	3.33628	8	7.88203	10.8603	10.503
			gsm887648	lymphoid_neoplasm	haematopoietic_and_lymphoid_tissue	NA	NA	dsmz	sr_786	NA	NA	8.42249	2.20163	10.9796	8.55574	8.15937	0.765535	0	10.3156	10.2705	9.15735
			gsm887649	lymphoid_neoplasm	haematopoietic_and_lymphoid_tissue	NA	NA	atcc	st486	NA	NA	10.5723	8.21286	8.3097	7.96347	10.6429	3.66676	9.85269	6.11686	10.5301	10.1018
			gsm887652	lymphoid_neoplasm	haematopoietic_and_lymphoid_tissue	NA	NA	dsmz	su_dhl_1	NA	NA	10.4854	2.60881	9.35579	7.56758	11.5019	0.847997	9.18611	8.27146	9.45059	9.30424
			gsm887659	lymphoid_neoplasm	haematopoietic_and_lymphoid_tissue	NA	NA	dsmz	sup_hd1	NA	NA	9.48361	0.765535	11.2046	8.03342	10.4557	5.52669	2.07039	7.46761	9.42185	10.987
			gsm887660	lymphoid_neoplasm	haematopoietic_and_lymphoid_tissue	NA	NA	dsmz	sup_m2	NA	NA	9.27752	3.43296	10.8793	8.19279	7.89421	0	0.584963	10.673	10.4785	9.55995
			gsm887661	lymphoid_neoplasm	haematopoietic_and_lymphoid_tissue	NA	NA	dsmz	sup_t11	NA	NA	9.10198	7.83415	5.48543	8.47492	11.1328	0	9.79442	2.37851	8.81986	10.6807
			gsm887682	osteosarcoma	bone	NA	NA	atcc	t1_73	NA	NA	8.6359	8.52395	7.38198	6.64097	9.01653	0	9.26515	10.5599	11.9031	10.4322
			gsm887708	lymphoid_neoplasm	haematopoietic_and_lymphoid_tissue	NA	NA	atcc	to_175_t	NA	NA	9.03837	8.44708	8.42291	6.98413	8.69139	2.65535	8.81858	11.0176	12.3475	10.4741
			gsm887731	carcinoma	prostate	NA	NA	atcc	vcap	NA	NA	10.015	9.91394	6.24982	8.4271	11.5408	1.43296	8.29048	6.95536	10.7011	11.3617
			gsm887744	carcinoma	salivary_gland	NA	NA	kclb	yd_15	NA	NA	10.1058	1.48543	5.87036	8.90929	9.96535	0.847997	7.03342	8.02569	9.91857	9.38543

## Sheet: Ext. Fig. 2j and l
	Extended Data Fig. 2j and l
				Expression of SLC7A11 and CBS from various cancer types was extracted from the R2 database using the Megasampler function (R2 database)
				R2 database

[truncated: 1 more sheets: Ext. Fig. 2k]
