# Supplementary material for: MYCN mediates cysteine addiction and sensitizes neuroblastoma to ferroptosis
Source: Nat Cancer. 2022 Apr 28;3(4):471–85. doi: 10.1038/s43018-022-00355-4 (PMC9050595; doi:10.1038/s43018-022-00355-4)
Supplement: Source Data Extended Data Fig. 3 — Statistical source data. [file 43018_2022_355_MOESM18_ESM.xlsx]

## Sheet: Ext. Fig. 3a
	Extended Data Fig. 3a
	see WB files

## Sheet: Ext. Fig. 3b
	Extended Data Fig. 3b
	see MYCN synthetic lethal screen files

## Sheet: Ext. Fig. 3c
	Extended Data Fig. 3c
		Full				Cys2–				Hcy (100µM)				Hcy (50µM)				Hcy (25µM)
	IMR5/75	100.51	98.4703	100.782	100.238	4.20397	4.06799	4.23796	4.06799	105.439	104.759	100.51	101.7	105.745	98.0283	101.224	97.4164	97.4844	88.4419	96.2606	86.7422
	SiMA	85.8939	116.438	101.241	96.4265	15.1755	21.0436	12.768	8.70547	68.1391	61.97	58.3589	72.0512	70.9979	46.9235	69.3428	65.1298	40.4535	43.3124	42.4096	39.7012
	SK-N-FI	94.6922	97.001	110.001	98.306	71.1017	78.0785	78.0283	77.6267	98.1052	92.6845	87.9664	87.9664	75.1673	80.6383	89.7733	79.9356	70.3488	86.7116	80.6885	81.4916
	KELLY	113.274	92.7382	103.817	90.1713	6.94813	8.77201	6.34017	6.74548	95.1701	102.871	103.209	106.992	94.0217	95.3727	90.7117	104.222	85.9156	91.5899	101.182	96.4536
	NBL-S	101.519	101.783	95.9188	100.779	42.1898	33.1029	27.1859	35.3218	100.674	85.2998	78.6431	91.481	70.1374	68.6581	61.4203	70.1902	45.2012	44.7257	52.4919	49.8503
	SH-EP	90.4792	100.98	104.371	104.17	4.36476	3.9377	4.415	4.99278	7.22854	9.69038	10.8459	11.9261	4.99278	5.67104	6.95221	8.28361	4.51548	5.31935	21.6228	6.17346
		Full				Cys2–				Cysta (100µM)				Cysta (50µM)				Cysta (25µM)
	IMR5/75	100.97	101.724	96.5158	100.79	2.90948	3.98707	3.34052	3.34052	105.532	104.418	102.119	99.9282	105.029	101.76	100.647	97.2701	103.053	99.6767	98.2399	96.1207
	SiMA	110.129	105.571	81.8179	102.482	19.1316	19.4406	20.8311	20.5993	38.7525	38.9456	37.98	39.1773	38.4821	38.9842	43.9667	34.2721	31.0663	36.3192	37.4392	35.006
	SK-N-FI	108.999	96.4947	96.0239	98.4828	69.7606	73.5798	76.3003	80.538	106.016	104.081	101.099	123.438	115.224	112.975	116.218	117.736	107.167	102.564	107.691	110.411
	KELLY	91.3095	102.389	100.076	106.225	32.805	43.9458	9.91455	8.81873	95.3275	85.5869	95.2058	100.137	94.4144	101.294	89.9093	95.2667	98.9194	93.5012	104.277	84.065
	NBL-S	96.8683	101.237	101.816	100.079	32.4444	32.8655	26.602	36.2867	62.7089	57.656	64.3405	76.4463	71.5514	50.9189	60.5509	64.9721	49.9715	45.9187	55.8665	51.9716
	SH-EP	99.9301	102.259	94.9229	102.888	2.85881	3.90684	3.41776	3.41776	6.44541	7.23726	7.40029	7.44687	5.70015	6.04949	6.60844	6.07278	5.02475	6.07278	5.49054	5.88646

## Sheet: Ext. Fig. 3d
	Extended Data Fig. 3d
		Control						CHX
	Cysteine (pmol/mio cells)	45.51	38.83	33.9	32.87	46.54		60.48	131.98	55.53	77.03	82.75			P value	0.0381
	GSH (pmol/mio cells)	4461.51	6184.96	4466.74	3575.12	4610.01	2525.79	5958.88	5405.06	8899.55	5079.88	7145.99	5738.19		P value	0.0362

## Sheet: Ext. Fig. 3e
	Extended Data Fig. 3e
			G1/G0		S		G2
		–Dox	58.9	53.6	23.3	25.3	16.2	20	Full
		+Dox	67.7	62	19.7	20.5	11.8	16.7
		–Dox	61	58.2	25.3	29	13	12.2	Cys2 low
		+Dox	70.7	66.5	16.9	19.4	11.9	13.5

## Sheet: Ext. Fig. 3f
	Extended Data Fig. 3f
	Full			low Cys2			no Cys2
	117.283	95.7537	86.963	96.151	61.0132	81.6737	69.3817	82.1207	90.4644
	Full			low Met			no Met
	90.1108	98.851	111.038	72.261	68.3463	63.5453	54.8297	60.0739	69.208
	Full			low Gln			no Gln
	97.6192	106.933	95.4474	55.0116	50.668	57.7879	38.779	55.0116	49.8172

## Sheet: Ext. Fig. 3h
	Extended Data Fig. 3h
			Control						Erastin							P value
		CHAC1	0.994105	1.02781	0.978082	0.995498	0.995418	1.00908	6.31169	6.64033	6.44477	5.18824	5.01967	4.66334		3.87482e-05
		SLC7A11	0.902319	1.05923	1.03845	0.996334	0.976557	1.02711	8.26867	7.18497	9.04656	7.11297	7.73729	7.40921		3.65701e-06
		SLC1A4	1.00886	0.988788	1.00236	1.04141	0.974194	0.984392	2.30056	2.28595	2.18107	2.4002	2.50835	2.46715		1.8269e-06
		HMOX1	1.03104	0.984234	0.984727	1.02256	0.950765	1.02667	2.44637	2.35248	2.2301	1.97227	2.00773	2.26956		1.45861e-05
		CARS	1.02186	1.01496	0.963187	0.972582	1.00319	1.02422	1.7919	1.8872	1.7005	1.65666	1.61643	1.63299		1.1654e-05
		CTH	1.0221	0.987588	0.990312	0.995514	1.0025	1.00199	1.86652	1.81468	1.77861	1.44827	1.44133	1.49686		0.0005

## Sheet: Ext.Fig.3i
																									no Gln/no Cys2
		Extended Data Fig. 3i																							vs,	P value
																									no Cys2
				untreated			no Cys2			low Cys2			no Gln			low Gln			no Gln/no Cys2			high Glu
			CHAC1	1.04096	1.02393	0.935112	2.07062	2.04325	1.8537	2.21683	2.2471	2.13788	0.402477	0.405383	0.390837	1.14791	1.14484	0.974729	1.27715	1.25613	1.21976	1.07621	0.980007	1.09231		0.005
			SLC7A11	1.01459	1.0046	0.980808	3.81289	3.73727	3.64886	3.94968	3.92413	4.04458	0.677653	0.69631	0.698723	1.73902	1.87894	1.71002	1.69317	1.7218	1.75173	1.42659	1.24787	1.47691		0.001
			SLC1A4	1.07568	0.989761	0.934561	2.00218	1.9757	1.82861	2.33804	2.00584	2.05362	0.641515	0.637569	0.606529	1.28506	1.29016	1.23035	1.667	1.36013	1.44038	1.1731	1.0611	1.23098		0.0352
			HMOX1	1.03856	1.02182	0.939624	2.73279	2.76943	2.33694	1.79003	1.80249	1.76179	0.532846	0.547623	0.514363	1.10084	1.21303	1.0612	1.31607	1.26077	1.22502	1.12429	1.11623	1.2613		0.0078
			CARS	1.01554	0.991116	0.993342	2.01426	2.1805	1.96957	1.67552	1.83373	1.60199	0.844911	0.842244	0.805067	1.73582	1.55114	1.64215	1.76093	1.75405	1.64257	1.11461	1.11792	1.10458		0.0216
			CTH	1.00033	1.04566	0.954007	1.40887	1.54023	1.4541	1.49706	1.54909	1.55394	0.818746	0.812426	0.798463	1.31803	1.42488	1.29605	1.42204	1.44663	1.49074	1.17174	1.05799	1.21824		0.7506

## Sheet: Ext.Fig.3j
		Extended Data Fig. 3j
				low Cys2	no Cys2	no Cys2/no Gln	low Gln	no Gln	high Glu
			SLC38A2	0.398586608	0.342966509	0.117554242	0.096418223	0.115886539	0.028919657
			NFE2L2	0.32306564	0.412020994	0.190903737	0.063244767	0.039416052	0.068838046
			CTH	0.404633824	0.505288804	0.107445681	0.09325883	0.015174115	-0.013018674
			TUBE1	0.376745211	0.343097214	0.113963386	0.055733421	-0.099808557	0.028010527
			HERPUD1	0.431311038	0.631523909	0.219208369	0.205162799	-0.232683885	0.132233133
			CARS	0.454030363	0.491536337	0.180751341	0.235719236	-0.270268339	-0.086514267
			GCLM	0.661352541	0.708562948	0.026987779	-0.022394549	-0.133196372	0.361150871
			XBP1	0.573910417	0.742381721	-0.041874751	0.069747772	-0.174024697	0.168865268
			ARRDC3	0.494015916	0.558589615	0.10907424	0.031931608	0.08225703	0.37535342
			GPT2	0.658200894	0.525552884	0.083968741	0.015722859	-0.39279809	-0.092747166
			SLC7A5	0.584904967	0.518397056	0.074289791	0.083911569	-0.389993609	-0.085864796
			SLC3A2	0.532075491	0.609399026	-0.002438379	0.053971736	-0.120555924	-0.117799637
			SLC1A5	0.408605445	0.402872223	0.011491982	0.023858357	-0.229272867	-0.253477558
			SESN2	0.596770086	0.776420111	-0.06515113	-0.149003762	-0.412843587	-0.311613474
			ATF4	0.324265306	0.422940033	-0.147144483	-0.102986253	-0.49249492	-0.354107852
			BBOX1	0.615666852	0.320226956	-0.404606075	0.699691962	0.264439202	0.175345454
			ATP6V1G2	0.609792571	0.849283851	0.792260299	0.336966146	0.355407325	0.129719467
			KLHL24	0.592631839	0.842571154	0.518268069	0.230974638	0.198280008	0.077679776
			AKR1C3	0.61820565	0.900918517	0.248713206	0.238914318	0.356745529	-0.108718384
			SAT2	0.339746934	0.682410643	0.599043881	0.391376926	0.642973871	0.092644775
			TP53	0.519298943	0.330094005	0.526198537	0.367527886	0.58920563	0.330727611
			TFRC	0.601471745	0.541675841	0.801741601	-0.277567397	0.418186136	0.140469992
			TSC22D3	1.084674326	1.231664085	0.108408945	0.362201071	0.144504101	0.409452146
			ASNS	1.203128249	1.212210929	0.278891164	0.514970773	-0.054435425	0.03221023
			VLDLR	1.047583572	0.814528612	-0.168572325	0.135213561	-0.235227646	0.217140691
			PSAT1	0.914132003	0.517504537	-0.007643835	0.251532489	-0.346050483	0.211552829
			PCK2	0.86997609	0.847453949	-0.07343818	0.33537163	-0.267779993	-0.081280791
			SLC1A4	0.855429937	0.880905516	0.134461906	0.026289662	-0.38869908	0.02672136
			CHAC1	0.706203256	0.994463614	-0.271339066	-0.295421137	-0.950826546	-0.705857556
			VEGFA	0.183600786	0.337648361	-0.389159043	-0.235474053	-0.501730372	-0.17474251
			ATF3	0.290959318	0.336083645	-0.514354777	-0.317820386	-0.722356256	-0.327846547
			DDIT4	0.030768126	0.329430335	-0.735924117	-0.504172014	-1.023503953	-0.607313579
			SLC7A11	1.907187079	1.764484312	0.24352715	0.660801894	-0.116148311	0.353483179
			JDP2	1.205413513	1.512556474	0.2646469	-0.299409211	-0.637744267	0.309753563
			HMOX1	0.598884274	1.960323641	-0.315388958	-0.261795157	-0.497165082	-0.011794612
			CDKN1A	-0.343987216	-0.288695012	-0.224145591	-0.053785506	0.897129087	-0.298871826
