# Supplementary material for: MYCN mediates cysteine addiction and sensitizes neuroblastoma to ferroptosis
Source: Nat Cancer. 2022 Apr 28;3(4):471–85. doi: 10.1038/s43018-022-00355-4 (PMC9050595; doi:10.1038/s43018-022-00355-4)
Supplement: Source Data Extended Data Fig. 4 — Statistical source data. [file 43018_2022_355_MOESM20_ESM.xlsx]

## Sheet: Ext. Fig. 4a
	Extended Data Fig. 4a
	Gene expression data (RNAseq) of synchronized IMR5/75 with high and low MYCN expression (regulated via an inducible shRNA) - published in Ryl et al. Cell Syst 2017.
	RNAseq data is available through GEO (GSE97774).
	RNAseq data is also available via R2 (GSE97774 - Exp Neuroblastoma IMR5_75 shMYCN - Westermann - 44 - RP100K)

## Sheet: Ext. Fig. 4b
	Extended Data Fig. 4b
	Gene expression data (RNAseq) of TET21N with high and low MYCN expression (regulated via an inducible MYCN cDNA) - published in Ryl et al. Cell Syst 2017.
	RNAseq data is available through R2.
		baseMean	log2FoldChange	lfcSE	stat	pvalue	padj		12226 genes tested
	AHCY	3425.95379723292	1.1895	0.256939	4.62952	3.6651e-06	6.8621e-05
	CBS	433.011225339847	-0.253646	0.413975	-0.612708	0.54007	0.696434
	GCLC	822.628126356192	1.25508	0.284967	4.40431	1.06122e-05	0.000166982
	GSR	3753.3103924914	1.04332	0.275048	3.79323	0.000148703	0.00144864
	SLC7A11	2704.80853559666	1.5458	0.263257	5.87184	4.3099e-09	2.28108e-07
	TXNRD1	45167.0303987376	1.47093	0.314865	4.67163	2.98821e-06	5.79159e-05
	CTH	149.007656611906	0.905975	0.416682	2.17426	0.0296855	0.0909509

## Sheet: Ext. Fig. 4c
	Extended Data Fig. 4c
	Gene expression data (RNAseq) of 32 NB cell lines is available via R2.
	RNAseq data is available through the R2 Plattform (submission - fwnbc001).
									MYCN	MYC	MYC_cat	activity	SLC7A11	CARS	CHAC1	CHAC2	CBS	AHCY	TXNRD1	CTH	GCLM	SLC3A2	SLC1A5	GSR	GSS	GCLC	GPX4	SLC38A5	PHGDH	SLC7A5	SLC1A4
	1. CHLA-15							CHLA_15	8.85515	154.559	MYCt	63.3	3.17675	5.17735	1.85243	23.3799	25.5952	81.5172	121.056	1.87849	5.35939	30.786	25.2327	46.9076	20.6637	7.35673	95.7323	1.92261	25.0045	10.7966	10.2971
	2. CHLA-20							CHLA_20	5.94897	135.712	MYCt	60.7	0.273361	5.2876	1.24404	13.6493	21.7948	82.6044	94.9728	2.21963	4.09902	18.5881	23.6621	35.9202	25.0945	7.04485	62.6689	6.41692	25.6725	6.90085	11.0067
	3. CHLA-90							CHLA90	40.1566	0.231042	NON	52.3	1.16385	8.05854	1.79937	12.2225	23.2468	46.933	62.9367	1.84729	7.8259	23.9653	31.7741	49.7187	18.684	11.5833	60.6613	0.191448	9.31324	8.71748	4.99717
	4. CHP-126							CHP_126	1503.43	0	MYCN	78.4	2.5255	7.21643	1.88423	35.1058	35.6226	152.49	95.17	4.80269	5.51327	39.8333	72.5423	65.4384	23.6986	13.7062	48.963	0.0874811	23.6112	15.018	16.1764
	5. CHP-134							CHP_134	2624.46	1.68764	MYCN	101.7	19.1017	24.8771	25.8762	19.5139	85.0304	191.133	163.027	28.5806	7.38327	80.5591	76.6819	116.588	49.3491	17.0215	100.443	19.1305	45.8068	77.708	12.6016
	6. CLB-GA							CLB_GA	19.1861	3.4304	NON	57.1	2.4593	15.1894	1.98354	13.5192	32.857	112.532	114.702	2.74214	9.02014	36.5891	66.201	45.9334	22.0058	5.53224	78.1449	0.120188	12.5715	7.46934	9.7284
	7. GI-ME-N							GI_ME_N	0.257642	47.2699	MYCt	54.6	6.55884	12.7693	2.31772	12.0873	5.14631	88.0669	72.4384	1.33804	8.90233	35.0845	68.7176	21.3644	31.2978	1.81471	84.0567	0.333857	13.1926	14.4365	5.53319
	8. IMR-32							IMR_32	591.979	0.180109	MYCN	80.9	1.80368	8.3034	1.51228	21.6423	72.9838	118.926	147.987	11.9549	18.0678	25.6894	37.559	76.0653	46.4602	10.9472	81.8557	15.3795	23.2676	3.41049	3.05122
	9. IMR5-75							IMR5_75	413.539	0.164994	MYCN	61.5	6.73735	8.62409	5.94307	19.5768	44.3318	80.6888	96.7966	10.3376	8.95014	25.2628	29.4389	70.7906	33.7232	6.78302	66.7223	26.004	30.9105	8.08843	4.59334
	10. KELLY							Kelly	805.362	0.103854	MYCN	59.5	7.73443	5.85705	4.37271	7.33852	38.0023	85.1895	83.0643	2.59847	6.96481	40.9955	53.3186	58.6575	32.1969	6.38283	36.4644	11.14	46.603	26.1333	4.33312
	11. Lan-1							LAN_1	1186.95	0.12366	MYCN	98.3	8.48625	12.5735	7.99049	18.9246	53.2805	158.217	156.155	2.22462	8.56297	49.2908	69.1927	98.5205	40.3415	12.0784	71.5492	1.19888	104.432	37.3288	7.65915
	12. Lan-2							LAN_2	382.839	0.0543737	MYCN	69.9	0.776678	12.2822	3.09659	15.6562	59.5819	114.463	122.173	10.8611	16.9395	27.8824	43.8402	76.4867	53.5826	8.6976	109.18	0.12165	51.5312	6.34923	111.382
	13 Lan-5							LAN_5	2321.83	0.168101	MYCN	67.1	1.11359	6.88875	5.72769	24.0108	30.9461	110.2	76.5311	1.32088	6.24567	31.1361	42.5597	48.4459	23.1702	9.30027	53.4089	6.72789	31.7314	11.1056	6.82023
	14. LS							LS	594.731	0.151901	MYCN	100.5	8.82057	6.731	0.887261	30.3066	12.7168	113.969	187.19	3.48652	22.3493	40.5967	51.1333	105.501	28.4706	9.97188	135.834	0.0566413	29.1319	24.8325	2.88478
	15. MHH-Nb-11							MHH_NB_11	2262	4.44839	MYCN	65.4	1.57588	8.67472	21.5917	24.8586	36.8263	104.039	89.389	8.00647	10.6848	21.0606	34.7473	63.0521	24.9389	11.7293	71.8098	2.85021	26.5349	20.0895	6.86876
	16. Nb-7							NB_7	2318.61	4.60778	MYCN	65.6	17.8001	17.4814	17.7827	14.7997	42.4608	81.9759	78.1885	6.9418	5.13595	47.3206	38.5577	72.639	32.6459	9.58985	70.629	1.26817	57.9776	50.4813	11.3172
	17. NB69							NB69	0.635176	240.438	MYCt	54	1.63239	3.3756	1.1239	9.71263	24.2638	82.2611	44.5076	3.44123	2.56554	33.979	35.4652	29.1477	21.1572	4.67151	74.2138	0.0758092	57.1472	26.5907	1.97438
	18. NBL-S							NBL_S	159.777	0.722152	MYCt	61.3	0.763835	13.6565	3.1636	9.46552	48.2114	108.604	59.8858	2.51988	7.03055	30.0854	72.0516	52.6993	27.6751	4.32064	50.833	0.0673196	22.3012	17.378	7.67547
	19. NGP							NGP	1739.74	0.13423	MYCN	78.8	1.82565	3.53273	0.784043	12.1123	60.3174	265.514	100.98	5.62892	2.85766	33.7944	60.3027	86.2249	55.124	9.28209	147.796	0.640666	23.283	17.0127	4.95932
	20. NMB							NMB	1121.32	0.205719	MYCN	75.6	14.0538	7.70392	2.55344	23.5538	39.314	107.119	174.122	2.80755	19.6625	45.4541	52.6077	73.4895	42.5328	15.1794	90.6162	0.767094	48.1112	80.7007	8.83483
	21. SH-SY5Y							SH_SY5Y	9.7839	27.4175	MYCt	51.3	0.714443	8.67711	2.70645	6.23065	33.9795	71.3491	70.5554	3.68709	3.86456	18.4689	21.4562	40.1537	34.7833	4.94191	67.3188	0.0714933	22.4539	6.51484	2.92399
	22. SH-EP							SHEP	10.1342	4.05524	MYCt	32.5	13.9393	14.5079	10.5451	3.63832	9.02041	40.4304	65.5608	4.46624	6.75594	55.403	45.9827	26.3051	33.2706	2.62466	121.304	0.113208	8.51428	19.0672	3.89375
	23. SIMA							SIMA	366.868	0.0901444	MYCN	61.6	0.671807	10.1274	3.68577	14.6641	41.9514	124.141	66.7991	2.60029	5.3253	36.2536	34.396	60.9382	32.6011	8.13489	65.6697	4.10083	23.2069	29.5587	10.3106
	24. SJ-NB-1							SJ_NB_1	44.3522	1.06395	NON	64	0.392888	8.93233	1.25972	22.3619	12.5031	78.1386	66.4276	3.85305	6.3302	16.521	34.5577	43.5677	28.0779	5.05767	43.9722	0.0857797	18.0916	4.82796	5.3245
	25. SJ-NB-12							SJ_NB_12	0.278103	172.752	MYCt	42.7	2.08822	5.275	2.58731	4.29099	21.1803	43.7322	87.8646	3.34734	7.67522	16.3675	14.3335	34.405	12.1382	4.7455	30.3735	0.0900927	33.1651	6.17635	1.52949
	26. SK-N-AS							SK_N_AS	1.16315	8.11734	MYCt	46.3	11.8109	8.35405	0.556386	14.2348	2.35986	52.3163	140.393	0.904336	16.3599	37.4836	58.7281	87.1642	40.1829	5.45808	77.5343	0.0123544	0.105902	8.8042	1.04393
	27. SK-N-BE2							SK_N_BE_2	1048.6	0.322387	MYCN	61.8	11.5325	10.1971	1.97723	21.1968	18.9069	74.2883	127.546	4.19978	9.1093	45.1352	27.4422	85.6208	51.7867	7.37026	89.5259	0.288511	13.2415	10.2965	3.43696
	28. SK-N-DZ							SK_N_DZ	978.605	0.527757	MYCN	79	61.9948	22.336	28.5467	14.8571	52.9634	146.772	295.285	8.5121	32.9176	216.184	118.654	170.62	48.3537	13.2762	68.5808	2.2795	58.62	156.828	27.6195
	29. SK-N-FI							SK_N_FI	39.9061	3.92326	NON	45.3	2.60867	15.2507	4.29674	9.42665	9.74762	70.2553	145.484	3.06864	12.4178	40.1027	62.2305	66.4281	41.0898	6.14223	56.6035	0.0318026	21.6954	16.9305	4.89599
	30. SK-N-SH							SK_N_SH	1.27683	11.7484	MYCt	43.6	1.45613	11.6454	1.69348	5.6016	11.3598	67.2856	93.8928	3.87858	6.82853	25.049	28.1906	47.0518	48.4545	5.49598	114.765	0.0376032	9.34775	6.33338	4.26558
	31. SMS-KCNR							SMS_KCNR	1984.39	0.236184	MYCN	56.1	2.71361	10.7688	5.93213	15.8503	42.0096	99.6207	64.093	2.81308	4.65965	30.4876	33.1607	37.9074	17.2203	8.45871	40.5008	5.28415	48.6177	24.5083	8.78736
	32 TR14							TR14	2368.76	1.98948	MYCN	117.2	3.19978	11.2033	8.49201	26.6009	43.1089	209.006	86.9709	7.97452	12.765	39.3109	84.0941	78.4235	46.5902	13.5758	88.4526	6.54344	39.3504	32.1985	9.26951
								Wilcoxon rank sum test
								amp vs t/a	MYCN vs MYCt
									p-value = 1.524e-07	p-value = 4.572e-06			p-value = 0.1599	p-value = 0.5554	p-value = 0.04522	p-value = 0.0002894	p-value = 0.0007388	p-value = 0.0002894	p-value = 0.04002	p-value = 0.0135	p-value = 0.09866	p-value = 0.04522	p-value = 0.08894	p-value = 0.0002894	p-value = 0.09866	p-value = 1.829e-06	p-value = 1	p-value = 0.003644	p-value = 0.008504	p-value = 0.02383	p-value = 0.04002
