# Supplementary material for: MYCN mediates cysteine addiction and sensitizes neuroblastoma to ferroptosis
Source: Nat Cancer. 2022 Apr 28;3(4):471–85. doi: 10.1038/s43018-022-00355-4 (PMC9050595; doi:10.1038/s43018-022-00355-4)
Supplement: Source Data Extended Data Fig. 5 — Statistical source data. [file 43018_2022_355_MOESM21_ESM.xlsx]

## Sheet: Ext.Fig. 5
	Ext.Fig. 5
	ChIP-seq data for 6 histone marks is available through GEO - submission (GSE189174).
	GSM5695680 GI-ME-N H3K27ac
	GSM5695681 GI-ME-N H3K27me3
	GSM5695682 GI-ME-N H3K36me3
	GSM5695683 GI-ME-N H3K4me1
	GSM5695684 GI-ME-N H3K4me3
	GSM5695685 GI-ME-N H3K9me3
	GSM5695686 GI-ME-N input DNA
	GSM5695687 IMR575 H3K27ac
	GSM5695688 IMR575 H3K27me3
	GSM5695689 IMR575 H3K36me3
	GSM5695690 IMR575 H3K4me1
	GSM5695691 IMR575 H3K4me3
	GSM5695692 IMR575 H3K9me3
	GSM5695693 IMR575 input DNA
	GSM5695694 Kelly H3K27ac
	GSM5695695 Kelly H3K27me3
	GSM5695696 Kelly H3K36me3
	GSM5695697 Kelly H3K4me1
	GSM5695698 Kelly H3K4me3
	GSM5695699 Kelly H3K9me3
	GSM5695700 Kelly input DNA
	GSM5695701 NB69 H3K27ac
	GSM5695702 NB69 H3K27me3
	GSM5695703 NB69 H3K36me3
	GSM5695704 NB69 H3K4me1
	GSM5695705 NB69 H3K4me3
	GSM5695706 NB69 H3K9me3
	GSM5695707 NB69 input DNA
	GSM5695708 NBL-S H3K27ac
	GSM5695709 NBL-S H3K27me3
	GSM5695710 NBL-S H3K36me3
	GSM5695711 NBL-S H3K4me1
	GSM5695712 NBL-S H3K4me3
	GSM5695713 NBL-S H3K9me3
	GSM5695714 NBL-S input DNA
	GSM5695715 SH-EP H3K27ac
	GSM5695716 SH-EP H3K27me3
	GSM5695717 SH-EP H3K36me3
	GSM5695718 SH-EP H3K4me1
	GSM5695719 SH-EP H3K4me3
	GSM5695720 SH-EP H3K9me3
	GSM5695721 SH-EP input DNA
	GSM5695722 SK-N-FI H3K27ac
	GSM5695723 SK-N-FI H3K27me3
	GSM5695724 SK-N-FI H3K36me3
	GSM5695725 SK-N-FI H3K4me1
	GSM5695726 SK-N-FI H3K4me3
	GSM5695727 SK-N-FI H3K9me3
	GSM5695728 SK-N-FI input DNA
	GSM5695729 SKNDZ H3K27ac
	GSM5695730 SKNDZ H3K27me3
	GSM5695731 SKNDZ H3K36me3
	GSM5695732 SKNDZ H3K4me1
	GSM5695733 SKNDZ H3K4me3
	GSM5695734 SKNDZ H3K9me3
	GSM5695735 SKNDZ input DNA
