# Supplementary material for: MYCN mediates cysteine addiction and sensitizes neuroblastoma to ferroptosis
Source: Nat Cancer. 2022 Apr 28;3(4):471–85. doi: 10.1038/s43018-022-00355-4 (PMC9050595; doi:10.1038/s43018-022-00355-4)
Supplement: Source Data Extended Data Fig. 6 — Statistical source data. [file 43018_2022_355_MOESM22_ESM.xlsx]

## Sheet: Ext. Fig. 6
	Ext. Fig. 6
	cpg.oligo	cpg	methylation cutpoint	p-value Wilcoxon	OR	p-value OR (Fisher exact test)	ensembl_gene_id	hgnc_symbol	Region
	cg06118533:A_24_P48856	cg06118533	0.271124	3.6045e-07	0.0526316	1.12152e-06	ENSG00000160200	CBS	INTRON
	cg05976571:A_24_P48856	cg05976571	0.554427	5.37713e-07	0.115207	2.76646e-05	ENSG00000160200	CBS	INTRON
	cg10838844:A_24_P48856	cg10838844	0.757508	0.000198645	0.0947368	0.000255409	ENSG00000160200	CBS	INTRON
	cg02644491:A_24_P48856	cg02644491	0.345367	4.60094e-07	0.065388	1.44852e-06	ENSG00000160200	CBS	EXON
	cg14171527:A_24_P48856	cg14171527	0.242022	4.41284e-06	0.159091	0.000165894	ENSG00000160200	CBS	3UTR
	cg09962824:A_24_P48856	cg09962824	0.53161	7.34198e-05	0.0793651	1.05123e-07	ENSG00000160200	CBS	INTRON
